# Supplementary material for: In vitro synthesis and biochemical characterization of acyl-homoserine lactone synthase and its deletion mutant
Source: PLoS One. 2024 May 31;19(5):e0304331. doi: 10.1371/journal.pone.0304331 (PMC11142500; doi:10.1371/journal.pone.0304331)
Supplement: S1 Dataset — (XLSX) [file pone.0304331.s001.xlsx]

## Sheet: Sheet1
His-YpeI
[H-CoA]	V1	V2	V3	Mean	SE
10	0.233084	0.221499	0.229207	0.22793	0.00340481
20	0.301588	0.297711	0.309296	0.302865	0.00340481
30	0.328149	0.320396	0.312687	0.320411	0.00446352
40	0.335291	0.327582	0.339167	0.334013	0.00340481
50	0.346544	0.35042	0.354297	0.35042	0.00223826
75	0.384635	0.403929	0.39622	0.394928	0.00560698
100	0.396166	0.405092	0.397924	0.399728	0.00272979
125	0.395761	0.407346	0.399593	0.4009	0.00340766
150	0.422647	0.426478	0.41877	0.422632	0.00222526
200	0.433908	0.437785	0.441616	0.43777	0.00222526
Km	N/A	N/A	N/A	10.47	0.549654
kcat	N/A	N/A	N/A	4.433	0.0447363
His-ΔYpeI
[H-CoA]	V1	V2	V3	Mean	SE
10	0.124894	0.121018	0.0978471	0.114586	0.00844414
20	0.147012	0.162474	0.166351	0.158612	0.00590713
30	0.177451	0.181327	0.189036	0.182605	0.00340481
40	0.207808	0.203931	0.215516	0.209085	0.00340481
50	0.230646	0.234522	0.226769	0.230646	0.00223826
75	0.226183	0.23006	0.233936	0.23006	0.00223826
100	0.245468	0.233882	0.237714	0.239021	0.00340766
125	0.248939	0.245062	0.264356	0.252786	0.00589238
150	0.28741	0.291242	0.275825	0.284826	0.00463432
200	0.310256	0.30638	0.298671	0.305102	0.00340481
Km	N/A	N/A	N/A	19.48	0.636946
kcat	N/A	N/A	N/A	3.088	0.0218352
