# Supplementary material for: In vitro synthesis and biochemical characterization of acyl-homoserine lactone synthase and its deletion mutant
Source: PLoS One. 2024 May 31;19(5):e0304331. doi: 10.1371/journal.pone.0304331 (PMC11142500; doi:10.1371/journal.pone.0304331)
Supplement: S1 File — AlphaFold result of His-YpeI tertiary structure projection. (PDB) [file pone.0304331.s002.pdb]

MODEL     1                                                                     
ATOM      1  N   MET A   1      -4.559   0.177  48.531  1.00 42.34           N  
ATOM      2  CA  MET A   1      -5.629   0.679  47.688  1.00 42.34           C  
ATOM      3  C   MET A   1      -5.355   0.354  46.219  1.00 42.34           C  
ATOM      4  CB  MET A   1      -5.797   2.189  47.875  1.00 42.34           C  
ATOM      5  O   MET A   1      -4.344   0.785  45.656  1.00 42.34           O  
ATOM      6  CG  MET A   1      -6.922   2.574  48.812  1.00 42.34           C  
ATOM      7  SD  MET A   1      -7.141   4.391  48.938  1.00 42.34           S  
ATOM      8  CE  MET A   1      -8.359   4.469  50.281  1.00 42.34           C  
ATOM      9  N   HIS A   2      -5.387  -0.909  45.875  1.00 39.41           N  
ATOM     10  CA  HIS A   2      -5.246  -1.653  44.625  1.00 39.41           C  
ATOM     11  C   HIS A   2      -6.191  -1.121  43.562  1.00 39.41           C  
ATOM     12  CB  HIS A   2      -5.500  -3.143  44.875  1.00 39.41           C  
ATOM     13  O   HIS A   2      -7.402  -1.046  43.781  1.00 39.41           O  
ATOM     14  CG  HIS A   2      -4.301  -3.887  45.375  1.00 39.41           C  
ATOM     15  CD2 HIS A   2      -4.145  -4.715  46.438  1.00 39.41           C  
ATOM     16  ND1 HIS A   2      -3.072  -3.816  44.750  1.00 39.41           N  
ATOM     17  CE1 HIS A   2      -2.211  -4.570  45.406  1.00 39.41           C  
ATOM     18  NE2 HIS A   2      -2.836  -5.129  46.438  1.00 39.41           N  
ATOM     19  N   HIS A   3      -5.832  -0.074  42.844  1.00 37.06           N  
ATOM     20  CA  HIS A   3      -6.277   0.555  41.625  1.00 37.06           C  
ATOM     21  C   HIS A   3      -6.414  -0.470  40.500  1.00 37.06           C  
ATOM     22  CB  HIS A   3      -5.312   1.665  41.188  1.00 37.06           C  
ATOM     23  O   HIS A   3      -5.457  -1.176  40.156  1.00 37.06           O  
ATOM     24  CG  HIS A   3      -5.781   3.037  41.562  1.00 37.06           C  
ATOM     25  CD2 HIS A   3      -5.156   4.047  42.219  1.00 37.06           C  
ATOM     26  ND1 HIS A   3      -7.043   3.498  41.250  1.00 37.06           N  
ATOM     27  CE1 HIS A   3      -7.176   4.738  41.688  1.00 37.06           C  
ATOM     28  NE2 HIS A   3      -6.043   5.094  42.281  1.00 37.06           N  
ATOM     29  N   HIS A   4      -7.484  -1.195  40.406  1.00 37.38           N  
ATOM     30  CA  HIS A   4      -8.070  -1.952  39.312  1.00 37.38           C  
ATOM     31  C   HIS A   4      -8.414  -1.042  38.125  1.00 37.38           C  
ATOM     32  CB  HIS A   4      -9.328  -2.691  39.781  1.00 37.38           C  
ATOM     33  O   HIS A   4      -9.156  -0.069  38.281  1.00 37.38           O  
ATOM     34  CG  HIS A   4      -9.070  -4.113  40.156  1.00 37.38           C  
ATOM     35  CD2 HIS A   4      -9.922  -5.152  40.344  1.00 37.38           C  
ATOM     36  ND1 HIS A   4      -7.809  -4.605  40.406  1.00 37.38           N  
ATOM     37  CE1 HIS A   4      -7.895  -5.887  40.719  1.00 37.38           C  
ATOM     38  NE2 HIS A   4      -9.164  -6.242  40.688  1.00 37.38           N  
ATOM     39  N   HIS A   5      -7.484  -0.744  37.219  1.00 36.19           N  
ATOM     40  CA  HIS A   5      -7.574  -0.286  35.844  1.00 36.19           C  
ATOM     41  C   HIS A   5      -8.508  -1.175  35.031  1.00 36.19           C  
ATOM     42  CB  HIS A   5      -6.188  -0.251  35.188  1.00 36.19           C  
ATOM     43  O   HIS A   5      -8.320  -2.393  34.969  1.00 36.19           O  
ATOM     44  CG  HIS A   5      -5.547   1.101  35.219  1.00 36.19           C  
ATOM     45  CD2 HIS A   5      -5.145   1.916  34.219  1.00 36.19           C  
ATOM     46  ND1 HIS A   5      -5.250   1.757  36.406  1.00 36.19           N  
ATOM     47  CE1 HIS A   5      -4.691   2.922  36.125  1.00 36.19           C  
ATOM     48  NE2 HIS A   5      -4.617   3.043  34.812  1.00 36.19           N  
ATOM     49  N   HIS A   6      -9.781  -0.967  35.094  1.00 34.31           N  
ATOM     50  CA  HIS A   6     -10.867  -1.271  34.156  1.00 34.31           C  
ATOM     51  C   HIS A   6     -10.430  -1.100  32.719  1.00 34.31           C  
ATOM     52  CB  HIS A   6     -12.078  -0.382  34.469  1.00 34.31           C  
ATOM     53  O   HIS A   6      -9.969  -0.023  32.312  1.00 34.31           O  
ATOM     54  CG  HIS A   6     -13.281  -1.139  34.938  1.00 34.31           C  
ATOM     55  CD2 HIS A   6     -14.531  -1.224  34.406  1.00 34.31           C  
ATOM     56  ND1 HIS A   6     -13.266  -1.928  36.062  1.00 34.31           N  
ATOM     57  CE1 HIS A   6     -14.469  -2.467  36.219  1.00 34.31           C  
ATOM     58  NE2 HIS A   6     -15.250  -2.057  35.250  1.00 34.31           N  
ATOM     59  N   HIS A   7      -9.797  -2.080  32.062  1.00 33.69           N  
ATOM     60  CA  HIS A   7      -9.656  -2.404  30.641  1.00 33.69           C  
ATOM     61  C   HIS A   7     -10.992  -2.324  29.922  1.00 33.69           C  
ATOM     62  CB  HIS A   7      -9.047  -3.799  30.469  1.00 33.69           C  
ATOM     63  O   HIS A   7     -11.953  -3.000  30.297  1.00 33.69           O  
ATOM     64  CG  HIS A   7      -7.555  -3.795  30.359  1.00 33.69           C  
ATOM     65  CD2 HIS A   7      -6.617  -4.582  30.938  1.00 33.69           C  
ATOM     66  ND1 HIS A   7      -6.867  -2.893  29.578  1.00 33.69           N  
ATOM     67  CE1 HIS A   7      -5.570  -3.129  29.672  1.00 33.69           C  
ATOM     68  NE2 HIS A   7      -5.391  -4.148  30.500  1.00 33.69           N  
ATOM     69  N   SER A   8     -11.523  -1.169  29.641  1.00 36.22           N  
ATOM     70  CA  SER A   8     -12.609  -0.954  28.688  1.00 36.22           C  
ATOM     71  C   SER A   8     -12.289  -1.573  27.328  1.00 36.22           C  
ATOM     72  CB  SER A   8     -12.891   0.540  28.516  1.00 36.22           C  
ATOM     73  O   SER A   8     -11.180  -1.410  26.812  1.00 36.22           O  
ATOM     74  OG  SER A   8     -11.914   1.145  27.688  1.00 36.22           O  
ATOM     75  N   SER A   9     -12.461  -2.881  27.109  1.00 39.34           N  
ATOM     76  CA  SER A   9     -12.688  -3.695  25.922  1.00 39.34           C  
ATOM     77  C   SER A   9     -13.211  -2.850  24.766  1.00 39.34           C  
ATOM     78  CB  SER A   9     -13.680  -4.820  26.219  1.00 39.34           C  
ATOM     79  O   SER A   9     -14.141  -2.055  24.938  1.00 39.34           O  
ATOM     80  OG  SER A   9     -14.914  -4.297  26.672  1.00 39.34           O  
ATOM     81  N   GLY A  10     -12.430  -1.931  24.203  1.00 36.44           N  
ATOM     82  CA  GLY A  10     -12.578  -1.217  22.938  1.00 36.44           C  
ATOM     83  C   GLY A  10     -13.625  -1.828  22.031  1.00 36.44           C  
ATOM     84  O   GLY A  10     -13.438  -2.926  21.500  1.00 36.44           O  
ATOM     85  N   LEU A  11     -14.859  -2.047  22.469  1.00 38.47           N  
ATOM     86  CA  LEU A  11     -15.906  -2.455  21.547  1.00 38.47           C  
ATOM     87  C   LEU A  11     -16.266  -1.318  20.594  1.00 38.47           C  
ATOM     88  CB  LEU A  11     -17.156  -2.908  22.312  1.00 38.47           C  
ATOM     89  O   LEU A  11     -16.328  -0.156  21.000  1.00 38.47           O  
ATOM     90  CG  LEU A  11     -17.094  -4.301  22.938  1.00 38.47           C  
ATOM     91  CD1 LEU A  11     -18.031  -4.383  24.141  1.00 38.47           C  
ATOM     92  CD2 LEU A  11     -17.422  -5.371  21.906  1.00 38.47           C  
ATOM     93  N   VAL A  12     -15.766  -1.318  19.344  1.00 44.00           N  
ATOM     94  CA  VAL A  12     -16.250  -0.505  18.234  1.00 44.00           C  
ATOM     95  C   VAL A  12     -17.750  -0.264  18.375  1.00 44.00           C  
ATOM     96  CB  VAL A  12     -15.953  -1.171  16.859  1.00 44.00           C  
ATOM     97  O   VAL A  12     -18.516  -1.203  18.609  1.00 44.00           O  
ATOM     98  CG1 VAL A  12     -16.281  -0.220  15.719  1.00 44.00           C  
ATOM     99  CG2 VAL A  12     -14.492  -1.609  16.797  1.00 44.00           C  
ATOM    100  N   PRO A  13     -18.234   1.048  18.594  1.00 38.91           N  
ATOM    101  CA  PRO A  13     -19.656   1.408  18.703  1.00 38.91           C  
ATOM    102  C   PRO A  13     -20.500   0.815  17.594  1.00 38.91           C  
ATOM    103  CB  PRO A  13     -19.641   2.936  18.641  1.00 38.91           C  
ATOM    104  O   PRO A  13     -20.016   0.632  16.469  1.00 38.91           O  
ATOM    105  CG  PRO A  13     -18.188   3.301  18.609  1.00 38.91           C  
ATOM    106  CD  PRO A  13     -17.391   2.055  18.359  1.00 38.91           C  
ATOM    107  N   ARG A  14     -21.453  -0.078  17.906  1.00 39.16           N  
ATOM    108  CA  ARG A  14     -22.562  -0.734  17.219  1.00 39.16           C  
ATOM    109  C   ARG A  14     -23.219   0.200  16.203  1.00 39.16           C  
ATOM    110  CB  ARG A  14     -23.609  -1.216  18.234  1.00 39.16           C  
ATOM    111  O   ARG A  14     -23.891  -0.253  15.281  1.00 39.16           O  
ATOM    112  CG  ARG A  14     -23.703  -2.729  18.344  1.00 39.16           C  
ATOM    113  CD  ARG A  14     -24.844  -3.156  19.250  1.00 39.16           C  
ATOM    114  NE  ARG A  14     -24.625  -4.492  19.797  1.00 39.16           N  
ATOM    115  NH1 ARG A  14     -26.688  -4.613  20.844  1.00 39.16           N  
ATOM    116  NH2 ARG A  14     -25.219  -6.363  21.000  1.00 39.16           N  
ATOM    117  CZ  ARG A  14     -25.516  -5.152  20.547  1.00 39.16           C  
ATOM    118  N   GLY A  15     -22.406   0.896  15.258  1.00 47.44           N  
ATOM    119  CA  GLY A  15     -22.891   1.608  14.086  1.00 47.44           C  
ATOM    120  C   GLY A  15     -21.781   2.061  13.156  1.00 47.44           C  
ATOM    121  O   GLY A  15     -22.031   2.754  12.172  1.00 47.44           O  
ATOM    122  N   SER A  16     -20.516   1.685  13.438  1.00 54.62           N  
ATOM    123  CA  SER A  16     -19.328   1.990  12.656  1.00 54.62           C  
ATOM    124  C   SER A  16     -19.125   0.978  11.531  1.00 54.62           C  
ATOM    125  CB  SER A  16     -18.094   2.018  13.555  1.00 54.62           C  
ATOM    126  O   SER A  16     -19.328  -0.223  11.727  1.00 54.62           O  
ATOM    127  OG  SER A  16     -17.641   0.703  13.836  1.00 54.62           O  
ATOM    128  N   MET A  17     -19.422   1.318  10.203  1.00 73.94           N  
ATOM    129  CA  MET A  17     -19.078   0.226   9.297  1.00 73.94           C  
ATOM    130  C   MET A  17     -17.719   0.467   8.648  1.00 73.94           C  
ATOM    131  CB  MET A  17     -20.156   0.061   8.227  1.00 73.94           C  
ATOM    132  O   MET A  17     -17.609   1.249   7.699  1.00 73.94           O  
ATOM    133  CG  MET A  17     -20.125  -1.292   7.531  1.00 73.94           C  
ATOM    134  SD  MET A  17     -21.516  -1.510   6.359  1.00 73.94           S  
ATOM    135  CE  MET A  17     -20.688  -2.459   5.051  1.00 73.94           C  
ATOM    136  N   PHE A  18     -16.641   0.429   9.367  1.00 87.69           N  
ATOM    137  CA  PHE A  18     -15.344   0.415   8.688  1.00 87.69           C  
ATOM    138  C   PHE A  18     -15.383  -0.508   7.473  1.00 87.69           C  
ATOM    139  CB  PHE A  18     -14.234  -0.023   9.641  1.00 87.69           C  
ATOM    140  O   PHE A  18     -15.805  -1.662   7.578  1.00 87.69           O  
ATOM    141  CG  PHE A  18     -12.898  -0.210   8.977  1.00 87.69           C  
ATOM    142  CD1 PHE A  18     -12.391  -1.484   8.750  1.00 87.69           C  
ATOM    143  CD2 PHE A  18     -12.148   0.888   8.578  1.00 87.69           C  
ATOM    144  CE1 PHE A  18     -11.156  -1.661   8.133  1.00 87.69           C  
ATOM    145  CE2 PHE A  18     -10.914   0.719   7.965  1.00 87.69           C  
ATOM    146  CZ  PHE A  18     -10.414  -0.556   7.742  1.00 87.69           C  
ATOM    147  N   ASN A  19     -15.070   0.081   6.344  1.00 90.88           N  
ATOM    148  CA  ASN A  19     -14.930  -0.710   5.129  1.00 90.88           C  
ATOM    149  C   ASN A  19     -13.703  -0.282   4.320  1.00 90.88           C  
ATOM    150  CB  ASN A  19     -16.188  -0.609   4.270  1.00 90.88           C  
ATOM    151  O   ASN A  19     -13.203   0.830   4.492  1.00 90.88           O  
ATOM    152  CG  ASN A  19     -17.344  -1.425   4.824  1.00 90.88           C  
ATOM    153  ND2 ASN A  19     -18.438  -0.754   5.164  1.00 90.88           N  
ATOM    154  OD1 ASN A  19     -17.250  -2.648   4.949  1.00 90.88           O  
ATOM    155  N   ILE A  20     -13.219  -1.232   3.549  1.00 95.06           N  
ATOM    156  CA  ILE A  20     -12.109  -0.938   2.648  1.00 95.06           C  
ATOM    157  C   ILE A  20     -12.586  -1.000   1.200  1.00 95.06           C  
ATOM    158  CB  ILE A  20     -10.930  -1.916   2.863  1.00 95.06           C  
ATOM    159  O   ILE A  20     -13.289  -1.936   0.813  1.00 95.06           O  
ATOM    160  CG1 ILE A  20     -10.367  -1.772   4.281  1.00 95.06           C  
ATOM    161  CG2 ILE A  20      -9.836  -1.683   1.816  1.00 95.06           C  
ATOM    162  CD1 ILE A  20      -9.211  -2.709   4.590  1.00 95.06           C  
ATOM    163  N   TYR A  21     -12.188  -0.025   0.467  1.00 96.06           N  
ATOM    164  CA  TYR A  21     -12.633   0.132  -0.915  1.00 96.06           C  
ATOM    165  C   TYR A  21     -11.438   0.198  -1.864  1.00 96.06           C  
ATOM    166  CB  TYR A  21     -13.492   1.392  -1.065  1.00 96.06           C  
ATOM    167  O   TYR A  21     -10.328   0.516  -1.448  1.00 96.06           O  
ATOM    168  CG  TYR A  21     -14.711   1.402  -0.181  1.00 96.06           C  
ATOM    169  CD1 TYR A  21     -15.906   0.822  -0.604  1.00 96.06           C  
ATOM    170  CD2 TYR A  21     -14.680   1.993   1.077  1.00 96.06           C  
ATOM    171  CE1 TYR A  21     -17.031   0.832   0.207  1.00 96.06           C  
ATOM    172  CE2 TYR A  21     -15.805   2.008   1.896  1.00 96.06           C  
ATOM    173  OH  TYR A  21     -18.094   1.438   2.260  1.00 96.06           O  
ATOM    174  CZ  TYR A  21     -16.969   1.426   1.454  1.00 96.06           C  
ATOM    175  N   SER A  22     -11.719  -0.148  -3.111  1.00 97.50           N  
ATOM    176  CA  SER A  22     -10.797   0.105  -4.215  1.00 97.50           C  
ATOM    177  C   SER A  22     -11.453   0.949  -5.301  1.00 97.50           C  
ATOM    178  CB  SER A  22     -10.297  -1.213  -4.812  1.00 97.50           C  
ATOM    179  O   SER A  22     -12.602   0.714  -5.668  1.00 97.50           O  
ATOM    180  OG  SER A  22     -11.328  -1.852  -5.547  1.00 97.50           O  
ATOM    181  N   VAL A  23     -10.711   1.950  -5.789  1.00 96.69           N  
ATOM    182  CA  VAL A  23     -11.258   2.842  -6.809  1.00 96.69           C  
ATOM    183  C   VAL A  23     -10.133   3.371  -7.691  1.00 96.69           C  
ATOM    184  CB  VAL A  23     -12.039   4.016  -6.172  1.00 96.69           C  
ATOM    185  O   VAL A  23      -9.031   3.631  -7.215  1.00 96.69           O  
ATOM    186  CG1 VAL A  23     -11.109   4.883  -5.324  1.00 96.69           C  
ATOM    187  CG2 VAL A  23     -12.719   4.852  -7.254  1.00 96.69           C  
ATOM    188  N   ASN A  24     -10.477   3.539  -8.953  1.00 97.50           N  
ATOM    189  CA  ASN A  24      -9.531   4.160  -9.875  1.00 97.50           C  
ATOM    190  C   ASN A  24      -9.438   5.664  -9.648  1.00 97.50           C  
ATOM    191  CB  ASN A  24      -9.906   3.857 -11.328  1.00 97.50           C  
ATOM    192  O   ASN A  24     -10.430   6.309  -9.320  1.00 97.50           O  
ATOM    193  CG  ASN A  24      -8.914   4.430 -12.320  1.00 97.50           C  
ATOM    194  ND2 ASN A  24      -7.867   3.666 -12.617  1.00 97.50           N  
ATOM    195  OD1 ASN A  24      -9.086   5.543 -12.812  1.00 97.50           O  
ATOM    196  N   TYR A  25      -8.211   6.188  -9.820  1.00 96.38           N  
ATOM    197  CA  TYR A  25      -7.926   7.613  -9.703  1.00 96.38           C  
ATOM    198  C   TYR A  25      -8.992   8.445 -10.398  1.00 96.38           C  
ATOM    199  CB  TYR A  25      -6.547   7.938 -10.289  1.00 96.38           C  
ATOM    200  O   TYR A  25      -9.516   9.406  -9.828  1.00 96.38           O  
ATOM    201  CG  TYR A  25      -6.238   9.414 -10.328  1.00 96.38           C  
ATOM    202  CD1 TYR A  25      -6.527  10.172 -11.461  1.00 96.38           C  
ATOM    203  CD2 TYR A  25      -5.660  10.055  -9.234  1.00 96.38           C  
ATOM    204  CE1 TYR A  25      -6.242  11.531 -11.508  1.00 96.38           C  
ATOM    205  CE2 TYR A  25      -5.371  11.414  -9.273  1.00 96.38           C  
ATOM    206  OH  TYR A  25      -5.383  13.492 -10.445  1.00 96.38           O  
ATOM    207  CZ  TYR A  25      -5.668  12.148 -10.406  1.00 96.38           C  
ATOM    208  N   ALA A  26      -9.375   8.086 -11.625  1.00 94.38           N  
ATOM    209  CA  ALA A  26     -10.266   8.859 -12.484  1.00 94.38           C  
ATOM    210  C   ALA A  26     -11.695   8.836 -11.953  1.00 94.38           C  
ATOM    211  CB  ALA A  26     -10.219   8.336 -13.914  1.00 94.38           C  
ATOM    212  O   ALA A  26     -12.508   9.703 -12.281  1.00 94.38           O  
ATOM    213  N   SER A  27     -11.992   7.906 -11.078  1.00 94.38           N  
ATOM    214  CA  SER A  27     -13.367   7.715 -10.625  1.00 94.38           C  
ATOM    215  C   SER A  27     -13.547   8.203  -9.195  1.00 94.38           C  
ATOM    216  CB  SER A  27     -13.766   6.242 -10.727  1.00 94.38           C  
ATOM    217  O   SER A  27     -14.641   8.094  -8.633  1.00 94.38           O  
ATOM    218  OG  SER A  27     -13.719   5.797 -12.070  1.00 94.38           O  
ATOM    219  N   MET A  28     -12.516   8.805  -8.609  1.00 91.62           N  
ATOM    220  CA  MET A  28     -12.586   9.266  -7.223  1.00 91.62           C  
ATOM    221  C   MET A  28     -13.273  10.617  -7.125  1.00 91.62           C  
ATOM    222  CB  MET A  28     -11.180   9.344  -6.617  1.00 91.62           C  
ATOM    223  O   MET A  28     -13.000  11.516  -7.926  1.00 91.62           O  
ATOM    224  CG  MET A  28     -10.703   8.047  -5.992  1.00 91.62           C  
ATOM    225  SD  MET A  28      -9.148   8.258  -5.035  1.00 91.62           S  
ATOM    226  CE  MET A  28      -9.703   9.422  -3.768  1.00 91.62           C  
ATOM    227  N   SER A  29     -14.156  10.719  -6.137  1.00 90.94           N  
ATOM    228  CA  SER A  29     -14.758  12.031  -5.906  1.00 90.94           C  
ATOM    229  C   SER A  29     -13.719  13.047  -5.461  1.00 90.94           C  
ATOM    230  CB  SER A  29     -15.867  11.930  -4.859  1.00 90.94           C  
ATOM    231  O   SER A  29     -12.688  12.680  -4.883  1.00 90.94           O  
ATOM    232  OG  SER A  29     -15.328  11.688  -3.572  1.00 90.94           O  
ATOM    233  N   ASN A  30     -14.047  14.328  -5.652  1.00 91.19           N  
ATOM    234  CA  ASN A  30     -13.141  15.391  -5.242  1.00 91.19           C  
ATOM    235  C   ASN A  30     -12.914  15.391  -3.732  1.00 91.19           C  
ATOM    236  CB  ASN A  30     -13.672  16.750  -5.695  1.00 91.19           C  
ATOM    237  O   ASN A  30     -11.797  15.602  -3.266  1.00 91.19           O  
ATOM    238  CG  ASN A  30     -13.531  16.969  -7.188  1.00 91.19           C  
ATOM    239  ND2 ASN A  30     -14.227  17.969  -7.711  1.00 91.19           N  
ATOM    240  OD1 ASN A  30     -12.805  16.234  -7.867  1.00 91.19           O  
ATOM    241  N   GLU A  31     -13.984  15.133  -2.990  1.00 91.25           N  
ATOM    242  CA  GLU A  31     -13.898  15.109  -1.533  1.00 91.25           C  
ATOM    243  C   GLU A  31     -12.938  14.023  -1.056  1.00 91.25           C  
ATOM    244  CB  GLU A  31     -15.289  14.891  -0.919  1.00 91.25           C  
ATOM    245  O   GLU A  31     -12.062  14.289  -0.225  1.00 91.25           O  
ATOM    246  CG  GLU A  31     -15.297  14.930   0.602  1.00 91.25           C  
ATOM    247  CD  GLU A  31     -16.656  14.594   1.201  1.00 91.25           C  
ATOM    248  OE1 GLU A  31     -16.750  14.445   2.439  1.00 91.25           O  
ATOM    249  OE2 GLU A  31     -17.625  14.484   0.426  1.00 91.25           O  
ATOM    250  N   LYS A  32     -12.961  12.844  -1.567  1.00 91.75           N  
ATOM    251  CA  LYS A  32     -12.117  11.727  -1.158  1.00 91.75           C  
ATOM    252  C   LYS A  32     -10.672  11.938  -1.619  1.00 91.75           C  
ATOM    253  CB  LYS A  32     -12.656  10.414  -1.712  1.00 91.75           C  
ATOM    254  O   LYS A  32      -9.734  11.633  -0.885  1.00 91.75           O  
ATOM    255  CG  LYS A  32     -13.922   9.922  -1.019  1.00 91.75           C  
ATOM    256  CD  LYS A  32     -13.664   9.602   0.449  1.00 91.75           C  
ATOM    257  CE  LYS A  32     -14.922   9.102   1.141  1.00 91.75           C  
ATOM    258  NZ  LYS A  32     -14.719   8.938   2.611  1.00 91.75           N  
ATOM    259  N   SER A  33     -10.625  12.422  -2.857  1.00 93.88           N  
ATOM    260  CA  SER A  33      -9.273  12.688  -3.348  1.00 93.88           C  
ATOM    261  C   SER A  33      -8.562  13.719  -2.480  1.00 93.88           C  
ATOM    262  CB  SER A  33      -9.320  13.172  -4.797  1.00 93.88           C  
ATOM    263  O   SER A  33      -7.391  13.547  -2.139  1.00 93.88           O  
ATOM    264  OG  SER A  33      -9.797  12.148  -5.656  1.00 93.88           O  
ATOM    265  N   GLU A  34      -9.312  14.750  -2.086  1.00 94.25           N  
ATOM    266  CA  GLU A  34      -8.734  15.781  -1.230  1.00 94.25           C  
ATOM    267  C   GLU A  34      -8.312  15.203   0.119  1.00 94.25           C  
ATOM    268  CB  GLU A  34      -9.727  16.922  -1.027  1.00 94.25           C  
ATOM    269  O   GLU A  34      -7.211  15.477   0.597  1.00 94.25           O  
ATOM    270  CG  GLU A  34      -9.883  17.828  -2.246  1.00 94.25           C  
ATOM    271  CD  GLU A  34     -10.805  19.016  -2.002  1.00 94.25           C  
ATOM    272  OE1 GLU A  34     -10.898  19.891  -2.883  1.00 94.25           O  
ATOM    273  OE2 GLU A  34     -11.430  19.062  -0.920  1.00 94.25           O  
ATOM    274  N   ASP A  35      -9.172  14.422   0.662  1.00 94.94           N  
ATOM    275  CA  ASP A  35      -8.891  13.789   1.945  1.00 94.94           C  
ATOM    276  C   ASP A  35      -7.664  12.883   1.853  1.00 94.94           C  
ATOM    277  CB  ASP A  35     -10.102  12.984   2.426  1.00 94.94           C  
ATOM    278  O   ASP A  35      -6.762  12.961   2.691  1.00 94.94           O  
ATOM    279  CG  ASP A  35     -10.016  12.602   3.893  1.00 94.94           C  
ATOM    280  OD1 ASP A  35      -9.180  13.180   4.625  1.00 94.94           O  
ATOM    281  OD2 ASP A  35     -10.781  11.711   4.320  1.00 94.94           O  
ATOM    282  N   LEU A  36      -7.625  12.062   0.876  1.00 96.75           N  
ATOM    283  CA  LEU A  36      -6.535  11.109   0.682  1.00 96.75           C  
ATOM    284  C   LEU A  36      -5.203  11.836   0.510  1.00 96.75           C  
ATOM    285  CB  LEU A  36      -6.809  10.227  -0.536  1.00 96.75           C  
ATOM    286  O   LEU A  36      -4.219  11.500   1.170  1.00 96.75           O  
ATOM    287  CG  LEU A  36      -5.730   9.195  -0.882  1.00 96.75           C  
ATOM    288  CD1 LEU A  36      -5.648   8.125   0.203  1.00 96.75           C  
ATOM    289  CD2 LEU A  36      -6.008   8.570  -2.242  1.00 96.75           C  
ATOM    290  N   PHE A  37      -5.164  12.859  -0.281  1.00 97.56           N  
ATOM    291  CA  PHE A  37      -3.912  13.531  -0.609  1.00 97.56           C  
ATOM    292  C   PHE A  37      -3.428  14.383   0.563  1.00 97.56           C  
ATOM    293  CB  PHE A  37      -4.078  14.414  -1.854  1.00 97.56           C  
ATOM    294  O   PHE A  37      -2.223  14.562   0.747  1.00 97.56           O  
ATOM    295  CG  PHE A  37      -4.359  13.633  -3.111  1.00 97.56           C  
ATOM    296  CD1 PHE A  37      -3.912  12.328  -3.250  1.00 97.56           C  
ATOM    297  CD2 PHE A  37      -5.074  14.211  -4.152  1.00 97.56           C  
ATOM    298  CE1 PHE A  37      -4.168  11.602  -4.410  1.00 97.56           C  
ATOM    299  CE2 PHE A  37      -5.336  13.492  -5.320  1.00 97.56           C  
ATOM    300  CZ  PHE A  37      -4.879  12.188  -5.445  1.00 97.56           C  
ATOM    301  N   MET A  38      -4.352  14.852   1.334  1.00 96.94           N  
ATOM    302  CA  MET A  38      -3.977  15.555   2.561  1.00 96.94           C  
ATOM    303  C   MET A  38      -3.346  14.594   3.562  1.00 96.94           C  
ATOM    304  CB  MET A  38      -5.195  16.234   3.188  1.00 96.94           C  
ATOM    305  O   MET A  38      -2.346  14.922   4.203  1.00 96.94           O  
ATOM    306  CG  MET A  38      -5.621  17.500   2.473  1.00 96.94           C  
ATOM    307  SD  MET A  38      -6.875  18.453   3.418  1.00 96.94           S  
ATOM    308  CE  MET A  38      -8.242  17.266   3.418  1.00 96.94           C  
ATOM    309  N   LEU A  39      -3.930  13.414   3.656  1.00 97.00           N  
ATOM    310  CA  LEU A  39      -3.385  12.414   4.566  1.00 97.00           C  
ATOM    311  C   LEU A  39      -2.004  11.961   4.109  1.00 97.00           C  
ATOM    312  CB  LEU A  39      -4.328  11.211   4.668  1.00 97.00           C  
ATOM    313  O   LEU A  39      -1.119  11.719   4.934  1.00 97.00           O  
ATOM    314  CG  LEU A  39      -5.582  11.406   5.523  1.00 97.00           C  
ATOM    315  CD1 LEU A  39      -6.543  10.242   5.320  1.00 97.00           C  
ATOM    316  CD2 LEU A  39      -5.211  11.547   6.992  1.00 97.00           C  
ATOM    317  N   ARG A  40      -1.868  11.898   2.883  1.00 97.56           N  
ATOM    318  CA  ARG A  40      -0.553  11.531   2.367  1.00 97.56           C  
ATOM    319  C   ARG A  40       0.486  12.594   2.719  1.00 97.56           C  
ATOM    320  CB  ARG A  40      -0.606  11.328   0.851  1.00 97.56           C  
ATOM    321  O   ARG A  40       1.603  12.266   3.125  1.00 97.56           O  
ATOM    322  CG  ARG A  40      -1.244  10.016   0.425  1.00 97.56           C  
ATOM    323  CD  ARG A  40      -1.422   9.945  -1.085  1.00 97.56           C  
ATOM    324  NE  ARG A  40      -0.139   9.977  -1.781  1.00 97.56           N  
ATOM    325  NH1 ARG A  40      -1.015   9.445  -3.852  1.00 97.56           N  
ATOM    326  NH2 ARG A  40       1.238   9.797  -3.609  1.00 97.56           N  
ATOM    327  CZ  ARG A  40       0.025   9.742  -3.080  1.00 97.56           C  
ATOM    328  N   LYS A  41       0.130  13.773   2.465  1.00 97.38           N  
ATOM    329  CA  LYS A  41       1.058  14.828   2.846  1.00 97.38           C  
ATOM    330  C   LYS A  41       1.423  14.742   4.324  1.00 97.38           C  
ATOM    331  CB  LYS A  41       0.458  16.203   2.539  1.00 97.38           C  
ATOM    332  O   LYS A  41       2.594  14.867   4.688  1.00 97.38           O  
ATOM    333  CG  LYS A  41       1.393  17.375   2.834  1.00 97.38           C  
ATOM    334  CD  LYS A  41       1.258  17.844   4.277  1.00 97.38           C  
ATOM    335  CE  LYS A  41       2.131  19.062   4.551  1.00 97.38           C  
ATOM    336  NZ  LYS A  41       1.983  19.547   5.957  1.00 97.38           N  
ATOM    337  N   ASN A  42       0.400  14.570   5.207  1.00 96.44           N  
ATOM    338  CA  ASN A  42       0.645  14.469   6.645  1.00 96.44           C  
ATOM    339  C   ASN A  42       1.599  13.320   6.969  1.00 96.44           C  
ATOM    340  CB  ASN A  42      -0.672  14.297   7.402  1.00 96.44           C  
ATOM    341  O   ASN A  42       2.445  13.445   7.852  1.00 96.44           O  
ATOM    342  CG  ASN A  42      -1.528  15.547   7.379  1.00 96.44           C  
ATOM    343  ND2 ASN A  42      -2.793  15.406   7.762  1.00 96.44           N  
ATOM    344  OD1 ASN A  42      -1.058  16.625   7.020  1.00 96.44           O  
ATOM    345  N   THR A  43       1.482  12.297   6.207  1.00 95.44           N  
ATOM    346  CA  THR A  43       2.256  11.094   6.496  1.00 95.44           C  
ATOM    347  C   THR A  43       3.658  11.195   5.902  1.00 95.44           C  
ATOM    348  CB  THR A  43       1.556   9.836   5.949  1.00 95.44           C  
ATOM    349  O   THR A  43       4.652  11.039   6.613  1.00 95.44           O  
ATOM    350  CG2 THR A  43       2.369   8.578   6.246  1.00 95.44           C  
ATOM    351  OG1 THR A  43       0.264   9.711   6.555  1.00 95.44           O  
ATOM    352  N   PHE A  44       3.738  11.484   4.680  1.00 95.12           N  
ATOM    353  CA  PHE A  44       5.000  11.305   3.973  1.00 95.12           C  
ATOM    354  C   PHE A  44       5.855  12.562   4.059  1.00 95.12           C  
ATOM    355  CB  PHE A  44       4.750  10.938   2.506  1.00 95.12           C  
ATOM    356  O   PHE A  44       7.082  12.484   4.172  1.00 95.12           O  
ATOM    357  CG  PHE A  44       4.113   9.594   2.316  1.00 95.12           C  
ATOM    358  CD1 PHE A  44       4.844   8.430   2.529  1.00 95.12           C  
ATOM    359  CD2 PHE A  44       2.785   9.484   1.926  1.00 95.12           C  
ATOM    360  CE1 PHE A  44       4.254   7.176   2.354  1.00 95.12           C  
ATOM    361  CE2 PHE A  44       2.191   8.234   1.750  1.00 95.12           C  
ATOM    362  CZ  PHE A  44       2.928   7.086   1.964  1.00 95.12           C  
ATOM    363  N   LYS A  45       5.215  13.703   4.047  1.00 95.50           N  
ATOM    364  CA  LYS A  45       5.965  14.953   4.168  1.00 95.50           C  
ATOM    365  C   LYS A  45       6.141  15.344   5.629  1.00 95.50           C  
ATOM    366  CB  LYS A  45       5.270  16.078   3.398  1.00 95.50           C  
ATOM    367  O   LYS A  45       7.266  15.500   6.109  1.00 95.50           O  
ATOM    368  CG  LYS A  45       5.945  17.438   3.537  1.00 95.50           C  
ATOM    369  CD  LYS A  45       7.262  17.484   2.773  1.00 95.50           C  
ATOM    370  CE  LYS A  45       7.859  18.875   2.775  1.00 95.50           C  
ATOM    371  NZ  LYS A  45       9.156  18.922   2.033  1.00 95.50           N  
ATOM    372  N   ASP A  46       5.082  15.422   6.383  1.00 95.62           N  
ATOM    373  CA  ASP A  46       5.098  16.016   7.715  1.00 95.62           C  
ATOM    374  C   ASP A  46       5.664  15.031   8.742  1.00 95.62           C  
ATOM    375  CB  ASP A  46       3.689  16.453   8.125  1.00 95.62           C  
ATOM    376  O   ASP A  46       6.512  15.398   9.555  1.00 95.62           O  
ATOM    377  CG  ASP A  46       3.131  17.547   7.242  1.00 95.62           C  
ATOM    378  OD1 ASP A  46       3.916  18.250   6.566  1.00 95.62           O  
ATOM    379  OD2 ASP A  46       1.893  17.734   7.230  1.00 95.62           O  
ATOM    380  N   ARG A  47       5.258  13.828   8.711  1.00 93.31           N  
ATOM    381  CA  ARG A  47       5.656  12.859   9.727  1.00 93.31           C  
ATOM    382  C   ARG A  47       6.961  12.172   9.344  1.00 93.31           C  
ATOM    383  CB  ARG A  47       4.555  11.820   9.938  1.00 93.31           C  
ATOM    384  O   ARG A  47       7.922  12.180  10.117  1.00 93.31           O  
ATOM    385  CG  ARG A  47       4.859  10.812  11.039  1.00 93.31           C  
ATOM    386  CD  ARG A  47       3.688   9.867  11.273  1.00 93.31           C  
ATOM    387  NE  ARG A  47       3.422   9.031  10.109  1.00 93.31           N  
ATOM    388  NH1 ARG A  47       1.954   7.621  11.203  1.00 93.31           N  
ATOM    389  NH2 ARG A  47       2.434   7.293   8.984  1.00 93.31           N  
ATOM    390  CZ  ARG A  47       2.604   7.984  10.102  1.00 93.31           C  
ATOM    391  N   LEU A  48       7.023  11.672   8.141  1.00 91.12           N  
ATOM    392  CA  LEU A  48       8.172  10.859   7.754  1.00 91.12           C  
ATOM    393  C   LEU A  48       9.273  11.727   7.160  1.00 91.12           C  
ATOM    394  CB  LEU A  48       7.754   9.781   6.750  1.00 91.12           C  
ATOM    395  O   LEU A  48      10.422  11.289   7.043  1.00 91.12           O  
ATOM    396  CG  LEU A  48       6.801   8.703   7.270  1.00 91.12           C  
ATOM    397  CD1 LEU A  48       6.434   7.738   6.148  1.00 91.12           C  
ATOM    398  CD2 LEU A  48       7.430   7.957   8.438  1.00 91.12           C  
ATOM    399  N   GLN A  49       8.922  12.984   6.770  1.00 92.88           N  
ATOM    400  CA  GLN A  49       9.828  13.992   6.238  1.00 92.88           C  
ATOM    401  C   GLN A  49      10.539  13.492   4.988  1.00 92.88           C  
ATOM    402  CB  GLN A  49      10.852  14.406   7.297  1.00 92.88           C  
ATOM    403  O   GLN A  49      11.742  13.695   4.828  1.00 92.88           O  
ATOM    404  CG  GLN A  49      10.234  15.086   8.516  1.00 92.88           C  
ATOM    405  CD  GLN A  49      11.266  15.430   9.578  1.00 92.88           C  
ATOM    406  NE2 GLN A  49      10.828  16.141  10.617  1.00 92.88           N  
ATOM    407  OE1 GLN A  49      12.438  15.055   9.469  1.00 92.88           O  
ATOM    408  N   TRP A  50       9.883  12.750   4.195  1.00 91.88           N  
ATOM    409  CA  TRP A  50      10.398  12.320   2.898  1.00 91.88           C  
ATOM    410  C   TRP A  50      10.430  13.492   1.914  1.00 91.88           C  
ATOM    411  CB  TRP A  50       9.555  11.180   2.330  1.00 91.88           C  
ATOM    412  O   TRP A  50       9.625  14.422   2.021  1.00 91.88           O  
ATOM    413  CG  TRP A  50       9.781   9.859   3.008  1.00 91.88           C  
ATOM    414  CD1 TRP A  50       9.672   9.594   4.344  1.00 91.88           C  
ATOM    415  CD2 TRP A  50      10.172   8.633   2.381  1.00 91.88           C  
ATOM    416  CE2 TRP A  50      10.273   7.660   3.398  1.00 91.88           C  
ATOM    417  CE3 TRP A  50      10.438   8.266   1.057  1.00 91.88           C  
ATOM    418  NE1 TRP A  50       9.961   8.266   4.586  1.00 91.88           N  
ATOM    419  CH2 TRP A  50      10.891   6.000   1.827  1.00 91.88           C  
ATOM    420  CZ2 TRP A  50      10.633   6.336   3.131  1.00 91.88           C  
ATOM    421  CZ3 TRP A  50      10.797   6.945   0.793  1.00 91.88           C  
ATOM    422  N   ALA A  51      11.375  13.469   0.995  1.00 91.50           N  
ATOM    423  CA  ALA A  51      11.477  14.516  -0.021  1.00 91.50           C  
ATOM    424  C   ALA A  51      10.422  14.328  -1.107  1.00 91.50           C  
ATOM    425  CB  ALA A  51      12.875  14.523  -0.637  1.00 91.50           C  
ATOM    426  O   ALA A  51      10.727  13.867  -2.207  1.00 91.50           O  
ATOM    427  N   VAL A  52       9.133  14.656  -0.826  1.00 93.62           N  
ATOM    428  CA  VAL A  52       8.016  14.500  -1.755  1.00 93.62           C  
ATOM    429  C   VAL A  52       7.504  15.867  -2.193  1.00 93.62           C  
ATOM    430  CB  VAL A  52       6.871  13.672  -1.126  1.00 93.62           C  
ATOM    431  O   VAL A  52       7.707  16.859  -1.497  1.00 93.62           O  
ATOM    432  CG1 VAL A  52       7.332  12.250  -0.818  1.00 93.62           C  
ATOM    433  CG2 VAL A  52       6.355  14.359   0.140  1.00 93.62           C  
ATOM    434  N   ASP A  53       6.844  15.898  -3.330  1.00 91.62           N  
ATOM    435  CA  ASP A  53       6.273  17.141  -3.854  1.00 91.62           C  
ATOM    436  C   ASP A  53       4.910  17.422  -3.230  1.00 91.62           C  
ATOM    437  CB  ASP A  53       6.156  17.062  -5.379  1.00 91.62           C  
ATOM    438  O   ASP A  53       4.051  16.531  -3.180  1.00 91.62           O  
ATOM    439  CG  ASP A  53       7.500  17.000  -6.078  1.00 91.62           C  
ATOM    440  OD1 ASP A  53       8.484  17.578  -5.566  1.00 91.62           O  
ATOM    441  OD2 ASP A  53       7.578  16.359  -7.145  1.00 91.62           O  
ATOM    442  N   CYS A  54       4.777  18.625  -2.746  1.00 95.00           N  
ATOM    443  CA  CYS A  54       3.496  19.047  -2.180  1.00 95.00           C  
ATOM    444  C   CYS A  54       3.018  20.344  -2.805  1.00 95.00           C  
ATOM    445  CB  CYS A  54       3.605  19.203  -0.665  1.00 95.00           C  
ATOM    446  O   CYS A  54       3.824  21.234  -3.107  1.00 95.00           O  
ATOM    447  SG  CYS A  54       3.984  17.672   0.204  1.00 95.00           S  
ATOM    448  N   SER A  55       1.731  20.375  -3.150  1.00 92.44           N  
ATOM    449  CA  SER A  55       1.076  21.594  -3.605  1.00 92.44           C  
ATOM    450  C   SER A  55      -0.293  21.766  -2.955  1.00 92.44           C  
ATOM    451  CB  SER A  55       0.930  21.594  -5.129  1.00 92.44           C  
ATOM    452  O   SER A  55      -1.063  20.797  -2.861  1.00 92.44           O  
ATOM    453  OG  SER A  55       0.077  20.547  -5.547  1.00 92.44           O  
ATOM    454  N   ASP A  56      -0.581  23.000  -2.432  1.00 92.94           N  
ATOM    455  CA  ASP A  56      -1.884  23.359  -1.874  1.00 92.94           C  
ATOM    456  C   ASP A  56      -2.266  22.406  -0.740  1.00 92.94           C  
ATOM    457  CB  ASP A  56      -2.959  23.328  -2.963  1.00 92.94           C  
ATOM    458  O   ASP A  56      -3.404  21.938  -0.669  1.00 92.94           O  
ATOM    459  CG  ASP A  56      -2.785  24.438  -3.990  1.00 92.94           C  
ATOM    460  OD1 ASP A  56      -2.266  25.516  -3.641  1.00 92.94           O  
ATOM    461  OD2 ASP A  56      -3.176  24.219  -5.160  1.00 92.94           O  
ATOM    462  N   GLY A  57      -1.266  22.047   0.086  1.00 94.25           N  
ATOM    463  CA  GLY A  57      -1.519  21.250   1.273  1.00 94.25           C  
ATOM    464  C   GLY A  57      -1.722  19.781   0.970  1.00 94.25           C  
ATOM    465  O   GLY A  57      -2.215  19.031   1.814  1.00 94.25           O  
ATOM    466  N   LYS A  58      -1.349  19.359  -0.234  1.00 97.19           N  
ATOM    467  CA  LYS A  58      -1.560  17.984  -0.665  1.00 97.19           C  
ATOM    468  C   LYS A  58      -0.287  17.391  -1.271  1.00 97.19           C  
ATOM    469  CB  LYS A  58      -2.705  17.906  -1.675  1.00 97.19           C  
ATOM    470  O   LYS A  58       0.503  18.109  -1.885  1.00 97.19           O  
ATOM    471  CG  LYS A  58      -4.043  18.375  -1.130  1.00 97.19           C  
ATOM    472  CD  LYS A  58      -5.129  18.328  -2.197  1.00 97.19           C  
ATOM    473  CE  LYS A  58      -5.219  19.656  -2.957  1.00 97.19           C  
ATOM    474  NZ  LYS A  58      -6.281  19.609  -4.008  1.00 97.19           N  
ATOM    475  N   GLU A  59      -0.180  16.141  -0.954  1.00 97.62           N  
ATOM    476  CA  GLU A  59       0.863  15.383  -1.634  1.00 97.62           C  
ATOM    477  C   GLU A  59       0.302  14.633  -2.838  1.00 97.62           C  
ATOM    478  CB  GLU A  59       1.529  14.398  -0.667  1.00 97.62           C  
ATOM    479  O   GLU A  59      -0.504  13.711  -2.684  1.00 97.62           O  
ATOM    480  CG  GLU A  59       2.777  13.734  -1.228  1.00 97.62           C  
ATOM    481  CD  GLU A  59       2.479  12.492  -2.057  1.00 97.62           C  
ATOM    482  OE1 GLU A  59       3.277  12.164  -2.961  1.00 97.62           O  
ATOM    483  OE2 GLU A  59       1.435  11.852  -1.802  1.00 97.62           O  
ATOM    484  N   VAL A  60       0.755  15.031  -4.043  1.00 96.00           N  
ATOM    485  CA  VAL A  60       0.394  14.438  -5.328  1.00 96.00           C  
ATOM    486  C   VAL A  60       1.623  14.375  -6.230  1.00 96.00           C  
ATOM    487  CB  VAL A  60      -0.736  15.234  -6.020  1.00 96.00           C  
ATOM    488  O   VAL A  60       2.422  15.312  -6.273  1.00 96.00           O  
ATOM    489  CG1 VAL A  60      -1.155  14.555  -7.324  1.00 96.00           C  
ATOM    490  CG2 VAL A  60      -1.934  15.383  -5.086  1.00 96.00           C  
ATOM    491  N   ASP A  61       1.745  13.227  -6.941  1.00 95.69           N  
ATOM    492  CA  ASP A  61       2.885  13.172  -7.855  1.00 95.69           C  
ATOM    493  C   ASP A  61       2.465  12.648  -9.227  1.00 95.69           C  
ATOM    494  CB  ASP A  61       3.996  12.297  -7.273  1.00 95.69           C  
ATOM    495  O   ASP A  61       1.272  12.547  -9.516  1.00 95.69           O  
ATOM    496  CG  ASP A  61       3.580  10.844  -7.109  1.00 95.69           C  
ATOM    497  OD1 ASP A  61       2.652  10.391  -7.816  1.00 95.69           O  
ATOM    498  OD2 ASP A  61       4.184  10.148  -6.270  1.00 95.69           O  
ATOM    499  N   GLN A  62       3.377  12.484 -10.094  1.00 96.25           N  
ATOM    500  CA  GLN A  62       3.125  12.195 -11.500  1.00 96.25           C  
ATOM    501  C   GLN A  62       2.512  10.805 -11.672  1.00 96.25           C  
ATOM    502  CB  GLN A  62       4.418  12.305 -12.305  1.00 96.25           C  
ATOM    503  O   GLN A  62       2.004  10.477 -12.750  1.00 96.25           O  
ATOM    504  CG  GLN A  62       5.453  11.242 -11.961  1.00 96.25           C  
ATOM    505  CD  GLN A  62       6.418  11.703 -10.875  1.00 96.25           C  
ATOM    506  NE2 GLN A  62       7.652  11.219 -10.945  1.00 96.25           N  
ATOM    507  OE1 GLN A  62       6.055  12.484  -9.992  1.00 96.25           O  
ATOM    508  N   PHE A  63       2.477   9.969 -10.609  1.00 97.38           N  
ATOM    509  CA  PHE A  63       1.959   8.617 -10.734  1.00 97.38           C  
ATOM    510  C   PHE A  63       0.494   8.555 -10.312  1.00 97.38           C  
ATOM    511  CB  PHE A  63       2.787   7.645  -9.883  1.00 97.38           C  
ATOM    512  O   PHE A  63      -0.146   7.508 -10.430  1.00 97.38           O  
ATOM    513  CG  PHE A  63       4.266   7.715 -10.148  1.00 97.38           C  
ATOM    514  CD1 PHE A  63       4.789   7.297 -11.367  1.00 97.38           C  
ATOM    515  CD2 PHE A  63       5.137   8.203  -9.180  1.00 97.38           C  
ATOM    516  CE1 PHE A  63       6.156   7.359 -11.617  1.00 97.38           C  
ATOM    517  CE2 PHE A  63       6.504   8.266  -9.430  1.00 97.38           C  
ATOM    518  CZ  PHE A  63       7.012   7.844 -10.641  1.00 97.38           C  
ATOM    519  N   ASP A  64      -0.003   9.711  -9.766  1.00 96.81           N  
ATOM    520  CA  ASP A  64      -1.432   9.844  -9.492  1.00 96.81           C  
ATOM    521  C   ASP A  64      -2.199  10.219 -10.758  1.00 96.81           C  
ATOM    522  CB  ASP A  64      -1.677  10.883  -8.406  1.00 96.81           C  
ATOM    523  O   ASP A  64      -2.445  11.398 -11.016  1.00 96.81           O  
ATOM    524  CG  ASP A  64      -1.007  10.531  -7.086  1.00 96.81           C  
ATOM    525  OD1 ASP A  64      -1.312   9.461  -6.512  1.00 96.81           O  
ATOM    526  OD2 ASP A  64      -0.168  11.328  -6.617  1.00 96.81           O  
ATOM    527  N   ASN A  65      -2.551   9.133 -11.539  1.00 96.81           N  
ATOM    528  CA  ASN A  65      -3.223   9.328 -12.820  1.00 96.81           C  
ATOM    529  C   ASN A  65      -4.160   8.164 -13.141  1.00 96.81           C  
ATOM    530  CB  ASN A  65      -2.199   9.508 -13.938  1.00 96.81           C  
ATOM    531  O   ASN A  65      -4.461   7.344 -12.273  1.00 96.81           O  
ATOM    532  CG  ASN A  65      -1.211   8.359 -14.023  1.00 96.81           C  
ATOM    533  ND2 ASN A  65       0.077   8.688 -14.031  1.00 96.81           N  
ATOM    534  OD1 ASN A  65      -1.602   7.191 -14.078  1.00 96.81           O  
ATOM    535  N   ASP A  66      -4.680   8.070 -14.344  1.00 97.00           N  
ATOM    536  CA  ASP A  66      -5.738   7.133 -14.703  1.00 97.00           C  
ATOM    537  C   ASP A  66      -5.219   5.695 -14.727  1.00 97.00           C  
ATOM    538  CB  ASP A  66      -6.332   7.496 -16.062  1.00 97.00           C  
ATOM    539  O   ASP A  66      -5.996   4.750 -14.867  1.00 97.00           O  
ATOM    540  CG  ASP A  66      -5.301   7.500 -17.188  1.00 97.00           C  
ATOM    541  OD1 ASP A  66      -4.086   7.441 -16.891  1.00 97.00           O  
ATOM    542  OD2 ASP A  66      -5.707   7.566 -18.359  1.00 97.00           O  
ATOM    543  N   LYS A  67      -3.967   5.535 -14.531  1.00 98.19           N  
ATOM    544  CA  LYS A  67      -3.393   4.195 -14.461  1.00 98.19           C  
ATOM    545  C   LYS A  67      -3.291   3.715 -13.016  1.00 98.19           C  
ATOM    546  CB  LYS A  67      -2.012   4.164 -15.125  1.00 98.19           C  
ATOM    547  O   LYS A  67      -2.779   2.625 -12.758  1.00 98.19           O  
ATOM    548  CG  LYS A  67      -1.999   4.680 -16.547  1.00 98.19           C  
ATOM    549  CD  LYS A  67      -2.936   3.875 -17.453  1.00 98.19           C  
ATOM    550  CE  LYS A  67      -2.898   4.367 -18.891  1.00 98.19           C  
ATOM    551  NZ  LYS A  67      -3.980   3.750 -19.719  1.00 98.19           N  
ATOM    552  N   THR A  68      -3.801   4.531 -12.039  1.00 98.31           N  
ATOM    553  CA  THR A  68      -3.639   4.281 -10.609  1.00 98.31           C  
ATOM    554  C   THR A  68      -4.977   3.910  -9.969  1.00 98.31           C  
ATOM    555  CB  THR A  68      -3.047   5.508  -9.891  1.00 98.31           C  
ATOM    556  O   THR A  68      -6.004   4.512 -10.281  1.00 98.31           O  
ATOM    557  CG2 THR A  68      -3.008   5.293  -8.383  1.00 98.31           C  
ATOM    558  OG1 THR A  68      -1.715   5.734 -10.367  1.00 98.31           O  
ATOM    559  N   ASN A  69      -4.891   2.869  -9.188  1.00 98.31           N  
ATOM    560  CA  ASN A  69      -5.977   2.559  -8.266  1.00 98.31           C  
ATOM    561  C   ASN A  69      -5.582   2.832  -6.816  1.00 98.31           C  
ATOM    562  CB  ASN A  69      -6.422   1.103  -8.430  1.00 98.31           C  
ATOM    563  O   ASN A  69      -4.402   2.758  -6.465  1.00 98.31           O  
ATOM    564  CG  ASN A  69      -7.055   0.833  -9.781  1.00 98.31           C  
ATOM    565  ND2 ASN A  69      -6.254   0.356 -10.727  1.00 98.31           N  
ATOM    566  OD1 ASN A  69      -8.250   1.054  -9.969  1.00 98.31           O  
ATOM    567  N   TYR A  70      -6.605   3.172  -6.039  1.00 98.44           N  
ATOM    568  CA  TYR A  70      -6.402   3.311  -4.602  1.00 98.44           C  
ATOM    569  C   TYR A  70      -7.215   2.273  -3.836  1.00 98.44           C  
ATOM    570  CB  TYR A  70      -6.785   4.719  -4.137  1.00 98.44           C  
ATOM    571  O   TYR A  70      -8.352   1.970  -4.203  1.00 98.44           O  
ATOM    572  CG  TYR A  70      -5.914   5.809  -4.715  1.00 98.44           C  
ATOM    573  CD1 TYR A  70      -4.645   6.055  -4.199  1.00 98.44           C  
ATOM    574  CD2 TYR A  70      -6.355   6.590  -5.773  1.00 98.44           C  
ATOM    575  CE1 TYR A  70      -3.834   7.055  -4.723  1.00 98.44           C  
ATOM    576  CE2 TYR A  70      -5.555   7.594  -6.309  1.00 98.44           C  
ATOM    577  OH  TYR A  70      -3.502   8.812  -6.305  1.00 98.44           O  
ATOM    578  CZ  TYR A  70      -4.297   7.820  -5.777  1.00 98.44           C  
ATOM    579  N   ILE A  71      -6.574   1.670  -2.852  1.00 98.50           N  
ATOM    580  CA  ILE A  71      -7.250   0.928  -1.791  1.00 98.50           C  
ATOM    581  C   ILE A  71      -7.211   1.733  -0.495  1.00 98.50           C  
ATOM    582  CB  ILE A  71      -6.609  -0.461  -1.578  1.00 98.50           C  
ATOM    583  O   ILE A  71      -6.141   2.131  -0.034  1.00 98.50           O  
ATOM    584  CG1 ILE A  71      -6.727  -1.306  -2.852  1.00 98.50           C  
ATOM    585  CG2 ILE A  71      -7.250  -1.176  -0.386  1.00 98.50           C  
ATOM    586  CD1 ILE A  71      -6.020  -2.652  -2.771  1.00 98.50           C  
ATOM    587  N   PHE A  72      -8.414   2.006   0.069  1.00 97.81           N  
ATOM    588  CA  PHE A  72      -8.414   2.824   1.275  1.00 97.81           C  
ATOM    589  C   PHE A  72      -9.539   2.406   2.215  1.00 97.81           C  
ATOM    590  CB  PHE A  72      -8.547   4.309   0.920  1.00 97.81           C  
ATOM    591  O   PHE A  72     -10.555   1.863   1.772  1.00 97.81           O  
ATOM    592  CG  PHE A  72      -9.758   4.621   0.074  1.00 97.81           C  
ATOM    593  CD1 PHE A  72      -9.664   4.641  -1.312  1.00 97.81           C  
ATOM    594  CD2 PHE A  72     -10.984   4.895   0.665  1.00 97.81           C  
ATOM    595  CE1 PHE A  72     -10.773   4.934  -2.098  1.00 97.81           C  
ATOM    596  CE2 PHE A  72     -12.094   5.188  -0.114  1.00 97.81           C  
ATOM    597  CZ  PHE A  72     -11.992   5.203  -1.495  1.00 97.81           C  
ATOM    598  N   GLY A  73      -9.336   2.539   3.479  1.00 95.50           N  
ATOM    599  CA  GLY A  73     -10.328   2.281   4.512  1.00 95.50           C  
ATOM    600  C   GLY A  73     -11.070   3.529   4.957  1.00 95.50           C  
ATOM    601  O   GLY A  73     -10.453   4.574   5.180  1.00 95.50           O  
ATOM    602  N   VAL A  74     -12.383   3.314   5.102  1.00 92.81           N  
ATOM    603  CA  VAL A  74     -13.242   4.438   5.469  1.00 92.81           C  
ATOM    604  C   VAL A  74     -14.039   4.094   6.723  1.00 92.81           C  
ATOM    605  CB  VAL A  74     -14.195   4.828   4.316  1.00 92.81           C  
ATOM    606  O   VAL A  74     -14.578   2.986   6.836  1.00 92.81           O  
ATOM    607  CG1 VAL A  74     -15.109   5.973   4.738  1.00 92.81           C  
ATOM    608  CG2 VAL A  74     -13.398   5.211   3.070  1.00 92.81           C  
ATOM    609  N   GLU A  75     -14.031   4.992   7.598  1.00 89.62           N  
ATOM    610  CA  GLU A  75     -14.875   4.945   8.789  1.00 89.62           C  
ATOM    611  C   GLU A  75     -15.578   6.277   9.023  1.00 89.62           C  
ATOM    612  CB  GLU A  75     -14.047   4.559  10.016  1.00 89.62           C  
ATOM    613  O   GLU A  75     -14.922   7.320   9.102  1.00 89.62           O  
ATOM    614  CG  GLU A  75     -14.859   4.465  11.297  1.00 89.62           C  
ATOM    615  CD  GLU A  75     -15.781   3.254  11.344  1.00 89.62           C  
ATOM    616  OE1 GLU A  75     -16.672   3.201  12.219  1.00 89.62           O  
ATOM    617  OE2 GLU A  75     -15.602   2.350  10.500  1.00 89.62           O  
ATOM    618  N   ASN A  76     -16.953   6.211   9.086  1.00 86.31           N  
ATOM    619  CA  ASN A  76     -17.766   7.406   9.273  1.00 86.31           C  
ATOM    620  C   ASN A  76     -17.453   8.469   8.227  1.00 86.31           C  
ATOM    621  CB  ASN A  76     -17.578   7.977  10.680  1.00 86.31           C  
ATOM    622  O   ASN A  76     -17.312   9.648   8.547  1.00 86.31           O  
ATOM    623  CG  ASN A  76     -18.125   7.066  11.758  1.00 86.31           C  
ATOM    624  ND2 ASN A  76     -17.750   7.332  13.008  1.00 86.31           N  
ATOM    625  OD1 ASN A  76     -18.891   6.137  11.477  1.00 86.31           O  
ATOM    626  N   GLY A  77     -17.188   7.992   6.957  1.00 86.06           N  
ATOM    627  CA  GLY A  77     -17.000   8.906   5.840  1.00 86.06           C  
ATOM    628  C   GLY A  77     -15.594   9.445   5.730  1.00 86.06           C  
ATOM    629  O   GLY A  77     -15.281  10.203   4.809  1.00 86.06           O  
ATOM    630  N   MET A  78     -14.711   9.039   6.664  1.00 89.69           N  
ATOM    631  CA  MET A  78     -13.344   9.539   6.664  1.00 89.69           C  
ATOM    632  C   MET A  78     -12.359   8.438   6.277  1.00 89.69           C  
ATOM    633  CB  MET A  78     -12.977  10.109   8.031  1.00 89.69           C  
ATOM    634  O   MET A  78     -12.445   7.316   6.781  1.00 89.69           O  
ATOM    635  CG  MET A  78     -13.781  11.344   8.414  1.00 89.69           C  
ATOM    636  SD  MET A  78     -13.219  12.086  10.000  1.00 89.69           S  
ATOM    637  CE  MET A  78     -13.703  10.781  11.156  1.00 89.69           C  
ATOM    638  N   ILE A  79     -11.414   8.859   5.449  1.00 95.12           N  
ATOM    639  CA  ILE A  79     -10.344   7.926   5.117  1.00 95.12           C  
ATOM    640  C   ILE A  79      -9.367   7.816   6.293  1.00 95.12           C  
ATOM    641  CB  ILE A  79      -9.586   8.359   3.840  1.00 95.12           C  
ATOM    642  O   ILE A  79      -8.906   8.836   6.820  1.00 95.12           O  
ATOM    643  CG1 ILE A  79     -10.516   8.297   2.623  1.00 95.12           C  
ATOM    644  CG2 ILE A  79      -8.344   7.496   3.627  1.00 95.12           C  
ATOM    645  CD1 ILE A  79      -9.891   8.805   1.334  1.00 95.12           C  
ATOM    646  N   ILE A  80      -9.023   6.551   6.668  1.00 95.44           N  
ATOM    647  CA  ILE A  80      -8.156   6.410   7.832  1.00 95.44           C  
ATOM    648  C   ILE A  80      -6.879   5.676   7.430  1.00 95.44           C  
ATOM    649  CB  ILE A  80      -8.867   5.660   8.977  1.00 95.44           C  
ATOM    650  O   ILE A  80      -5.895   5.680   8.172  1.00 95.44           O  
ATOM    651  CG1 ILE A  80      -9.281   4.258   8.523  1.00 95.44           C  
ATOM    652  CG2 ILE A  80     -10.078   6.453   9.477  1.00 95.44           C  
ATOM    653  CD1 ILE A  80      -9.758   3.352   9.656  1.00 95.44           C  
ATOM    654  N   CYS A  81      -6.875   4.926   6.344  1.00 97.31           N  
ATOM    655  CA  CYS A  81      -5.719   4.219   5.809  1.00 97.31           C  
ATOM    656  C   CYS A  81      -5.824   4.066   4.293  1.00 97.31           C  
ATOM    657  CB  CYS A  81      -5.586   2.842   6.461  1.00 97.31           C  
ATOM    658  O   CYS A  81      -6.906   4.219   3.725  1.00 97.31           O  
ATOM    659  SG  CYS A  81      -6.953   1.724   6.086  1.00 97.31           S  
ATOM    660  N   GLY A  82      -4.664   3.803   3.660  1.00 98.19           N  
ATOM    661  CA  GLY A  82      -4.723   3.619   2.219  1.00 98.19           C  
ATOM    662  C   GLY A  82      -3.385   3.240   1.611  1.00 98.19           C  
ATOM    663  O   GLY A  82      -2.357   3.264   2.295  1.00 98.19           O  
ATOM    664  N   THR A  83      -3.490   2.814   0.354  1.00 98.69           N  
ATOM    665  CA  THR A  83      -2.320   2.537  -0.470  1.00 98.69           C  
ATOM    666  C   THR A  83      -2.627   2.787  -1.944  1.00 98.69           C  
ATOM    667  CB  THR A  83      -1.834   1.089  -0.283  1.00 98.69           C  
ATOM    668  O   THR A  83      -3.770   2.635  -2.381  1.00 98.69           O  
ATOM    669  CG2 THR A  83      -2.873   0.090  -0.782  1.00 98.69           C  
ATOM    670  OG1 THR A  83      -0.616   0.901  -1.016  1.00 98.69           O  
ATOM    671  N   ARG A  84      -1.617   3.230  -2.637  1.00 98.62           N  
ATOM    672  CA  ARG A  84      -1.701   3.373  -4.086  1.00 98.62           C  
ATOM    673  C   ARG A  84      -1.238   2.104  -4.789  1.00 98.62           C  
ATOM    674  CB  ARG A  84      -0.868   4.566  -4.559  1.00 98.62           C  
ATOM    675  O   ARG A  84      -0.232   1.504  -4.402  1.00 98.62           O  
ATOM    676  CG  ARG A  84      -0.934   4.809  -6.059  1.00 98.62           C  
ATOM    677  CD  ARG A  84      -0.120   6.031  -6.469  1.00 98.62           C  
ATOM    678  NE  ARG A  84       1.314   5.785  -6.348  1.00 98.62           N  
ATOM    679  NH1 ARG A  84       1.936   7.941  -6.902  1.00 98.62           N  
ATOM    680  NH2 ARG A  84       3.533   6.371  -6.418  1.00 98.62           N  
ATOM    681  CZ  ARG A  84       2.258   6.699  -6.555  1.00 98.62           C  
ATOM    682  N   MET A  85      -2.016   1.731  -5.902  1.00 98.56           N  
ATOM    683  CA  MET A  85      -1.672   0.547  -6.684  1.00 98.56           C  
ATOM    684  C   MET A  85      -1.466   0.905  -8.148  1.00 98.56           C  
ATOM    685  CB  MET A  85      -2.762  -0.519  -6.551  1.00 98.56           C  
ATOM    686  O   MET A  85      -2.322   1.547  -8.766  1.00 98.56           O  
ATOM    687  CG  MET A  85      -3.170  -0.805  -5.117  1.00 98.56           C  
ATOM    688  SD  MET A  85      -1.778  -1.445  -4.105  1.00 98.56           S  
ATOM    689  CE  MET A  85      -1.304  -2.893  -5.094  1.00 98.56           C  
ATOM    690  N   ILE A  86      -0.362   0.429  -8.695  1.00 98.50           N  
ATOM    691  CA  ILE A  86      -0.093   0.653 -10.109  1.00 98.50           C  
ATOM    692  C   ILE A  86       0.511  -0.606 -10.727  1.00 98.50           C  
ATOM    693  CB  ILE A  86       0.850   1.859 -10.320  1.00 98.50           C  
ATOM    694  O   ILE A  86       1.453  -1.183 -10.180  1.00 98.50           O  
ATOM    695  CG1 ILE A  86       0.242   3.127  -9.711  1.00 98.50           C  
ATOM    696  CG2 ILE A  86       1.146   2.057 -11.812  1.00 98.50           C  
ATOM    697  CD1 ILE A  86       1.095   4.375  -9.898  1.00 98.50           C  
ATOM    698  N   ASP A  87      -0.067  -0.973 -11.859  1.00 98.38           N  
ATOM    699  CA  ASP A  87       0.494  -2.100 -12.602  1.00 98.38           C  
ATOM    700  C   ASP A  87       1.941  -1.826 -13.008  1.00 98.38           C  
ATOM    701  CB  ASP A  87      -0.349  -2.400 -13.844  1.00 98.38           C  
ATOM    702  O   ASP A  87       2.270  -0.726 -13.453  1.00 98.38           O  
ATOM    703  CG  ASP A  87      -0.048  -3.760 -14.445  1.00 98.38           C  
ATOM    704  OD1 ASP A  87       1.123  -4.027 -14.797  1.00 98.38           O  
ATOM    705  OD2 ASP A  87      -0.990  -4.570 -14.586  1.00 98.38           O  
ATOM    706  N   MET A  88       2.799  -2.889 -12.914  1.00 96.94           N  
ATOM    707  CA  MET A  88       4.230  -2.721 -13.148  1.00 96.94           C  
ATOM    708  C   MET A  88       4.508  -2.424 -14.617  1.00 96.94           C  
ATOM    709  CB  MET A  88       4.996  -3.969 -12.711  1.00 96.94           C  
ATOM    710  O   MET A  88       5.598  -1.963 -14.961  1.00 96.94           O  
ATOM    711  CG  MET A  88       5.156  -4.094 -11.203  1.00 96.94           C  
ATOM    712  SD  MET A  88       6.141  -2.725 -10.477  1.00 96.94           S  
ATOM    713  CE  MET A  88       7.773  -3.109 -11.172  1.00 96.94           C  
ATOM    714  N   LYS A  89       3.508  -2.625 -15.508  1.00 96.06           N  
ATOM    715  CA  LYS A  89       3.723  -2.346 -16.922  1.00 96.06           C  
ATOM    716  C   LYS A  89       3.762  -0.843 -17.188  1.00 96.06           C  
ATOM    717  CB  LYS A  89       2.629  -2.998 -17.766  1.00 96.06           C  
ATOM    718  O   LYS A  89       4.273  -0.400 -18.219  1.00 96.06           O  
ATOM    719  CG  LYS A  89       1.237  -2.436 -17.531  1.00 96.06           C  
ATOM    720  CD  LYS A  89       0.192  -3.137 -18.375  1.00 96.06           C  
ATOM    721  CE  LYS A  89      -1.208  -2.605 -18.109  1.00 96.06           C  
ATOM    722  NZ  LYS A  89      -2.244  -3.342 -18.891  1.00 96.06           N  
ATOM    723  N   TYR A  90       3.211  -0.054 -16.203  1.00 97.69           N  
ATOM    724  CA  TYR A  90       3.213   1.398 -16.328  1.00 97.69           C  
ATOM    725  C   TYR A  90       4.332   2.020 -15.508  1.00 97.69           C  
ATOM    726  CB  TYR A  90       1.863   1.979 -15.898  1.00 97.69           C  
ATOM    727  O   TYR A  90       4.934   1.352 -14.664  1.00 97.69           O  
ATOM    728  CG  TYR A  90       0.685   1.390 -16.641  1.00 97.69           C  
ATOM    729  CD1 TYR A  90       0.521   1.590 -18.000  1.00 97.69           C  
ATOM    730  CD2 TYR A  90      -0.269   0.632 -15.969  1.00 97.69           C  
ATOM    731  CE1 TYR A  90      -0.564   1.050 -18.688  1.00 97.69           C  
ATOM    732  CE2 TYR A  90      -1.358   0.087 -16.641  1.00 97.69           C  
ATOM    733  OH  TYR A  90      -2.572  -0.236 -18.672  1.00 97.69           O  
ATOM    734  CZ  TYR A  90      -1.496   0.301 -18.000  1.00 97.69           C  
ATOM    735  N   GLN A  91       4.551   3.283 -15.797  1.00 96.75           N  
ATOM    736  CA  GLN A  91       5.527   4.004 -14.984  1.00 96.75           C  
ATOM    737  C   GLN A  91       5.086   4.074 -13.523  1.00 96.75           C  
ATOM    738  CB  GLN A  91       5.746   5.414 -15.539  1.00 96.75           C  
ATOM    739  O   GLN A  91       3.930   4.387 -13.234  1.00 96.75           O  
ATOM    740  CG  GLN A  91       6.965   6.117 -14.961  1.00 96.75           C  
ATOM    741  CD  GLN A  91       7.234   7.461 -15.617  1.00 96.75           C  
ATOM    742  NE2 GLN A  91       8.328   8.102 -15.227  1.00 96.75           N  
ATOM    743  OE1 GLN A  91       6.461   7.918 -16.469  1.00 96.75           O  
ATOM    744  N   ASN A  92       6.012   3.799 -12.633  1.00 96.38           N  
ATOM    745  CA  ASN A  92       5.719   3.779 -11.211  1.00 96.38           C  
ATOM    746  C   ASN A  92       6.926   4.211 -10.383  1.00 96.38           C  
ATOM    747  CB  ASN A  92       5.246   2.391 -10.773  1.00 96.38           C  
ATOM    748  O   ASN A  92       7.961   4.590 -10.930  1.00 96.38           O  
ATOM    749  CG  ASN A  92       6.254   1.304 -11.094  1.00 96.38           C  
ATOM    750  ND2 ASN A  92       5.863   0.367 -11.953  1.00 96.38           N  
ATOM    751  OD1 ASN A  92       7.371   1.307 -10.578  1.00 96.38           O  
ATOM    752  N   MET A  93       6.785   4.141  -9.023  1.00 95.50           N  
ATOM    753  CA  MET A  93       7.836   4.676  -8.156  1.00 95.50           C  
ATOM    754  C   MET A  93       9.047   3.748  -8.133  1.00 95.50           C  
ATOM    755  CB  MET A  93       7.309   4.887  -6.738  1.00 95.50           C  
ATOM    756  O   MET A  93      10.180   4.203  -7.949  1.00 95.50           O  
ATOM    757  CG  MET A  93       6.383   6.086  -6.598  1.00 95.50           C  
ATOM    758  SD  MET A  93       5.945   6.441  -4.852  1.00 95.50           S  
ATOM    759  CE  MET A  93       7.523   7.117  -4.262  1.00 95.50           C  
ATOM    760  N   LEU A  94       8.750   2.480  -8.266  1.00 94.38           N  
ATOM    761  CA  LEU A  94       9.836   1.507  -8.188  1.00 94.38           C  
ATOM    762  C   LEU A  94      10.852   1.735  -9.297  1.00 94.38           C  
ATOM    763  CB  LEU A  94       9.281   0.081  -8.273  1.00 94.38           C  
ATOM    764  O   LEU A  94      12.062   1.702  -9.047  1.00 94.38           O  
ATOM    765  CG  LEU A  94      10.297  -1.051  -8.102  1.00 94.38           C  
ATOM    766  CD1 LEU A  94      10.938  -0.980  -6.723  1.00 94.38           C  
ATOM    767  CD2 LEU A  94       9.625  -2.404  -8.312  1.00 94.38           C  
ATOM    768  N   ASN A  95      10.422   1.993 -10.609  1.00 92.62           N  
ATOM    769  CA  ASN A  95      11.359   2.162 -11.711  1.00 92.62           C  
ATOM    770  C   ASN A  95      11.789   3.617 -11.867  1.00 92.62           C  
ATOM    771  CB  ASN A  95      10.750   1.650 -13.016  1.00 92.62           C  
ATOM    772  O   ASN A  95      12.484   3.967 -12.820  1.00 92.62           O  
ATOM    773  CG  ASN A  95       9.508   2.418 -13.422  1.00 92.62           C  
ATOM    774  ND2 ASN A  95       8.773   1.892 -14.391  1.00 92.62           N  
ATOM    775  OD1 ASN A  95       9.203   3.477 -12.859  1.00 92.62           O  
ATOM    776  N   SER A  96      11.250   4.465 -10.891  1.00 93.94           N  
ATOM    777  CA  SER A  96      11.617   5.875 -10.914  1.00 93.94           C  
ATOM    778  C   SER A  96      12.258   6.301  -9.602  1.00 93.94           C  
ATOM    779  CB  SER A  96      10.398   6.746 -11.203  1.00 93.94           C  
ATOM    780  O   SER A  96      13.375   5.887  -9.281  1.00 93.94           O  
ATOM    781  OG  SER A  96      10.781   8.086 -11.445  1.00 93.94           O  
ATOM    782  N   THR A  97      11.523   6.824  -8.680  1.00 92.25           N  
ATOM    783  CA  THR A  97      11.984   7.422  -7.430  1.00 92.25           C  
ATOM    784  C   THR A  97      12.805   6.418  -6.621  1.00 92.25           C  
ATOM    785  CB  THR A  97      10.797   7.918  -6.582  1.00 92.25           C  
ATOM    786  O   THR A  97      13.891   6.742  -6.145  1.00 92.25           O  
ATOM    787  CG2 THR A  97      11.289   8.664  -5.340  1.00 92.25           C  
ATOM    788  OG1 THR A  97       9.992   8.805  -7.371  1.00 92.25           O  
ATOM    789  N   PHE A  98      12.375   5.176  -6.598  1.00 94.06           N  
ATOM    790  CA  PHE A  98      13.000   4.184  -5.730  1.00 94.06           C  
ATOM    791  C   PHE A  98      14.164   3.502  -6.441  1.00 94.06           C  
ATOM    792  CB  PHE A  98      11.977   3.141  -5.273  1.00 94.06           C  
ATOM    793  O   PHE A  98      14.938   2.779  -5.816  1.00 94.06           O  
ATOM    794  CG  PHE A  98      10.883   3.703  -4.406  1.00 94.06           C  
ATOM    795  CD1 PHE A  98      11.125   4.781  -3.566  1.00 94.06           C  
ATOM    796  CD2 PHE A  98       9.609   3.152  -4.438  1.00 94.06           C  
ATOM    797  CE1 PHE A  98      10.109   5.305  -2.764  1.00 94.06           C  
ATOM    798  CE2 PHE A  98       8.586   3.670  -3.639  1.00 94.06           C  
ATOM    799  CZ  PHE A  98       8.844   4.742  -2.803  1.00 94.06           C  
ATOM    800  N   SER A  99      14.289   3.766  -7.715  1.00 93.12           N  
ATOM    801  CA  SER A  99      15.289   3.047  -8.492  1.00 93.12           C  
ATOM    802  C   SER A  99      16.703   3.318  -7.973  1.00 93.12           C  
ATOM    803  CB  SER A  99      15.203   3.436  -9.969  1.00 93.12           C  
ATOM    804  O   SER A  99      17.531   2.416  -7.938  1.00 93.12           O  
ATOM    805  OG  SER A  99      15.477   4.816 -10.148  1.00 93.12           O  
ATOM    806  N   SER A 100      16.875   4.566  -7.453  1.00 94.50           N  
ATOM    807  CA  SER A 100      18.219   4.949  -7.000  1.00 94.50           C  
ATOM    808  C   SER A 100      18.531   4.348  -5.637  1.00 94.50           C  
ATOM    809  CB  SER A 100      18.344   6.473  -6.934  1.00 94.50           C  
ATOM    810  O   SER A 100      19.672   4.383  -5.184  1.00 94.50           O  
ATOM    811  OG  SER A 100      17.422   7.016  -5.996  1.00 94.50           O  
ATOM    812  N   PHE A 101      17.531   3.754  -4.992  1.00 96.50           N  
ATOM    813  CA  PHE A 101      17.719   3.189  -3.664  1.00 96.50           C  
ATOM    814  C   PHE A 101      18.422   1.835  -3.752  1.00 96.50           C  
ATOM    815  CB  PHE A 101      16.391   3.051  -2.930  1.00 96.50           C  
ATOM    816  O   PHE A 101      19.016   1.374  -2.777  1.00 96.50           O  
ATOM    817  CG  PHE A 101      15.727   4.367  -2.615  1.00 96.50           C  
ATOM    818  CD1 PHE A 101      16.344   5.566  -2.947  1.00 96.50           C  
ATOM    819  CD2 PHE A 101      14.492   4.402  -1.989  1.00 96.50           C  
ATOM    820  CE1 PHE A 101      15.734   6.785  -2.658  1.00 96.50           C  
ATOM    821  CE2 PHE A 101      13.875   5.617  -1.696  1.00 96.50           C  
ATOM    822  CZ  PHE A 101      14.500   6.809  -2.031  1.00 96.50           C  
ATOM    823  N   PHE A 102      18.344   1.202  -4.875  1.00 96.62           N  
ATOM    824  CA  PHE A 102      18.766  -0.187  -4.980  1.00 96.62           C  
ATOM    825  C   PHE A 102      19.812  -0.346  -6.078  1.00 96.62           C  
ATOM    826  CB  PHE A 102      17.578  -1.102  -5.262  1.00 96.62           C  
ATOM    827  O   PHE A 102      19.781   0.364  -7.086  1.00 96.62           O  
ATOM    828  CG  PHE A 102      16.469  -0.971  -4.254  1.00 96.62           C  
ATOM    829  CD1 PHE A 102      16.516  -1.650  -3.043  1.00 96.62           C  
ATOM    830  CD2 PHE A 102      15.359  -0.167  -4.520  1.00 96.62           C  
ATOM    831  CE1 PHE A 102      15.492  -1.531  -2.111  1.00 96.62           C  
ATOM    832  CE2 PHE A 102      14.336  -0.043  -3.592  1.00 96.62           C  
ATOM    833  CZ  PHE A 102      14.398  -0.727  -2.389  1.00 96.62           C  
ATOM    834  N   ASN A 103      20.828  -1.236  -5.926  1.00 92.50           N  
ATOM    835  CA  ASN A 103      21.922  -1.432  -6.863  1.00 92.50           C  
ATOM    836  C   ASN A 103      21.625  -2.561  -7.848  1.00 92.50           C  
ATOM    837  CB  ASN A 103      23.234  -1.710  -6.109  1.00 92.50           C  
ATOM    838  O   ASN A 103      21.875  -2.424  -9.047  1.00 92.50           O  
ATOM    839  CG  ASN A 103      23.703  -0.511  -5.316  1.00 92.50           C  
ATOM    840  ND2 ASN A 103      24.281  -0.766  -4.145  1.00 92.50           N  
ATOM    841  OD1 ASN A 103      23.562   0.635  -5.750  1.00 92.50           O  
ATOM    842  N   ASN A 104      21.141  -3.705  -7.359  1.00 88.69           N  
ATOM    843  CA  ASN A 104      20.906  -4.895  -8.172  1.00 88.69           C  
ATOM    844  C   ASN A 104      19.469  -5.414  -7.992  1.00 88.69           C  
ATOM    845  CB  ASN A 104      21.906  -5.988  -7.828  1.00 88.69           C  
ATOM    846  O   ASN A 104      19.250  -6.348  -7.227  1.00 88.69           O  
ATOM    847  CG  ASN A 104      21.953  -7.086  -8.875  1.00 88.69           C  
ATOM    848  ND2 ASN A 104      22.469  -8.250  -8.492  1.00 88.69           N  
ATOM    849  OD1 ASN A 104      21.531  -6.891 -10.016  1.00 88.69           O  
ATOM    850  N   VAL A 105      18.547  -4.820  -8.711  1.00 90.62           N  
ATOM    851  CA  VAL A 105      17.172  -5.305  -8.570  1.00 90.62           C  
ATOM    852  C   VAL A 105      16.922  -6.445  -9.562  1.00 90.62           C  
ATOM    853  CB  VAL A 105      16.141  -4.176  -8.797  1.00 90.62           C  
ATOM    854  O   VAL A 105      17.109  -6.277 -10.766  1.00 90.62           O  
ATOM    855  CG1 VAL A 105      14.719  -4.727  -8.773  1.00 90.62           C  
ATOM    856  CG2 VAL A 105      16.312  -3.086  -7.734  1.00 90.62           C  
ATOM    857  N   ASN A 106      16.719  -7.660  -9.023  1.00 91.56           N  
ATOM    858  CA  ASN A 106      16.250  -8.781  -9.828  1.00 91.56           C  
ATOM    859  C   ASN A 106      14.820  -9.172  -9.461  1.00 91.56           C  
ATOM    860  CB  ASN A 106      17.188  -9.984  -9.664  1.00 91.56           C  
ATOM    861  O   ASN A 106      14.594  -9.891  -8.484  1.00 91.56           O  
ATOM    862  CG  ASN A 106      16.891 -11.094 -10.656  1.00 91.56           C  
ATOM    863  ND2 ASN A 106      17.438 -12.273 -10.406  1.00 91.56           N  
ATOM    864  OD1 ASN A 106      16.188 -10.883 -11.648  1.00 91.56           O  
ATOM    865  N   ILE A 107      13.930  -8.727 -10.273  1.00 94.31           N  
ATOM    866  CA  ILE A 107      12.547  -9.117 -10.047  1.00 94.31           C  
ATOM    867  C   ILE A 107      12.211 -10.352 -10.883  1.00 94.31           C  
ATOM    868  CB  ILE A 107      11.570  -7.969 -10.375  1.00 94.31           C  
ATOM    869  O   ILE A 107      12.391 -10.352 -12.102  1.00 94.31           O  
ATOM    870  CG1 ILE A 107      11.875  -6.738  -9.516  1.00 94.31           C  
ATOM    871  CG2 ILE A 107      10.117  -8.422 -10.188  1.00 94.31           C  
ATOM    872  CD1 ILE A 107      11.070  -5.500  -9.891  1.00 94.31           C  
ATOM    873  N   PRO A 108      11.805 -11.477 -10.242  1.00 95.75           N  
ATOM    874  CA  PRO A 108      11.438 -12.656 -11.023  1.00 95.75           C  
ATOM    875  C   PRO A 108      10.320 -12.375 -12.031  1.00 95.75           C  
ATOM    876  CB  PRO A 108      10.969 -13.648  -9.961  1.00 95.75           C  
ATOM    877  O   PRO A 108       9.594 -11.391 -11.898  1.00 95.75           O  
ATOM    878  CG  PRO A 108      10.523 -12.797  -8.812  1.00 95.75           C  
ATOM    879  CD  PRO A 108      11.328 -11.531  -8.820  1.00 95.75           C  
ATOM    880  N   GLU A 109      10.352 -13.188 -13.133  1.00 96.00           N  
ATOM    881  CA  GLU A 109       9.289 -13.070 -14.125  1.00 96.00           C  
ATOM    882  C   GLU A 109       7.918 -13.281 -13.492  1.00 96.00           C  
ATOM    883  CB  GLU A 109       9.508 -14.062 -15.266  1.00 96.00           C  
ATOM    884  O   GLU A 109       7.738 -14.211 -12.695  1.00 96.00           O  
ATOM    885  CG  GLU A 109       8.570 -13.859 -16.453  1.00 96.00           C  
ATOM    886  CD  GLU A 109       8.875 -14.773 -17.625  1.00 96.00           C  
ATOM    887  OE1 GLU A 109       8.188 -14.672 -18.672  1.00 96.00           O  
ATOM    888  OE2 GLU A 109       9.812 -15.594 -17.500  1.00 96.00           O  
ATOM    889  N   GLY A 110       6.984 -12.344 -13.789  1.00 97.00           N  
ATOM    890  CA  GLY A 110       5.629 -12.453 -13.273  1.00 97.00           C  
ATOM    891  C   GLY A 110       4.801 -11.211 -13.516  1.00 97.00           C  
ATOM    892  O   GLY A 110       5.320 -10.188 -13.969  1.00 97.00           O  
ATOM    893  N   ASN A 111       3.500 -11.406 -13.352  1.00 98.25           N  
ATOM    894  CA  ASN A 111       2.551 -10.305 -13.422  1.00 98.25           C  
ATOM    895  C   ASN A 111       2.350  -9.656 -12.055  1.00 98.25           C  
ATOM    896  CB  ASN A 111       1.210 -10.781 -13.984  1.00 98.25           C  
ATOM    897  O   ASN A 111       1.601 -10.172 -11.219  1.00 98.25           O  
ATOM    898  CG  ASN A 111       0.222  -9.648 -14.180  1.00 98.25           C  
ATOM    899  ND2 ASN A 111      -1.065  -9.969 -14.117  1.00 98.25           N  
ATOM    900  OD1 ASN A 111       0.612  -8.492 -14.375  1.00 98.25           O  
ATOM    901  N   TYR A 112       3.010  -8.414 -11.891  1.00 98.62           N  
ATOM    902  CA  TYR A 112       3.037  -7.836 -10.547  1.00 98.62           C  
ATOM    903  C   TYR A 112       2.344  -6.480 -10.531  1.00 98.62           C  
ATOM    904  CB  TYR A 112       4.480  -7.695 -10.055  1.00 98.62           C  
ATOM    905  O   TYR A 112       2.260  -5.801 -11.555  1.00 98.62           O  
ATOM    906  CG  TYR A 112       5.211  -9.008  -9.938  1.00 98.62           C  
ATOM    907  CD1 TYR A 112       4.746 -10.016  -9.094  1.00 98.62           C  
ATOM    908  CD2 TYR A 112       6.371  -9.250 -10.672  1.00 98.62           C  
ATOM    909  CE1 TYR A 112       5.422 -11.227  -8.984  1.00 98.62           C  
ATOM    910  CE2 TYR A 112       7.055 -10.453 -10.562  1.00 98.62           C  
ATOM    911  OH  TYR A 112       7.242 -12.633  -9.617  1.00 98.62           O  
ATOM    912  CZ  TYR A 112       6.570 -11.438  -9.719  1.00 98.62           C  
ATOM    913  N   ILE A 113       1.875  -6.188  -9.344  1.00 98.75           N  
ATOM    914  CA  ILE A 113       1.344  -4.859  -9.055  1.00 98.75           C  
ATOM    915  C   ILE A 113       2.178  -4.195  -7.965  1.00 98.75           C  
ATOM    916  CB  ILE A 113      -0.141  -4.922  -8.633  1.00 98.75           C  
ATOM    917  O   ILE A 113       2.592  -4.852  -7.008  1.00 98.75           O  
ATOM    918  CG1 ILE A 113      -0.745  -3.516  -8.594  1.00 98.75           C  
ATOM    919  CG2 ILE A 113      -0.286  -5.621  -7.281  1.00 98.75           C  
ATOM    920  CD1 ILE A 113      -2.268  -3.496  -8.555  1.00 98.75           C  
ATOM    921  N   GLU A 114       2.365  -2.936  -8.195  1.00 98.56           N  
ATOM    922  CA  GLU A 114       3.133  -2.164  -7.223  1.00 98.56           C  
ATOM    923  C   GLU A 114       2.215  -1.470  -6.223  1.00 98.56           C  
ATOM    924  CB  GLU A 114       4.016  -1.133  -7.930  1.00 98.56           C  
ATOM    925  O   GLU A 114       1.211  -0.868  -6.605  1.00 98.56           O  
ATOM    926  CG  GLU A 114       4.848  -0.282  -6.980  1.00 98.56           C  
ATOM    927  CD  GLU A 114       4.965   1.168  -7.422  1.00 98.56           C  
ATOM    928  OE1 GLU A 114       6.086   1.723  -7.398  1.00 98.56           O  
ATOM    929  OE2 GLU A 114       3.926   1.756  -7.797  1.00 98.56           O  
ATOM    930  N   SER A 115       2.572  -1.607  -4.902  1.00 98.62           N  
ATOM    931  CA  SER A 115       1.944  -0.834  -3.836  1.00 98.62           C  
ATOM    932  C   SER A 115       2.898   0.220  -3.281  1.00 98.62           C  
ATOM    933  CB  SER A 115       1.479  -1.756  -2.707  1.00 98.62           C  
ATOM    934  O   SER A 115       4.004  -0.104  -2.844  1.00 98.62           O  
ATOM    935  OG  SER A 115       0.927  -1.004  -1.640  1.00 98.62           O  
ATOM    936  N   THR A 116       2.449   1.483  -3.262  1.00 97.56           N  
ATOM    937  CA  THR A 116       3.201   2.609  -2.719  1.00 97.56           C  
ATOM    938  C   THR A 116       2.283   3.551  -1.947  1.00 97.56           C  
ATOM    939  CB  THR A 116       3.922   3.389  -3.834  1.00 97.56           C  
ATOM    940  O   THR A 116       1.058   3.418  -2.006  1.00 97.56           O  
ATOM    941  CG2 THR A 116       4.969   2.521  -4.527  1.00 97.56           C  
ATOM    942  OG1 THR A 116       2.961   3.824  -4.801  1.00 97.56           O  
ATOM    943  N   ARG A 117       2.869   4.445  -1.228  1.00 97.31           N  
ATOM    944  CA  ARG A 117       2.152   5.430  -0.422  1.00 97.31           C  
ATOM    945  C   ARG A 117       1.247   4.746   0.598  1.00 97.31           C  
ATOM    946  CB  ARG A 117       1.329   6.359  -1.316  1.00 97.31           C  
ATOM    947  O   ARG A 117       0.104   5.164   0.796  1.00 97.31           O  
ATOM    948  CG  ARG A 117       2.166   7.203  -2.264  1.00 97.31           C  
ATOM    949  CD  ARG A 117       3.039   8.195  -1.509  1.00 97.31           C  
ATOM    950  NE  ARG A 117       3.717   9.117  -2.418  1.00 97.31           N  
ATOM    951  NH1 ARG A 117       5.582   7.785  -2.707  1.00 97.31           N  
ATOM    952  NH2 ARG A 117       5.434   9.805  -3.779  1.00 97.31           N  
ATOM    953  CZ  ARG A 117       4.910   8.898  -2.967  1.00 97.31           C  
ATOM    954  N   PHE A 118       1.756   3.652   1.139  1.00 97.94           N  
ATOM    955  CA  PHE A 118       1.055   2.936   2.199  1.00 97.94           C  
ATOM    956  C   PHE A 118       1.020   3.764   3.479  1.00 97.94           C  
ATOM    957  CB  PHE A 118       1.721   1.583   2.467  1.00 97.94           C  
ATOM    958  O   PHE A 118       2.059   4.219   3.957  1.00 97.94           O  
ATOM    959  CG  PHE A 118       0.973   0.723   3.449  1.00 97.94           C  
ATOM    960  CD1 PHE A 118       1.076   0.954   4.816  1.00 97.94           C  
ATOM    961  CD2 PHE A 118       0.167  -0.318   3.006  1.00 97.94           C  
ATOM    962  CE1 PHE A 118       0.385   0.159   5.727  1.00 97.94           C  
ATOM    963  CE2 PHE A 118      -0.526  -1.116   3.910  1.00 97.94           C  
ATOM    964  CZ  PHE A 118      -0.415  -0.877   5.270  1.00 97.94           C  
ATOM    965  N   PHE A 119      -0.179   3.957   4.062  1.00 97.06           N  
ATOM    966  CA  PHE A 119      -0.227   4.730   5.297  1.00 97.06           C  
ATOM    967  C   PHE A 119      -1.411   4.309   6.156  1.00 97.06           C  
ATOM    968  CB  PHE A 119      -0.312   6.230   4.988  1.00 97.06           C  
ATOM    969  O   PHE A 119      -2.406   3.795   5.641  1.00 97.06           O  
ATOM    970  CG  PHE A 119      -1.637   6.660   4.418  1.00 97.06           C  
ATOM    971  CD1 PHE A 119      -1.846   6.672   3.043  1.00 97.06           C  
ATOM    972  CD2 PHE A 119      -2.674   7.051   5.254  1.00 97.06           C  
ATOM    973  CE1 PHE A 119      -3.070   7.066   2.512  1.00 97.06           C  
ATOM    974  CE2 PHE A 119      -3.900   7.445   4.730  1.00 97.06           C  
ATOM    975  CZ  PHE A 119      -4.098   7.457   3.359  1.00 97.06           C  
ATOM    976  N   VAL A 120      -1.278   4.543   7.430  1.00 96.19           N  
ATOM    977  CA  VAL A 120      -2.326   4.469   8.438  1.00 96.19           C  
ATOM    978  C   VAL A 120      -2.326   5.746   9.273  1.00 96.19           C  
ATOM    979  CB  VAL A 120      -2.152   3.234   9.352  1.00 96.19           C  
ATOM    980  O   VAL A 120      -1.293   6.141   9.820  1.00 96.19           O  
ATOM    981  CG1 VAL A 120      -3.182   3.248  10.484  1.00 96.19           C  
ATOM    982  CG2 VAL A 120      -2.264   1.948   8.539  1.00 96.19           C  
ATOM    983  N   ASP A 121      -3.502   6.453   9.273  1.00 94.44           N  
ATOM    984  CA  ASP A 121      -3.654   7.586  10.180  1.00 94.44           C  
ATOM    985  C   ASP A 121      -3.973   7.113  11.602  1.00 94.44           C  
ATOM    986  CB  ASP A 121      -4.754   8.523   9.680  1.00 94.44           C  
ATOM    987  O   ASP A 121      -5.125   6.820  11.922  1.00 94.44           O  
ATOM    988  CG  ASP A 121      -4.820   9.828  10.469  1.00 94.44           C  
ATOM    989  OD1 ASP A 121      -4.555   9.820  11.688  1.00 94.44           O  
ATOM    990  OD2 ASP A 121      -5.141  10.867   9.852  1.00 94.44           O  
ATOM    991  N   LYS A 122      -2.990   7.102  12.492  1.00 90.56           N  
ATOM    992  CA  LYS A 122      -3.100   6.473  13.805  1.00 90.56           C  
ATOM    993  C   LYS A 122      -4.102   7.215  14.688  1.00 90.56           C  
ATOM    994  CB  LYS A 122      -1.734   6.422  14.492  1.00 90.56           C  
ATOM    995  O   LYS A 122      -4.875   6.594  15.414  1.00 90.56           O  
ATOM    996  CG  LYS A 122      -0.769   5.418  13.875  1.00 90.56           C  
ATOM    997  CD  LYS A 122       0.516   5.309  14.680  1.00 90.56           C  
ATOM    998  CE  LYS A 122       1.477   4.297  14.070  1.00 90.56           C  
ATOM    999  NZ  LYS A 122       2.752   4.207  14.844  1.00 90.56           N  
ATOM   1000  N   GLU A 123      -4.047   8.539  14.484  1.00 91.00           N  
ATOM   1001  CA  GLU A 123      -4.941   9.344  15.312  1.00 91.00           C  
ATOM   1002  C   GLU A 123      -6.402   9.078  14.977  1.00 91.00           C  
ATOM   1003  CB  GLU A 123      -4.625  10.836  15.156  1.00 91.00           C  
ATOM   1004  O   GLU A 123      -7.227   8.867  15.867  1.00 91.00           O  
ATOM   1005  CG  GLU A 123      -3.309  11.258  15.789  1.00 91.00           C  
ATOM   1006  CD  GLU A 123      -3.047  12.758  15.688  1.00 91.00           C  
ATOM   1007  OE1 GLU A 123      -2.025  13.227  16.234  1.00 91.00           O  
ATOM   1008  OE2 GLU A 123      -3.869  13.453  15.055  1.00 91.00           O  
ATOM   1009  N   ARG A 124      -6.719   9.055  13.633  1.00 90.75           N  
ATOM   1010  CA  ARG A 124      -8.086   8.781  13.203  1.00 90.75           C  
ATOM   1011  C   ARG A 124      -8.508   7.363  13.578  1.00 90.75           C  
ATOM   1012  CB  ARG A 124      -8.234   9.000  11.695  1.00 90.75           C  
ATOM   1013  O   ARG A 124      -9.633   7.137  14.016  1.00 90.75           O  
ATOM   1014  CG  ARG A 124      -8.234  10.461  11.281  1.00 90.75           C  
ATOM   1015  CD  ARG A 124      -8.469  10.617   9.781  1.00 90.75           C  
ATOM   1016  NE  ARG A 124      -8.383  12.016   9.375  1.00 90.75           N  
ATOM   1017  NH1 ARG A 124      -9.414  11.688   7.328  1.00 90.75           N  
ATOM   1018  NH2 ARG A 124      -8.711  13.781   7.941  1.00 90.75           N  
ATOM   1019  CZ  ARG A 124      -8.836  12.492   8.219  1.00 90.75           C  
ATOM   1020  N   THR A 125      -7.555   6.484  13.414  1.00 89.88           N  
ATOM   1021  CA  THR A 125      -7.844   5.082  13.695  1.00 89.88           C  
ATOM   1022  C   THR A 125      -8.164   4.883  15.180  1.00 89.88           C  
ATOM   1023  CB  THR A 125      -6.660   4.180  13.305  1.00 89.88           C  
ATOM   1024  O   THR A 125      -9.156   4.230  15.516  1.00 89.88           O  
ATOM   1025  CG2 THR A 125      -6.957   2.717  13.617  1.00 89.88           C  
ATOM   1026  OG1 THR A 125      -6.410   4.316  11.898  1.00 89.88           O  
ATOM   1027  N   HIS A 126      -7.379   5.457  16.000  1.00 90.31           N  
ATOM   1028  CA  HIS A 126      -7.574   5.324  17.438  1.00 90.31           C  
ATOM   1029  C   HIS A 126      -8.906   5.934  17.875  1.00 90.31           C  
ATOM   1030  CB  HIS A 126      -6.422   5.984  18.203  1.00 90.31           C  
ATOM   1031  O   HIS A 126      -9.633   5.348  18.672  1.00 90.31           O  
ATOM   1032  CG  HIS A 126      -5.125   5.254  18.062  1.00 90.31           C  
ATOM   1033  CD2 HIS A 126      -4.828   4.059  17.500  1.00 90.31           C  
ATOM   1034  ND1 HIS A 126      -3.938   5.754  18.562  1.00 90.31           N  
ATOM   1035  CE1 HIS A 126      -2.965   4.895  18.297  1.00 90.31           C  
ATOM   1036  NE2 HIS A 126      -3.479   3.859  17.656  1.00 90.31           N  
ATOM   1037  N   SER A 127      -9.219   7.055  17.344  1.00 88.12           N  
ATOM   1038  CA  SER A 127     -10.430   7.793  17.703  1.00 88.12           C  
ATOM   1039  C   SER A 127     -11.680   7.082  17.203  1.00 88.12           C  
ATOM   1040  CB  SER A 127     -10.375   9.211  17.141  1.00 88.12           C  
ATOM   1041  O   SER A 127     -12.688   7.008  17.906  1.00 88.12           O  
ATOM   1042  OG  SER A 127      -9.320   9.953  17.734  1.00 88.12           O  
ATOM   1043  N   LEU A 128     -11.555   6.434  16.016  1.00 85.88           N  
ATOM   1044  CA  LEU A 128     -12.758   5.941  15.359  1.00 85.88           C  
ATOM   1045  C   LEU A 128     -12.922   4.441  15.570  1.00 85.88           C  
ATOM   1046  CB  LEU A 128     -12.711   6.258  13.867  1.00 85.88           C  
ATOM   1047  O   LEU A 128     -14.039   3.936  15.633  1.00 85.88           O  
ATOM   1048  CG  LEU A 128     -12.766   7.738  13.484  1.00 85.88           C  
ATOM   1049  CD1 LEU A 128     -12.453   7.910  12.000  1.00 85.88           C  
ATOM   1050  CD2 LEU A 128     -14.125   8.328  13.820  1.00 85.88           C  
ATOM   1051  N   LEU A 129     -11.797   3.699  15.664  1.00 85.25           N  
ATOM   1052  CA  LEU A 129     -11.906   2.244  15.672  1.00 85.25           C  
ATOM   1053  C   LEU A 129     -11.359   1.666  16.969  1.00 85.25           C  
ATOM   1054  CB  LEU A 129     -11.156   1.644  14.477  1.00 85.25           C  
ATOM   1055  O   LEU A 129     -11.547   0.480  17.250  1.00 85.25           O  
ATOM   1056  CG  LEU A 129     -11.727   1.952  13.094  1.00 85.25           C  
ATOM   1057  CD1 LEU A 129     -10.797   1.429  12.000  1.00 85.25           C  
ATOM   1058  CD2 LEU A 129     -13.125   1.352  12.945  1.00 85.25           C  
ATOM   1059  N   GLY A 130     -10.672   2.504  17.734  1.00 83.56           N  
ATOM   1060  CA  GLY A 130     -10.000   2.008  18.938  1.00 83.56           C  
ATOM   1061  C   GLY A 130      -8.570   1.569  18.672  1.00 83.56           C  
ATOM   1062  O   GLY A 130      -8.180   1.367  17.516  1.00 83.56           O  
ATOM   1063  N   ARG A 131      -7.742   1.379  19.719  1.00 83.19           N  
ATOM   1064  CA  ARG A 131      -6.309   1.130  19.641  1.00 83.19           C  
ATOM   1065  C   ARG A 131      -6.020  -0.317  19.266  1.00 83.19           C  
ATOM   1066  CB  ARG A 131      -5.637   1.459  20.984  1.00 83.19           C  
ATOM   1067  O   ARG A 131      -4.938  -0.630  18.766  1.00 83.19           O  
ATOM   1068  CG  ARG A 131      -5.574   2.945  21.297  1.00 83.19           C  
ATOM   1069  CD  ARG A 131      -4.805   3.225  22.578  1.00 83.19           C  
ATOM   1070  NE  ARG A 131      -4.730   4.652  22.859  1.00 83.19           N  
ATOM   1071  NH1 ARG A 131      -3.205   4.441  24.578  1.00 83.19           N  
ATOM   1072  NH2 ARG A 131      -3.982   6.512  23.984  1.00 83.19           N  
ATOM   1073  CZ  ARG A 131      -3.973   5.199  23.812  1.00 83.19           C  
ATOM   1074  N   LYS A 132      -7.023  -1.111  19.359  1.00 84.31           N  
ATOM   1075  CA  LYS A 132      -6.746  -2.537  19.203  1.00 84.31           C  
ATOM   1076  C   LYS A 132      -7.113  -3.023  17.797  1.00 84.31           C  
ATOM   1077  CB  LYS A 132      -7.508  -3.346  20.250  1.00 84.31           C  
ATOM   1078  O   LYS A 132      -6.812  -4.160  17.438  1.00 84.31           O  
ATOM   1079  CG  LYS A 132      -6.980  -3.170  21.672  1.00 84.31           C  
ATOM   1080  CD  LYS A 132      -7.648  -4.137  22.641  1.00 84.31           C  
ATOM   1081  CE  LYS A 132      -7.090  -3.996  24.047  1.00 84.31           C  
ATOM   1082  NZ  LYS A 132      -7.766  -4.918  25.016  1.00 84.31           N  
ATOM   1083  N   PHE A 133      -7.770  -2.137  17.000  1.00 86.25           N  
ATOM   1084  CA  PHE A 133      -8.141  -2.602  15.680  1.00 86.25           C  
ATOM   1085  C   PHE A 133      -6.910  -2.742  14.789  1.00 86.25           C  
ATOM   1086  CB  PHE A 133      -9.148  -1.643  15.031  1.00 86.25           C  
ATOM   1087  O   PHE A 133      -6.125  -1.800  14.648  1.00 86.25           O  
ATOM   1088  CG  PHE A 133      -9.719  -2.146  13.734  1.00 86.25           C  
ATOM   1089  CD1 PHE A 133      -9.242  -1.672  12.516  1.00 86.25           C  
ATOM   1090  CD2 PHE A 133     -10.734  -3.094  13.727  1.00 86.25           C  
ATOM   1091  CE1 PHE A 133      -9.766  -2.137  11.312  1.00 86.25           C  
ATOM   1092  CE2 PHE A 133     -11.266  -3.564  12.531  1.00 86.25           C  
ATOM   1093  CZ  PHE A 133     -10.781  -3.082  11.328  1.00 86.25           C  
ATOM   1094  N   PRO A 134      -6.746  -4.023  14.172  1.00 90.56           N  
ATOM   1095  CA  PRO A 134      -5.559  -4.250  13.344  1.00 90.56           C  
ATOM   1096  C   PRO A 134      -5.707  -3.672  11.938  1.00 90.56           C  
ATOM   1097  CB  PRO A 134      -5.445  -5.773  13.297  1.00 90.56           C  
ATOM   1098  O   PRO A 134      -5.754  -4.422  10.961  1.00 90.56           O  
ATOM   1099  CG  PRO A 134      -6.855  -6.266  13.383  1.00 90.56           C  
ATOM   1100  CD  PRO A 134      -7.633  -5.328  14.258  1.00 90.56           C  
ATOM   1101  N   VAL A 135      -5.711  -2.367  11.680  1.00 93.31           N  
ATOM   1102  CA  VAL A 135      -6.000  -1.689  10.422  1.00 93.31           C  
ATOM   1103  C   VAL A 135      -4.953  -2.068   9.375  1.00 93.31           C  
ATOM   1104  CB  VAL A 135      -6.043  -0.155  10.602  1.00 93.31           C  
ATOM   1105  O   VAL A 135      -5.285  -2.301   8.211  1.00 93.31           O  
ATOM   1106  CG1 VAL A 135      -6.129   0.544   9.250  1.00 93.31           C  
ATOM   1107  CG2 VAL A 135      -7.223   0.245  11.492  1.00 93.31           C  
ATOM   1108  N   THR A 136      -3.719  -2.176   9.781  1.00 96.06           N  
ATOM   1109  CA  THR A 136      -2.660  -2.529   8.844  1.00 96.06           C  
ATOM   1110  C   THR A 136      -2.885  -3.930   8.273  1.00 96.06           C  
ATOM   1111  CB  THR A 136      -1.274  -2.461   9.516  1.00 96.06           C  
ATOM   1112  O   THR A 136      -2.738  -4.148   7.074  1.00 96.06           O  
ATOM   1113  CG2 THR A 136      -0.168  -2.816   8.523  1.00 96.06           C  
ATOM   1114  OG1 THR A 136      -1.053  -1.132  10.000  1.00 96.06           O  
ATOM   1115  N   MET A 137      -3.266  -4.883   9.141  1.00 96.38           N  
ATOM   1116  CA  MET A 137      -3.557  -6.238   8.672  1.00 96.38           C  
ATOM   1117  C   MET A 137      -4.727  -6.234   7.699  1.00 96.38           C  
ATOM   1118  CB  MET A 137      -3.863  -7.160   9.859  1.00 96.38           C  
ATOM   1119  O   MET A 137      -4.719  -6.977   6.715  1.00 96.38           O  
ATOM   1120  CG  MET A 137      -2.709  -7.312  10.828  1.00 96.38           C  
ATOM   1121  SD  MET A 137      -1.074  -7.270  10.000  1.00 96.38           S  
ATOM   1122  CE  MET A 137       0.002  -6.934  11.422  1.00 96.38           C  
ATOM   1123  N   ALA A 138      -5.695  -5.391   8.023  1.00 95.25           N  
ATOM   1124  CA  ALA A 138      -6.848  -5.281   7.133  1.00 95.25           C  
ATOM   1125  C   ALA A 138      -6.430  -4.770   5.754  1.00 95.25           C  
ATOM   1126  CB  ALA A 138      -7.906  -4.363   7.738  1.00 95.25           C  
ATOM   1127  O   ALA A 138      -6.891  -5.273   4.730  1.00 95.25           O  
ATOM   1128  N   LEU A 139      -5.547  -3.832   5.711  1.00 97.81           N  
ATOM   1129  CA  LEU A 139      -5.066  -3.295   4.445  1.00 97.81           C  
ATOM   1130  C   LEU A 139      -4.211  -4.324   3.711  1.00 97.81           C  
ATOM   1131  CB  LEU A 139      -4.258  -2.016   4.676  1.00 97.81           C  
ATOM   1132  O   LEU A 139      -4.316  -4.469   2.490  1.00 97.81           O  
ATOM   1133  CG  LEU A 139      -4.043  -1.119   3.455  1.00 97.81           C  
ATOM   1134  CD1 LEU A 139      -5.383  -0.760   2.818  1.00 97.81           C  
ATOM   1135  CD2 LEU A 139      -3.275   0.140   3.844  1.00 97.81           C  
ATOM   1136  N   PHE A 140      -3.348  -5.082   4.457  1.00 98.56           N  
ATOM   1137  CA  PHE A 140      -2.588  -6.160   3.834  1.00 98.56           C  
ATOM   1138  C   PHE A 140      -3.520  -7.164   3.168  1.00 98.56           C  
ATOM   1139  CB  PHE A 140      -1.709  -6.867   4.871  1.00 98.56           C  
ATOM   1140  O   PHE A 140      -3.279  -7.586   2.035  1.00 98.56           O  
ATOM   1141  CG  PHE A 140      -0.533  -6.047   5.328  1.00 98.56           C  
ATOM   1142  CD1 PHE A 140      -0.153  -4.902   4.637  1.00 98.56           C  
ATOM   1143  CD2 PHE A 140       0.192  -6.418   6.453  1.00 98.56           C  
ATOM   1144  CE1 PHE A 140       0.935  -4.141   5.062  1.00 98.56           C  
ATOM   1145  CE2 PHE A 140       1.279  -5.664   6.883  1.00 98.56           C  
ATOM   1146  CZ  PHE A 140       1.650  -4.527   6.184  1.00 98.56           C  
ATOM   1147  N   LEU A 141      -4.512  -7.574   3.928  1.00 98.00           N  
ATOM   1148  CA  LEU A 141      -5.480  -8.531   3.408  1.00 98.00           C  
ATOM   1149  C   LEU A 141      -6.141  -8.000   2.139  1.00 98.00           C  
ATOM   1150  CB  LEU A 141      -6.547  -8.836   4.465  1.00 98.00           C  
ATOM   1151  O   LEU A 141      -6.289  -8.734   1.160  1.00 98.00           O  
ATOM   1152  CG  LEU A 141      -7.699  -9.742   4.020  1.00 98.00           C  
ATOM   1153  CD1 LEU A 141      -7.176 -11.117   3.631  1.00 98.00           C  
ATOM   1154  CD2 LEU A 141      -8.742  -9.852   5.125  1.00 98.00           C  
ATOM   1155  N   SER A 142      -6.484  -6.715   2.152  1.00 98.31           N  
ATOM   1156  CA  SER A 142      -7.125  -6.102   0.994  1.00 98.31           C  
ATOM   1157  C   SER A 142      -6.203  -6.117  -0.221  1.00 98.31           C  
ATOM   1158  CB  SER A 142      -7.547  -4.668   1.309  1.00 98.31           C  
ATOM   1159  O   SER A 142      -6.660  -6.309  -1.350  1.00 98.31           O  
ATOM   1160  OG  SER A 142      -8.555  -4.645   2.301  1.00 98.31           O  
ATOM   1161  N   LEU A 143      -4.969  -5.961  -0.032  1.00 98.69           N  
ATOM   1162  CA  LEU A 143      -3.992  -6.016  -1.113  1.00 98.69           C  
ATOM   1163  C   LEU A 143      -3.939  -7.410  -1.728  1.00 98.69           C  
ATOM   1164  CB  LEU A 143      -2.604  -5.617  -0.602  1.00 98.69           C  
ATOM   1165  O   LEU A 143      -3.938  -7.555  -2.951  1.00 98.69           O  
ATOM   1166  CG  LEU A 143      -2.359  -4.121  -0.396  1.00 98.69           C  
ATOM   1167  CD1 LEU A 143      -1.077  -3.898   0.397  1.00 98.69           C  
ATOM   1168  CD2 LEU A 143      -2.297  -3.400  -1.738  1.00 98.69           C  
ATOM   1169  N   ILE A 144      -3.943  -8.422  -0.861  1.00 98.69           N  
ATOM   1170  CA  ILE A 144      -3.898  -9.797  -1.341  1.00 98.69           C  
ATOM   1171  C   ILE A 144      -5.164 -10.109  -2.137  1.00 98.69           C  
ATOM   1172  CB  ILE A 144      -3.738 -10.797  -0.175  1.00 98.69           C  
ATOM   1173  O   ILE A 144      -5.094 -10.648  -3.240  1.00 98.69           O  
ATOM   1174  CG1 ILE A 144      -2.336 -10.688   0.433  1.00 98.69           C  
ATOM   1175  CG2 ILE A 144      -4.023 -12.227  -0.646  1.00 98.69           C  
ATOM   1176  CD1 ILE A 144      -2.125 -11.562   1.660  1.00 98.69           C  
ATOM   1177  N   ASN A 145      -6.234  -9.703  -1.545  1.00 98.50           N  
ATOM   1178  CA  ASN A 145      -7.504  -9.969  -2.219  1.00 98.50           C  
ATOM   1179  C   ASN A 145      -7.570  -9.281  -3.576  1.00 98.50           C  
ATOM   1180  CB  ASN A 145      -8.680  -9.539  -1.341  1.00 98.50           C  
ATOM   1181  O   ASN A 145      -8.039  -9.867  -4.555  1.00 98.50           O  
ATOM   1182  CG  ASN A 145      -8.867 -10.438  -0.132  1.00 98.50           C  
ATOM   1183  ND2 ASN A 145      -9.680  -9.984   0.817  1.00 98.50           N  
ATOM   1184  OD1 ASN A 145      -8.281 -11.516  -0.052  1.00 98.50           O  
ATOM   1185  N   TYR A 146      -7.152  -8.078  -3.570  1.00 98.50           N  
ATOM   1186  CA  TYR A 146      -7.137  -7.312  -4.812  1.00 98.50           C  
ATOM   1187  C   TYR A 146      -6.254  -7.984  -5.855  1.00 98.50           C  
ATOM   1188  CB  TYR A 146      -6.648  -5.883  -4.559  1.00 98.50           C  
ATOM   1189  O   TYR A 146      -6.656  -8.148  -7.012  1.00 98.50           O  
ATOM   1190  CG  TYR A 146      -6.609  -5.023  -5.797  1.00 98.50           C  
ATOM   1191  CD1 TYR A 146      -5.496  -5.023  -6.633  1.00 98.50           C  
ATOM   1192  CD2 TYR A 146      -7.688  -4.215  -6.137  1.00 98.50           C  
ATOM   1193  CE1 TYR A 146      -5.453  -4.230  -7.777  1.00 98.50           C  
ATOM   1194  CE2 TYR A 146      -7.656  -3.420  -7.277  1.00 98.50           C  
ATOM   1195  OH  TYR A 146      -6.504  -2.650  -9.219  1.00 98.50           O  
ATOM   1196  CZ  TYR A 146      -6.539  -3.436  -8.094  1.00 98.50           C  
ATOM   1197  N   ALA A 147      -5.121  -8.344  -5.469  1.00 98.62           N  
ATOM   1198  CA  ALA A 147      -4.184  -8.984  -6.387  1.00 98.62           C  
ATOM   1199  C   ALA A 147      -4.758 -10.297  -6.926  1.00 98.62           C  
ATOM   1200  CB  ALA A 147      -2.850  -9.242  -5.691  1.00 98.62           C  
ATOM   1201  O   ALA A 147      -4.648 -10.578  -8.117  1.00 98.62           O  
ATOM   1202  N   GLN A 148      -5.371 -11.062  -6.074  1.00 98.25           N  
ATOM   1203  CA  GLN A 148      -5.980 -12.328  -6.480  1.00 98.25           C  
ATOM   1204  C   GLN A 148      -7.129 -12.094  -7.461  1.00 98.25           C  
ATOM   1205  CB  GLN A 148      -6.480 -13.102  -5.262  1.00 98.25           C  
ATOM   1206  O   GLN A 148      -7.215 -12.758  -8.492  1.00 98.25           O  
ATOM   1207  CG  GLN A 148      -5.367 -13.672  -4.395  1.00 98.25           C  
ATOM   1208  CD  GLN A 148      -5.887 -14.375  -3.156  1.00 98.25           C  
ATOM   1209  NE2 GLN A 148      -5.164 -15.391  -2.701  1.00 98.25           N  
ATOM   1210  OE1 GLN A 148      -6.934 -14.008  -2.611  1.00 98.25           O  
ATOM   1211  N   GLN A 149      -7.961 -11.156  -7.125  1.00 96.94           N  
ATOM   1212  CA  GLN A 149      -9.133 -10.844  -7.934  1.00 96.94           C  
ATOM   1213  C   GLN A 149      -8.734 -10.383  -9.336  1.00 96.94           C  
ATOM   1214  CB  GLN A 149      -9.984  -9.766  -7.254  1.00 96.94           C  
ATOM   1215  O   GLN A 149      -9.453 -10.633 -10.305  1.00 96.94           O  
ATOM   1216  CG  GLN A 149     -11.266  -9.430  -8.008  1.00 96.94           C  
ATOM   1217  CD  GLN A 149     -12.078  -8.344  -7.324  1.00 96.94           C  
ATOM   1218  NE2 GLN A 149     -13.000  -7.738  -8.062  1.00 96.94           N  
ATOM   1219  OE1 GLN A 149     -11.875  -8.055  -6.141  1.00 96.94           O  
ATOM   1220  N   HIS A 150      -7.598  -9.805  -9.422  1.00 97.62           N  
ATOM   1221  CA  HIS A 150      -7.188  -9.242 -10.711  1.00 97.62           C  
ATOM   1222  C   HIS A 150      -6.062 -10.055 -11.336  1.00 97.62           C  
ATOM   1223  CB  HIS A 150      -6.754  -7.785 -10.539  1.00 97.62           C  
ATOM   1224  O   HIS A 150      -5.375  -9.578 -12.242  1.00 97.62           O  
ATOM   1225  CG  HIS A 150      -7.875  -6.867 -10.164  1.00 97.62           C  
ATOM   1226  CD2 HIS A 150      -8.336  -6.480  -8.953  1.00 97.62           C  
ATOM   1227  ND1 HIS A 150      -8.656  -6.227 -11.102  1.00 97.62           N  
ATOM   1228  CE1 HIS A 150      -9.562  -5.488 -10.477  1.00 97.62           C  
ATOM   1229  NE2 HIS A 150      -9.391  -5.625  -9.172  1.00 97.62           N  
ATOM   1230  N   HIS A 151      -5.727 -11.195 -10.766  1.00 97.94           N  
ATOM   1231  CA  HIS A 151      -4.855 -12.227 -11.305  1.00 97.94           C  
ATOM   1232  C   HIS A 151      -3.404 -11.758 -11.352  1.00 97.94           C  
ATOM   1233  CB  HIS A 151      -5.316 -12.648 -12.703  1.00 97.94           C  
ATOM   1234  O   HIS A 151      -2.697 -12.016 -12.336  1.00 97.94           O  
ATOM   1235  CG  HIS A 151      -6.734 -13.125 -12.742  1.00 97.94           C  
ATOM   1236  CD2 HIS A 151      -7.820 -12.617 -13.375  1.00 97.94           C  
ATOM   1237  ND1 HIS A 151      -7.164 -14.250 -12.078  1.00 97.94           N  
ATOM   1238  CE1 HIS A 151      -8.461 -14.422 -12.297  1.00 97.94           C  
ATOM   1239  NE2 HIS A 151      -8.883 -13.445 -13.078  1.00 97.94           N  
ATOM   1240  N   TYR A 152      -2.988 -10.969 -10.344  1.00 98.69           N  
ATOM   1241  CA  TYR A 152      -1.578 -10.633 -10.195  1.00 98.69           C  
ATOM   1242  C   TYR A 152      -0.816 -11.750  -9.492  1.00 98.69           C  
ATOM   1243  CB  TYR A 152      -1.415  -9.320  -9.422  1.00 98.69           C  
ATOM   1244  O   TYR A 152      -1.362 -12.422  -8.617  1.00 98.69           O  
ATOM   1245  CG  TYR A 152      -1.854  -8.102 -10.203  1.00 98.69           C  
ATOM   1246  CD1 TYR A 152      -1.109  -7.633 -11.281  1.00 98.69           C  
ATOM   1247  CD2 TYR A 152      -3.014  -7.414  -9.852  1.00 98.69           C  
ATOM   1248  CE1 TYR A 152      -1.508  -6.508 -11.992  1.00 98.69           C  
ATOM   1249  CE2 TYR A 152      -3.422  -6.289 -10.562  1.00 98.69           C  
ATOM   1250  OH  TYR A 152      -3.064  -4.730 -12.336  1.00 98.69           O  
ATOM   1251  CZ  TYR A 152      -2.664  -5.844 -11.625  1.00 98.69           C  
ATOM   1252  N   ASP A 153       0.446 -11.977  -9.891  1.00 98.56           N  
ATOM   1253  CA  ASP A 153       1.287 -13.016  -9.312  1.00 98.56           C  
ATOM   1254  C   ASP A 153       1.866 -12.570  -7.969  1.00 98.56           C  
ATOM   1255  CB  ASP A 153       2.416 -13.391 -10.273  1.00 98.56           C  
ATOM   1256  O   ASP A 153       2.287 -13.406  -7.164  1.00 98.56           O  
ATOM   1257  CG  ASP A 153       1.913 -13.992 -11.570  1.00 98.56           C  
ATOM   1258  OD1 ASP A 153       0.942 -14.781 -11.547  1.00 98.56           O  
ATOM   1259  OD2 ASP A 153       2.494 -13.680 -12.633  1.00 98.56           O  
ATOM   1260  N   GLY A 154       1.860 -11.312  -7.648  1.00 98.75           N  
ATOM   1261  CA  GLY A 154       2.418 -10.773  -6.414  1.00 98.75           C  
ATOM   1262  C   GLY A 154       2.365  -9.266  -6.344  1.00 98.75           C  
ATOM   1263  O   GLY A 154       1.935  -8.602  -7.293  1.00 98.75           O  
ATOM   1264  N   ILE A 155       2.730  -8.773  -5.168  1.00 98.88           N  
ATOM   1265  CA  ILE A 155       2.715  -7.344  -4.898  1.00 98.88           C  
ATOM   1266  C   ILE A 155       4.133  -6.859  -4.602  1.00 98.88           C  
ATOM   1267  CB  ILE A 155       1.773  -6.996  -3.725  1.00 98.88           C  
ATOM   1268  O   ILE A 155       4.793  -7.375  -3.697  1.00 98.88           O  
ATOM   1269  CG1 ILE A 155       0.366  -7.543  -3.990  1.00 98.88           C  
ATOM   1270  CG2 ILE A 155       1.738  -5.484  -3.488  1.00 98.88           C  
ATOM   1271  CD1 ILE A 155      -0.453  -7.781  -2.730  1.00 98.88           C  
ATOM   1272  N   LEU A 156       4.566  -5.871  -5.371  1.00 98.75           N  
ATOM   1273  CA  LEU A 156       5.871  -5.273  -5.121  1.00 98.75           C  
ATOM   1274  C   LEU A 156       5.738  -3.992  -4.301  1.00 98.75           C  
ATOM   1275  CB  LEU A 156       6.586  -4.977  -6.441  1.00 98.75           C  
ATOM   1276  O   LEU A 156       4.848  -3.178  -4.559  1.00 98.75           O  
ATOM   1277  CG  LEU A 156       6.980  -6.188  -7.285  1.00 98.75           C  
ATOM   1278  CD1 LEU A 156       7.449  -5.738  -8.664  1.00 98.75           C  
ATOM   1279  CD2 LEU A 156       8.062  -6.996  -6.586  1.00 98.75           C  
ATOM   1280  N   ALA A 157       6.668  -3.836  -3.352  1.00 98.50           N  
ATOM   1281  CA  ALA A 157       6.656  -2.645  -2.508  1.00 98.50           C  
ATOM   1282  C   ALA A 157       8.039  -2.371  -1.923  1.00 98.50           C  
ATOM   1283  CB  ALA A 157       5.629  -2.797  -1.390  1.00 98.50           C  
ATOM   1284  O   ALA A 157       8.883  -3.268  -1.864  1.00 98.50           O  
ATOM   1285  N   VAL A 158       8.250  -1.142  -1.593  1.00 98.19           N  
ATOM   1286  CA  VAL A 158       9.422  -0.747  -0.814  1.00 98.19           C  
ATOM   1287  C   VAL A 158       9.000  -0.396   0.611  1.00 98.19           C  
ATOM   1288  CB  VAL A 158      10.156   0.447  -1.461  1.00 98.19           C  
ATOM   1289  O   VAL A 158       8.086   0.413   0.814  1.00 98.19           O  
ATOM   1290  CG1 VAL A 158      11.344   0.879  -0.602  1.00 98.19           C  
ATOM   1291  CG2 VAL A 158      10.617   0.087  -2.873  1.00 98.19           C  
ATOM   1292  N   ALA A 159       9.664  -1.028   1.580  1.00 97.38           N  
ATOM   1293  CA  ALA A 159       9.266  -0.830   2.971  1.00 97.38           C  
ATOM   1294  C   ALA A 159      10.438  -0.324   3.811  1.00 97.38           C  
ATOM   1295  CB  ALA A 159       8.719  -2.127   3.557  1.00 97.38           C  
ATOM   1296  O   ALA A 159      11.586  -0.690   3.566  1.00 97.38           O  
ATOM   1297  N   SER A 160      10.141   0.513   4.734  1.00 95.88           N  
ATOM   1298  CA  SER A 160      11.102   0.911   5.762  1.00 95.88           C  
ATOM   1299  C   SER A 160      11.391  -0.240   6.719  1.00 95.88           C  
ATOM   1300  CB  SER A 160      10.578   2.115   6.547  1.00 95.88           C  
ATOM   1301  O   SER A 160      10.750  -1.291   6.648  1.00 95.88           O  
ATOM   1302  OG  SER A 160       9.469   1.746   7.355  1.00 95.88           O  
ATOM   1303  N   HIS A 161      12.344  -0.034   7.555  1.00 94.75           N  
ATOM   1304  CA  HIS A 161      12.656  -1.021   8.578  1.00 94.75           C  
ATOM   1305  C   HIS A 161      11.469  -1.256   9.508  1.00 94.75           C  
ATOM   1306  CB  HIS A 161      13.875  -0.577   9.391  1.00 94.75           C  
ATOM   1307  O   HIS A 161      11.148  -2.400   9.828  1.00 94.75           O  
ATOM   1308  CG  HIS A 161      14.359  -1.609  10.359  1.00 94.75           C  
ATOM   1309  CD2 HIS A 161      14.352  -1.635  11.711  1.00 94.75           C  
ATOM   1310  ND1 HIS A 161      14.945  -2.789   9.953  1.00 94.75           N  
ATOM   1311  CE1 HIS A 161      15.273  -3.498  11.023  1.00 94.75           C  
ATOM   1312  NE2 HIS A 161      14.922  -2.820  12.102  1.00 94.75           N  
ATOM   1313  N   ALA A 162      10.773  -0.196   9.938  1.00 94.75           N  
ATOM   1314  CA  ALA A 162       9.602  -0.310  10.805  1.00 94.75           C  
ATOM   1315  C   ALA A 162       8.492  -1.104  10.117  1.00 94.75           C  
ATOM   1316  CB  ALA A 162       9.094   1.075  11.195  1.00 94.75           C  
ATOM   1317  O   ALA A 162       7.883  -1.983  10.727  1.00 94.75           O  
ATOM   1318  N   MET A 163       8.172  -0.783   8.906  1.00 96.81           N  
ATOM   1319  CA  MET A 163       7.152  -1.498   8.141  1.00 96.81           C  
ATOM   1320  C   MET A 163       7.535  -2.963   7.961  1.00 96.81           C  
ATOM   1321  CB  MET A 163       6.945  -0.840   6.773  1.00 96.81           C  
ATOM   1322  O   MET A 163       6.680  -3.846   8.031  1.00 96.81           O  
ATOM   1323  CG  MET A 163       5.875  -1.509   5.930  1.00 96.81           C  
ATOM   1324  SD  MET A 163       4.238  -1.541   6.762  1.00 96.81           S  
ATOM   1325  CE  MET A 163       3.793   0.215   6.660  1.00 96.81           C  
ATOM   1326  N   MET A 164       8.812  -3.252   7.742  1.00 96.88           N  
ATOM   1327  CA  MET A 164       9.281  -4.629   7.617  1.00 96.88           C  
ATOM   1328  C   MET A 164       8.992  -5.422   8.891  1.00 96.88           C  
ATOM   1329  CB  MET A 164      10.781  -4.664   7.305  1.00 96.88           C  
ATOM   1330  O   MET A 164       8.625  -6.594   8.828  1.00 96.88           O  
ATOM   1331  CG  MET A 164      11.305  -6.047   6.961  1.00 96.88           C  
ATOM   1332  SD  MET A 164      10.500  -6.750   5.465  1.00 96.88           S  
ATOM   1333  CE  MET A 164      10.492  -8.508   5.902  1.00 96.88           C  
ATOM   1334  N   HIS A 165       9.195  -4.789  10.008  1.00 96.88           N  
ATOM   1335  CA  HIS A 165       8.898  -5.438  11.281  1.00 96.88           C  
ATOM   1336  C   HIS A 165       7.422  -5.820  11.367  1.00 96.88           C  
ATOM   1337  CB  HIS A 165       9.273  -4.523  12.445  1.00 96.88           C  
ATOM   1338  O   HIS A 165       7.090  -6.918  11.820  1.00 96.88           O  
ATOM   1339  CG  HIS A 165       9.055  -5.145  13.789  1.00 96.88           C  
ATOM   1340  CD2 HIS A 165       8.125  -4.895  14.742  1.00 96.88           C  
ATOM   1341  ND1 HIS A 165       9.852  -6.156  14.281  1.00 96.88           N  
ATOM   1342  CE1 HIS A 165       9.422  -6.500  15.484  1.00 96.88           C  
ATOM   1343  NE2 HIS A 165       8.375  -5.750  15.789  1.00 96.88           N  
ATOM   1344  N   ILE A 166       6.562  -4.934  10.922  1.00 96.94           N  
ATOM   1345  CA  ILE A 166       5.129  -5.191  10.953  1.00 96.94           C  
ATOM   1346  C   ILE A 166       4.789  -6.348  10.016  1.00 96.94           C  
ATOM   1347  CB  ILE A 166       4.320  -3.934  10.562  1.00 96.94           C  
ATOM   1348  O   ILE A 166       4.020  -7.242  10.375  1.00 96.94           O  
ATOM   1349  CG1 ILE A 166       4.555  -2.811  11.578  1.00 96.94           C  
ATOM   1350  CG2 ILE A 166       2.828  -4.266  10.445  1.00 96.94           C  
ATOM   1351  CD1 ILE A 166       3.994  -1.461  11.148  1.00 96.94           C  
ATOM   1352  N   ILE A 167       5.387  -6.395   8.914  1.00 98.12           N  
ATOM   1353  CA  ILE A 167       5.137  -7.438   7.922  1.00 98.12           C  
ATOM   1354  C   ILE A 167       5.578  -8.789   8.477  1.00 98.12           C  
ATOM   1355  CB  ILE A 167       5.867  -7.137   6.594  1.00 98.12           C  
ATOM   1356  O   ILE A 167       4.855  -9.781   8.352  1.00 98.12           O  
ATOM   1357  CG1 ILE A 167       5.180  -5.984   5.852  1.00 98.12           C  
ATOM   1358  CG2 ILE A 167       5.926  -8.391   5.715  1.00 98.12           C  
ATOM   1359  CD1 ILE A 167       6.012  -5.387   4.727  1.00 98.12           C  
ATOM   1360  N   ARG A 168       6.660  -8.875   9.141  1.00 96.31           N  
ATOM   1361  CA  ARG A 168       7.223 -10.125   9.648  1.00 96.31           C  
ATOM   1362  C   ARG A 168       6.336 -10.727  10.734  1.00 96.31           C  
ATOM   1363  CB  ARG A 168       8.633  -9.891  10.188  1.00 96.31           C  
ATOM   1364  O   ARG A 168       6.277 -11.945  10.891  1.00 96.31           O  
ATOM   1365  CG  ARG A 168       9.695  -9.766   9.109  1.00 96.31           C  
ATOM   1366  CD  ARG A 168      11.086  -9.594   9.703  1.00 96.31           C  
ATOM   1367  NE  ARG A 168      12.133  -9.719   8.688  1.00 96.31           N  
ATOM   1368  NH1 ARG A 168      13.867  -9.164  10.102  1.00 96.31           N  
ATOM   1369  NH2 ARG A 168      14.289  -9.656   7.906  1.00 96.31           N  
ATOM   1370  CZ  ARG A 168      13.422  -9.516   8.898  1.00 96.31           C  
ATOM   1371  N   THR A 169       5.633  -9.852  11.367  1.00 95.75           N  
ATOM   1372  CA  THR A 169       4.832 -10.336  12.484  1.00 95.75           C  
ATOM   1373  C   THR A 169       3.385 -10.555  12.055  1.00 95.75           C  
ATOM   1374  CB  THR A 169       4.875  -9.359  13.672  1.00 95.75           C  
ATOM   1375  O   THR A 169       2.574 -11.078  12.828  1.00 95.75           O  
ATOM   1376  CG2 THR A 169       6.309  -9.117  14.141  1.00 95.75           C  
ATOM   1377  OG1 THR A 169       4.305  -8.109  13.273  1.00 95.75           O  
ATOM   1378  N   SER A 170       3.139 -10.227  10.828  1.00 96.31           N  
ATOM   1379  CA  SER A 170       1.759 -10.258  10.352  1.00 96.31           C  
ATOM   1380  C   SER A 170       1.352 -11.664   9.922  1.00 96.31           C  
ATOM   1381  CB  SER A 170       1.572  -9.281   9.188  1.00 96.31           C  
ATOM   1382  O   SER A 170       0.161 -11.977   9.844  1.00 96.31           O  
ATOM   1383  OG  SER A 170       2.197  -9.781   8.016  1.00 96.31           O  
ATOM   1384  N   GLY A 171       2.264 -12.477   9.602  1.00 95.38           N  
ATOM   1385  CA  GLY A 171       1.982 -13.781   9.016  1.00 95.38           C  
ATOM   1386  C   GLY A 171       1.989 -13.758   7.496  1.00 95.38           C  
ATOM   1387  O   GLY A 171       1.836 -14.805   6.855  1.00 95.38           O  
ATOM   1388  N   TRP A 172       2.055 -12.531   6.887  1.00 98.50           N  
ATOM   1389  CA  TRP A 172       2.119 -12.383   5.438  1.00 98.50           C  
ATOM   1390  C   TRP A 172       3.449 -12.891   4.895  1.00 98.50           C  
ATOM   1391  CB  TRP A 172       1.925 -10.914   5.043  1.00 98.50           C  
ATOM   1392  O   TRP A 172       4.516 -12.445   5.320  1.00 98.50           O  
ATOM   1393  CG  TRP A 172       1.734 -10.695   3.574  1.00 98.50           C  
ATOM   1394  CD1 TRP A 172       1.676 -11.656   2.600  1.00 98.50           C  
ATOM   1395  CD2 TRP A 172       1.583  -9.438   2.908  1.00 98.50           C  
ATOM   1396  CE2 TRP A 172       1.436  -9.711   1.529  1.00 98.50           C  
ATOM   1397  CE3 TRP A 172       1.556  -8.109   3.344  1.00 98.50           C  
ATOM   1398  NE1 TRP A 172       1.496 -11.070   1.369  1.00 98.50           N  
ATOM   1399  CH2 TRP A 172       1.241  -7.402   1.036  1.00 98.50           C  
ATOM   1400  CZ2 TRP A 172       1.264  -8.695   0.583  1.00 98.50           C  
ATOM   1401  CZ3 TRP A 172       1.385  -7.102   2.400  1.00 98.50           C  
ATOM   1402  N   ASN A 173       3.316 -13.875   3.951  1.00 98.56           N  
ATOM   1403  CA  ASN A 173       4.500 -14.398   3.275  1.00 98.56           C  
ATOM   1404  C   ASN A 173       5.090 -13.375   2.307  1.00 98.56           C  
ATOM   1405  CB  ASN A 173       4.164 -15.695   2.539  1.00 98.56           C  
ATOM   1406  O   ASN A 173       4.535 -13.141   1.231  1.00 98.56           O  
ATOM   1407  CG  ASN A 173       5.387 -16.344   1.917  1.00 98.56           C  
ATOM   1408  ND2 ASN A 173       5.160 -17.328   1.054  1.00 98.56           N  
ATOM   1409  OD1 ASN A 173       6.523 -15.961   2.213  1.00 98.56           O  
ATOM   1410  N   VAL A 174       6.254 -12.805   2.691  1.00 98.62           N  
ATOM   1411  CA  VAL A 174       6.906 -11.766   1.893  1.00 98.62           C  
ATOM   1412  C   VAL A 174       8.375 -12.133   1.680  1.00 98.62           C  
ATOM   1413  CB  VAL A 174       6.789 -10.383   2.557  1.00 98.62           C  
ATOM   1414  O   VAL A 174       9.062 -12.539   2.619  1.00 98.62           O  
ATOM   1415  CG1 VAL A 174       7.613  -9.344   1.793  1.00 98.62           C  
ATOM   1416  CG2 VAL A 174       5.324  -9.945   2.639  1.00 98.62           C  
ATOM   1417  N   THR A 175       8.812 -12.008   0.464  1.00 98.50           N  
ATOM   1418  CA  THR A 175      10.211 -12.227   0.107  1.00 98.50           C  
ATOM   1419  C   THR A 175      10.945 -10.898  -0.046  1.00 98.50           C  
ATOM   1420  CB  THR A 175      10.328 -13.039  -1.196  1.00 98.50           C  
ATOM   1421  O   THR A 175      10.453  -9.984  -0.716  1.00 98.50           O  
ATOM   1422  CG2 THR A 175      11.789 -13.266  -1.565  1.00 98.50           C  
ATOM   1423  OG1 THR A 175       9.688 -14.305  -1.026  1.00 98.50           O  
ATOM   1424  N   VAL A 176      12.055 -10.797   0.607  1.00 98.25           N  
ATOM   1425  CA  VAL A 176      12.922  -9.641   0.401  1.00 98.25           C  
ATOM   1426  C   VAL A 176      13.773  -9.844  -0.851  1.00 98.25           C  
ATOM   1427  CB  VAL A 176      13.828  -9.383   1.625  1.00 98.25           C  
ATOM   1428  O   VAL A 176      14.648 -10.711  -0.877  1.00 98.25           O  
ATOM   1429  CG1 VAL A 176      14.742  -8.180   1.380  1.00 98.25           C  
ATOM   1430  CG2 VAL A 176      12.984  -9.164   2.879  1.00 98.25           C  
ATOM   1431  N   LEU A 177      13.555  -9.016  -1.850  1.00 98.12           N  
ATOM   1432  CA  LEU A 177      14.266  -9.148  -3.115  1.00 98.12           C  
ATOM   1433  C   LEU A 177      15.609  -8.430  -3.061  1.00 98.12           C  
ATOM   1434  CB  LEU A 177      13.422  -8.594  -4.266  1.00 98.12           C  
ATOM   1435  O   LEU A 177      16.578  -8.875  -3.668  1.00 98.12           O  
ATOM   1436  CG  LEU A 177      12.102  -9.312  -4.547  1.00 98.12           C  
ATOM   1437  CD1 LEU A 177      11.328  -8.602  -5.652  1.00 98.12           C  
ATOM   1438  CD2 LEU A 177      12.352 -10.773  -4.918  1.00 98.12           C  
ATOM   1439  N   GLU A 178      15.617  -7.316  -2.350  1.00 97.88           N  
ATOM   1440  CA  GLU A 178      16.828  -6.516  -2.234  1.00 97.88           C  
ATOM   1441  C   GLU A 178      16.750  -5.555  -1.051  1.00 97.88           C  
ATOM   1442  CB  GLU A 178      17.094  -5.734  -3.527  1.00 97.88           C  
ATOM   1443  O   GLU A 178      15.656  -5.141  -0.654  1.00 97.88           O  
ATOM   1444  CG  GLU A 178      18.375  -4.922  -3.514  1.00 97.88           C  
ATOM   1445  CD  GLU A 178      19.625  -5.781  -3.416  1.00 97.88           C  
ATOM   1446  OE1 GLU A 178      20.328  -5.711  -2.387  1.00 97.88           O  
ATOM   1447  OE2 GLU A 178      19.891  -6.535  -4.379  1.00 97.88           O  
ATOM   1448  N   THR A 179      17.938  -5.242  -0.558  1.00 97.50           N  
ATOM   1449  CA  THR A 179      18.062  -4.203   0.458  1.00 97.50           C  
ATOM   1450  C   THR A 179      18.766  -2.975  -0.113  1.00 97.50           C  
ATOM   1451  CB  THR A 179      18.844  -4.719   1.685  1.00 97.50           C  
ATOM   1452  O   THR A 179      19.703  -3.100  -0.907  1.00 97.50           O  
ATOM   1453  CG2 THR A 179      18.906  -3.656   2.777  1.00 97.50           C  
ATOM   1454  OG1 THR A 179      18.188  -5.883   2.203  1.00 97.50           O  
ATOM   1455  N   GLY A 180      18.234  -1.853   0.226  1.00 97.31           N  
ATOM   1456  CA  GLY A 180      18.797  -0.612  -0.277  1.00 97.31           C  
ATOM   1457  C   GLY A 180      18.906   0.466   0.784  1.00 97.31           C  
ATOM   1458  O   GLY A 180      18.812   0.180   1.979  1.00 97.31           O  
ATOM   1459  N   VAL A 181      19.250   1.651   0.346  1.00 96.88           N  
ATOM   1460  CA  VAL A 181      19.391   2.797   1.239  1.00 96.88           C  
ATOM   1461  C   VAL A 181      18.562   3.965   0.713  1.00 96.88           C  
ATOM   1462  CB  VAL A 181      20.875   3.223   1.395  1.00 96.88           C  
ATOM   1463  O   VAL A 181      18.641   4.312  -0.467  1.00 96.88           O  
ATOM   1464  CG1 VAL A 181      21.000   4.391   2.369  1.00 96.88           C  
ATOM   1465  CG2 VAL A 181      21.719   2.041   1.859  1.00 96.88           C  
ATOM   1466  N   SER A 182      17.719   4.523   1.547  1.00 95.00           N  
ATOM   1467  CA  SER A 182      16.844   5.621   1.149  1.00 95.00           C  
ATOM   1468  C   SER A 182      17.609   6.934   1.042  1.00 95.00           C  
ATOM   1469  CB  SER A 182      15.688   5.777   2.145  1.00 95.00           C  
ATOM   1470  O   SER A 182      18.812   6.977   1.308  1.00 95.00           O  
ATOM   1471  OG  SER A 182      16.156   6.332   3.365  1.00 95.00           O  
ATOM   1472  N   GLU A 183      16.953   8.031   0.715  1.00 92.62           N  
ATOM   1473  CA  GLU A 183      17.531   9.367   0.602  1.00 92.62           C  
ATOM   1474  C   GLU A 183      17.984   9.891   1.965  1.00 92.62           C  
ATOM   1475  CB  GLU A 183      16.547  10.336  -0.041  1.00 92.62           C  
ATOM   1476  O   GLU A 183      18.781  10.820   2.045  1.00 92.62           O  
ATOM   1477  CG  GLU A 183      15.328  10.648   0.829  1.00 92.62           C  
ATOM   1478  CD  GLU A 183      14.125   9.773   0.509  1.00 92.62           C  
ATOM   1479  OE1 GLU A 183      12.992  10.141   0.899  1.00 92.62           O  
ATOM   1480  OE2 GLU A 183      14.320   8.719  -0.135  1.00 92.62           O  
ATOM   1481  N   LYS A 184      17.531   9.242   2.941  1.00 93.69           N  
ATOM   1482  CA  LYS A 184      17.891   9.641   4.301  1.00 93.69           C  
ATOM   1483  C   LYS A 184      18.953   8.719   4.887  1.00 93.69           C  
ATOM   1484  CB  LYS A 184      16.641   9.641   5.199  1.00 93.69           C  
ATOM   1485  O   LYS A 184      19.156   8.680   6.102  1.00 93.69           O  
ATOM   1486  CG  LYS A 184      15.586  10.656   4.789  1.00 93.69           C  
ATOM   1487  CD  LYS A 184      14.375  10.602   5.707  1.00 93.69           C  
ATOM   1488  CE  LYS A 184      14.711  11.086   7.109  1.00 93.69           C  
ATOM   1489  NZ  LYS A 184      13.547  10.961   8.039  1.00 93.69           N  
ATOM   1490  N   ASP A 185      19.547   7.922   4.102  1.00 94.31           N  
ATOM   1491  CA  ASP A 185      20.594   6.992   4.496  1.00 94.31           C  
ATOM   1492  C   ASP A 185      20.078   5.957   5.488  1.00 94.31           C  
ATOM   1493  CB  ASP A 185      21.781   7.750   5.102  1.00 94.31           C  
ATOM   1494  O   ASP A 185      20.750   5.629   6.465  1.00 94.31           O  
ATOM   1495  CG  ASP A 185      23.062   6.941   5.098  1.00 94.31           C  
ATOM   1496  OD1 ASP A 185      23.234   6.055   4.230  1.00 94.31           O  
ATOM   1497  OD2 ASP A 185      23.922   7.191   5.973  1.00 94.31           O  
ATOM   1498  N   GLU A 186      18.797   5.520   5.305  1.00 95.12           N  
ATOM   1499  CA  GLU A 186      18.141   4.473   6.094  1.00 95.12           C  
ATOM   1500  C   GLU A 186      17.891   3.225   5.258  1.00 95.12           C  
ATOM   1501  CB  GLU A 186      16.828   4.984   6.691  1.00 95.12           C  
ATOM   1502  O   GLU A 186      17.625   3.318   4.059  1.00 95.12           O  
ATOM   1503  CG  GLU A 186      17.016   6.125   7.680  1.00 95.12           C  
ATOM   1504  CD  GLU A 186      15.688   6.707   8.164  1.00 95.12           C  
ATOM   1505  OE1 GLU A 186      15.680   7.406   9.203  1.00 95.12           O  
ATOM   1506  OE2 GLU A 186      14.656   6.465   7.500  1.00 95.12           O  
ATOM   1507  N   PRO A 187      18.031   2.066   5.957  1.00 96.44           N  
ATOM   1508  CA  PRO A 187      17.750   0.848   5.195  1.00 96.44           C  
ATOM   1509  C   PRO A 187      16.297   0.782   4.719  1.00 96.44           C  
ATOM   1510  CB  PRO A 187      18.047  -0.271   6.199  1.00 96.44           C  
ATOM   1511  O   PRO A 187      15.383   1.139   5.461  1.00 96.44           O  
ATOM   1512  CG  PRO A 187      17.875   0.365   7.543  1.00 96.44           C  
ATOM   1513  CD  PRO A 187      18.266   1.810   7.438  1.00 96.44           C  
ATOM   1514  N   VAL A 188      16.141   0.360   3.447  1.00 97.69           N  
ATOM   1515  CA  VAL A 188      14.820   0.056   2.889  1.00 97.69           C  
ATOM   1516  C   VAL A 188      14.852  -1.305   2.197  1.00 97.69           C  
ATOM   1517  CB  VAL A 188      14.359   1.147   1.897  1.00 97.69           C  
ATOM   1518  O   VAL A 188      15.922  -1.792   1.825  1.00 97.69           O  
ATOM   1519  CG1 VAL A 188      14.109   2.467   2.625  1.00 97.69           C  
ATOM   1520  CG2 VAL A 188      15.398   1.334   0.791  1.00 97.69           C  
ATOM   1521  N   TYR A 189      13.633  -1.872   2.061  1.00 98.44           N  
ATOM   1522  CA  TYR A 189      13.547  -3.232   1.539  1.00 98.44           C  
ATOM   1523  C   TYR A 189      12.602  -3.297   0.347  1.00 98.44           C  
ATOM   1524  CB  TYR A 189      13.078  -4.195   2.633  1.00 98.44           C  
ATOM   1525  O   TYR A 189      11.461  -2.830   0.424  1.00 98.44           O  
ATOM   1526  CG  TYR A 189      13.867  -4.094   3.914  1.00 98.44           C  
ATOM   1527  CD1 TYR A 189      14.977  -4.910   4.141  1.00 98.44           C  
ATOM   1528  CD2 TYR A 189      13.516  -3.180   4.898  1.00 98.44           C  
ATOM   1529  CE1 TYR A 189      15.703  -4.824   5.320  1.00 98.44           C  
ATOM   1530  CE2 TYR A 189      14.234  -3.082   6.082  1.00 98.44           C  
ATOM   1531  OH  TYR A 189      16.047  -3.812   7.453  1.00 98.44           O  
ATOM   1532  CZ  TYR A 189      15.328  -3.906   6.285  1.00 98.44           C  
ATOM   1533  N   LEU A 190      13.172  -3.736  -0.765  1.00 98.56           N  
ATOM   1534  CA  LEU A 190      12.305  -4.121  -1.867  1.00 98.56           C  
ATOM   1535  C   LEU A 190      11.703  -5.504  -1.631  1.00 98.56           C  
ATOM   1536  CB  LEU A 190      13.070  -4.105  -3.191  1.00 98.56           C  
ATOM   1537  O   LEU A 190      12.430  -6.492  -1.548  1.00 98.56           O  
ATOM   1538  CG  LEU A 190      12.289  -4.543  -4.434  1.00 98.56           C  
ATOM   1539  CD1 LEU A 190      11.109  -3.615  -4.672  1.00 98.56           C  
ATOM   1540  CD2 LEU A 190      13.203  -4.578  -5.652  1.00 98.56           C  
ATOM   1541  N   LEU A 191      10.344  -5.539  -1.642  1.00 98.62           N  
ATOM   1542  CA  LEU A 191       9.656  -6.738  -1.193  1.00 98.62           C  
ATOM   1543  C   LEU A 191       8.742  -7.281  -2.291  1.00 98.62           C  
ATOM   1544  CB  LEU A 191       8.836  -6.445   0.065  1.00 98.62           C  
ATOM   1545  O   LEU A 191       8.164  -6.512  -3.061  1.00 98.62           O  
ATOM   1546  CG  LEU A 191       9.578  -5.766   1.216  1.00 98.62           C  
ATOM   1547  CD1 LEU A 191       8.602  -5.410   2.336  1.00 98.62           C  
ATOM   1548  CD2 LEU A 191      10.695  -6.664   1.735  1.00 98.62           C  
ATOM   1549  N   LEU A 192       8.680  -8.609  -2.338  1.00 98.81           N  
ATOM   1550  CA  LEU A 192       7.629  -9.312  -3.062  1.00 98.81           C  
ATOM   1551  C   LEU A 192       6.633  -9.945  -2.098  1.00 98.81           C  
ATOM   1552  CB  LEU A 192       8.227 -10.383  -3.979  1.00 98.81           C  
ATOM   1553  O   LEU A 192       6.957 -10.938  -1.435  1.00 98.81           O  
ATOM   1554  CG  LEU A 192       7.230 -11.273  -4.723  1.00 98.81           C  
ATOM   1555  CD1 LEU A 192       6.359 -10.430  -5.648  1.00 98.81           C  
ATOM   1556  CD2 LEU A 192       7.965 -12.352  -5.508  1.00 98.81           C  
ATOM   1557  N   GLY A 193       5.453  -9.312  -2.057  1.00 98.75           N  
ATOM   1558  CA  GLY A 193       4.379  -9.922  -1.282  1.00 98.75           C  
ATOM   1559  C   GLY A 193       3.660 -11.031  -2.025  1.00 98.75           C  
ATOM   1560  O   GLY A 193       3.113 -10.805  -3.107  1.00 98.75           O  
ATOM   1561  N   HIS A 194       3.559 -12.203  -1.371  1.00 98.62           N  
ATOM   1562  CA  HIS A 194       2.918 -13.352  -2.010  1.00 98.62           C  
ATOM   1563  C   HIS A 194       1.409 -13.328  -1.790  1.00 98.62           C  
ATOM   1564  CB  HIS A 194       3.510 -14.656  -1.480  1.00 98.62           C  
ATOM   1565  O   HIS A 194       0.932 -12.828  -0.771  1.00 98.62           O  
ATOM   1566  CG  HIS A 194       4.965 -14.820  -1.782  1.00 98.62           C  
ATOM   1567  CD2 HIS A 194       6.062 -14.609  -1.018  1.00 98.62           C  
ATOM   1568  ND1 HIS A 194       5.426 -15.258  -3.006  1.00 98.62           N  
ATOM   1569  CE1 HIS A 194       6.750 -15.305  -2.979  1.00 98.62           C  
ATOM   1570  NE2 HIS A 194       7.160 -14.914  -1.785  1.00 98.62           N  
ATOM   1571  N   VAL A 195       0.718 -13.805  -2.818  1.00 98.44           N  
ATOM   1572  CA  VAL A 195      -0.739 -13.742  -2.771  1.00 98.44           C  
ATOM   1573  C   VAL A 195      -1.308 -15.141  -2.549  1.00 98.44           C  
ATOM   1574  CB  VAL A 195      -1.323 -13.133  -4.066  1.00 98.44           C  
ATOM   1575  O   VAL A 195      -2.367 -15.484  -3.080  1.00 98.44           O  
ATOM   1576  CG1 VAL A 195      -0.932 -11.656  -4.188  1.00 98.44           C  
ATOM   1577  CG2 VAL A 195      -0.853 -13.914  -5.285  1.00 98.44           C  
ATOM   1578  N   ASP A 196      -0.596 -16.016  -1.760  1.00 98.38           N  
ATOM   1579  CA  ASP A 196      -0.968 -17.391  -1.467  1.00 98.38           C  
ATOM   1580  C   ASP A 196      -2.086 -17.453  -0.428  1.00 98.38           C  
ATOM   1581  CB  ASP A 196       0.248 -18.188  -0.978  1.00 98.38           C  
ATOM   1582  O   ASP A 196      -2.232 -16.531   0.387  1.00 98.38           O  
ATOM   1583  CG  ASP A 196       0.902 -17.562   0.247  1.00 98.38           C  
ATOM   1584  OD1 ASP A 196       1.688 -16.609   0.100  1.00 98.38           O  
ATOM   1585  OD2 ASP A 196       0.631 -18.047   1.367  1.00 98.38           O  
ATOM   1586  N   SER A 197      -2.871 -18.500  -0.437  1.00 97.12           N  
ATOM   1587  CA  SER A 197      -4.031 -18.719   0.421  1.00 97.12           C  
ATOM   1588  C   SER A 197      -3.633 -18.750   1.893  1.00 97.12           C  
ATOM   1589  CB  SER A 197      -4.730 -20.031   0.046  1.00 97.12           C  
ATOM   1590  O   SER A 197      -4.391 -18.312   2.756  1.00 97.12           O  
ATOM   1591  OG  SER A 197      -5.246 -19.969  -1.272  1.00 97.12           O  
ATOM   1592  N   GLU A 198      -2.432 -19.234   2.172  1.00 98.00           N  
ATOM   1593  CA  GLU A 198      -1.981 -19.312   3.559  1.00 98.00           C  
ATOM   1594  C   GLU A 198      -1.798 -17.922   4.152  1.00 98.00           C  
ATOM   1595  CB  GLU A 198      -0.676 -20.109   3.658  1.00 98.00           C  
ATOM   1596  O   GLU A 198      -2.172 -17.672   5.301  1.00 98.00           O  
ATOM   1597  CG  GLU A 198      -0.178 -20.281   5.086  1.00 98.00           C  
ATOM   1598  CD  GLU A 198      -1.125 -21.109   5.949  1.00 98.00           C  
ATOM   1599  OE1 GLU A 198      -1.018 -21.047   7.195  1.00 98.00           O  
ATOM   1600  OE2 GLU A 198      -1.980 -21.812   5.375  1.00 98.00           O  
ATOM   1601  N   SER A 199      -1.161 -17.016   3.422  1.00 98.25           N  
ATOM   1602  CA  SER A 199      -1.021 -15.625   3.871  1.00 98.25           C  
ATOM   1603  C   SER A 199      -2.381 -15.000   4.156  1.00 98.25           C  
ATOM   1604  CB  SER A 199      -0.273 -14.797   2.828  1.00 98.25           C  
ATOM   1605  O   SER A 199      -2.562 -14.328   5.176  1.00 98.25           O  
ATOM   1606  OG  SER A 199       1.071 -15.227   2.713  1.00 98.25           O  
ATOM   1607  N   GLN A 200      -3.311 -15.188   3.230  1.00 96.94           N  
ATOM   1608  CA  GLN A 200      -4.672 -14.688   3.391  1.00 96.94           C  
ATOM   1609  C   GLN A 200      -5.309 -15.227   4.668  1.00 96.94           C  
ATOM   1610  CB  GLN A 200      -5.527 -15.055   2.180  1.00 96.94           C  
ATOM   1611  O   GLN A 200      -5.895 -14.461   5.441  1.00 96.94           O  
ATOM   1612  CG  GLN A 200      -6.922 -14.453   2.203  1.00 96.94           C  
ATOM   1613  CD  GLN A 200      -7.785 -14.914   1.047  1.00 96.94           C  
ATOM   1614  NE2 GLN A 200      -8.406 -13.969   0.350  1.00 96.94           N  
ATOM   1615  OE1 GLN A 200      -7.895 -16.109   0.781  1.00 96.94           O  
ATOM   1616  N   ARG A 201      -5.195 -16.484   4.961  1.00 95.88           N  
ATOM   1617  CA  ARG A 201      -5.758 -17.141   6.141  1.00 95.88           C  
ATOM   1618  C   ARG A 201      -5.148 -16.578   7.418  1.00 95.88           C  
ATOM   1619  CB  ARG A 201      -5.531 -18.656   6.078  1.00 95.88           C  
ATOM   1620  O   ARG A 201      -5.867 -16.297   8.383  1.00 95.88           O  
ATOM   1621  CG  ARG A 201      -6.285 -19.438   7.145  1.00 95.88           C  
ATOM   1622  CD  ARG A 201      -5.902 -20.906   7.141  1.00 95.88           C  
ATOM   1623  NE  ARG A 201      -5.852 -21.453   5.789  1.00 95.88           N  
ATOM   1624  NH1 ARG A 201      -3.574 -21.844   5.812  1.00 95.88           N  
ATOM   1625  NH2 ARG A 201      -4.809 -22.359   3.951  1.00 95.88           N  
ATOM   1626  CZ  ARG A 201      -4.746 -21.875   5.188  1.00 95.88           C  
ATOM   1627  N   LYS A 202      -3.842 -16.422   7.496  1.00 96.44           N  
ATOM   1628  CA  LYS A 202      -3.145 -15.922   8.680  1.00 96.44           C  
ATOM   1629  C   LYS A 202      -3.549 -14.477   8.984  1.00 96.44           C  
ATOM   1630  CB  LYS A 202      -1.631 -16.016   8.484  1.00 96.44           C  
ATOM   1631  O   LYS A 202      -3.752 -14.117  10.141  1.00 96.44           O  
ATOM   1632  CG  LYS A 202      -1.078 -17.422   8.570  1.00 96.44           C  
ATOM   1633  CD  LYS A 202       0.435 -17.438   8.398  1.00 96.44           C  
ATOM   1634  CE  LYS A 202       1.004 -18.844   8.617  1.00 96.44           C  
ATOM   1635  NZ  LYS A 202       2.473 -18.891   8.352  1.00 96.44           N  
ATOM   1636  N   LEU A 203      -3.689 -13.664   7.902  1.00 96.12           N  
ATOM   1637  CA  LEU A 203      -4.105 -12.281   8.102  1.00 96.12           C  
ATOM   1638  C   LEU A 203      -5.543 -12.219   8.617  1.00 96.12           C  
ATOM   1639  CB  LEU A 203      -3.979 -11.492   6.801  1.00 96.12           C  
ATOM   1640  O   LEU A 203      -5.848 -11.445   9.523  1.00 96.12           O  
ATOM   1641  CG  LEU A 203      -2.561 -11.117   6.371  1.00 96.12           C  
ATOM   1642  CD1 LEU A 203      -2.553 -10.641   4.926  1.00 96.12           C  
ATOM   1643  CD2 LEU A 203      -1.984 -10.047   7.297  1.00 96.12           C  
ATOM   1644  N   LYS A 204      -6.406 -13.070   8.109  1.00 93.31           N  
ATOM   1645  CA  LYS A 204      -7.789 -13.125   8.570  1.00 93.31           C  
ATOM   1646  C   LYS A 204      -7.863 -13.539  10.039  1.00 93.31           C  
ATOM   1647  CB  LYS A 204      -8.602 -14.102   7.711  1.00 93.31           C  
ATOM   1648  O   LYS A 204      -8.633 -12.969  10.812  1.00 93.31           O  
ATOM   1649  CG  LYS A 204      -8.922 -13.570   6.320  1.00 93.31           C  
ATOM   1650  CD  LYS A 204      -9.734 -14.578   5.516  1.00 93.31           C  
ATOM   1651  CE  LYS A 204     -10.008 -14.078   4.105  1.00 93.31           C  
ATOM   1652  NZ  LYS A 204     -10.734 -15.094   3.285  1.00 93.31           N  
ATOM   1653  N   ALA A 205      -7.098 -14.523  10.367  1.00 91.94           N  
ATOM   1654  CA  ALA A 205      -7.078 -15.008  11.742  1.00 91.94           C  
ATOM   1655  C   ALA A 205      -6.648 -13.906  12.703  1.00 91.94           C  
ATOM   1656  CB  ALA A 205      -6.152 -16.219  11.875  1.00 91.94           C  
ATOM   1657  O   ALA A 205      -7.219 -13.758  13.789  1.00 91.94           O  
ATOM   1658  N   LYS A 206      -5.703 -13.094  12.320  1.00 91.19           N  
ATOM   1659  CA  LYS A 206      -5.227 -11.992  13.156  1.00 91.19           C  
ATOM   1660  C   LYS A 206      -6.289 -10.914  13.305  1.00 91.19           C  
ATOM   1661  CB  LYS A 206      -3.945 -11.391  12.570  1.00 91.19           C  
ATOM   1662  O   LYS A 206      -6.484 -10.367  14.398  1.00 91.19           O  
ATOM   1663  CG  LYS A 206      -2.689 -12.195  12.875  1.00 91.19           C  
ATOM   1664  CD  LYS A 206      -1.429 -11.398  12.562  1.00 91.19           C  
ATOM   1665  CE  LYS A 206      -0.172 -12.172  12.945  1.00 91.19           C  
ATOM   1666  NZ  LYS A 206       1.062 -11.352  12.734  1.00 91.19           N  
ATOM   1667  N   ILE A 207      -6.914 -10.602  12.219  1.00 90.75           N  
ATOM   1668  CA  ILE A 207      -7.965  -9.594  12.250  1.00 90.75           C  
ATOM   1669  C   ILE A 207      -9.117 -10.078  13.133  1.00 90.75           C  
ATOM   1670  CB  ILE A 207      -8.484  -9.273  10.828  1.00 90.75           C  
ATOM   1671  O   ILE A 207      -9.609  -9.336  13.984  1.00 90.75           O  
ATOM   1672  CG1 ILE A 207      -7.371  -8.625   9.992  1.00 90.75           C  
ATOM   1673  CG2 ILE A 207      -9.719  -8.367  10.891  1.00 90.75           C  
ATOM   1674  CD1 ILE A 207      -7.672  -8.562   8.500  1.00 90.75           C  
ATOM   1675  N   PHE A 208      -9.453 -11.344  13.016  1.00 86.38           N  
ATOM   1676  CA  PHE A 208     -10.570 -11.930  13.750  1.00 86.38           C  
ATOM   1677  C   PHE A 208     -10.273 -11.953  15.250  1.00 86.38           C  
ATOM   1678  CB  PHE A 208     -10.852 -13.352  13.250  1.00 86.38           C  
ATOM   1679  O   PHE A 208     -11.180 -11.812  16.062  1.00 86.38           O  
ATOM   1680  CG  PHE A 208     -11.852 -13.414  12.133  1.00 86.38           C  
ATOM   1681  CD1 PHE A 208     -13.180 -13.047  12.344  1.00 86.38           C  
ATOM   1682  CD2 PHE A 208     -11.469 -13.828  10.859  1.00 86.38           C  
ATOM   1683  CE1 PHE A 208     -14.109 -13.102  11.305  1.00 86.38           C  
ATOM   1684  CE2 PHE A 208     -12.398 -13.883   9.820  1.00 86.38           C  
ATOM   1685  CZ  PHE A 208     -13.711 -13.523  10.047  1.00 86.38           C  
ATOM   1686  N   SER A 209      -9.008 -12.141  15.578  1.00 85.00           N  
ATOM   1687  CA  SER A 209      -8.633 -12.242  16.984  1.00 85.00           C  
ATOM   1688  C   SER A 209      -8.836 -10.922  17.719  1.00 85.00           C  
ATOM   1689  CB  SER A 209      -7.180 -12.695  17.125  1.00 85.00           C  
ATOM   1690  O   SER A 209      -9.047 -10.898  18.922  1.00 85.00           O  
ATOM   1691  OG  SER A 209      -6.293 -11.656  16.734  1.00 85.00           O  
ATOM   1692  N   LYS A 210      -8.906  -9.820  16.969  1.00 81.12           N  
ATOM   1693  CA  LYS A 210      -8.922  -8.508  17.594  1.00 81.12           C  
ATOM   1694  C   LYS A 210     -10.219  -7.766  17.281  1.00 81.12           C  
ATOM   1695  CB  LYS A 210      -7.723  -7.676  17.156  1.00 81.12           C  
ATOM   1696  O   LYS A 210     -10.562  -6.797  17.969  1.00 81.12           O  
ATOM   1697  CG  LYS A 210      -6.379  -8.234  17.594  1.00 81.12           C  
ATOM   1698  CD  LYS A 210      -5.246  -7.250  17.328  1.00 81.12           C  
ATOM   1699  CE  LYS A 210      -3.922  -7.758  17.875  1.00 81.12           C  
ATOM   1700  NZ  LYS A 210      -2.826  -6.758  17.703  1.00 81.12           N  
ATOM   1701  N   TYR A 211     -10.836  -8.234  16.219  1.00 72.25           N  
ATOM   1702  CA  TYR A 211     -12.055  -7.625  15.703  1.00 72.25           C  
ATOM   1703  C   TYR A 211     -13.172  -8.656  15.586  1.00 72.25           C  
ATOM   1704  CB  TYR A 211     -11.797  -6.977  14.336  1.00 72.25           C  
ATOM   1705  O   TYR A 211     -13.047  -9.633  14.852  1.00 72.25           O  
ATOM   1706  CG  TYR A 211     -12.961  -6.164  13.828  1.00 72.25           C  
ATOM   1707  CD1 TYR A 211     -13.695  -6.582  12.711  1.00 72.25           C  
ATOM   1708  CD2 TYR A 211     -13.336  -4.980  14.445  1.00 72.25           C  
ATOM   1709  CE1 TYR A 211     -14.766  -5.836  12.234  1.00 72.25           C  
ATOM   1710  CE2 TYR A 211     -14.406  -4.223  13.977  1.00 72.25           C  
ATOM   1711  OH  TYR A 211     -16.172  -3.918  12.406  1.00 72.25           O  
ATOM   1712  CZ  TYR A 211     -15.117  -4.660  12.875  1.00 72.25           C  
ATOM   1713  N   SER A 212     -14.180  -8.742  16.500  1.00 61.16           N  
ATOM   1714  CA  SER A 212     -15.250  -9.734  16.531  1.00 61.16           C  
ATOM   1715  C   SER A 212     -16.328  -9.414  15.500  1.00 61.16           C  
ATOM   1716  CB  SER A 212     -15.875  -9.805  17.922  1.00 61.16           C  
ATOM   1717  O   SER A 212     -16.969  -8.367  15.578  1.00 61.16           O  
ATOM   1718  OG  SER A 212     -16.969 -10.711  17.953  1.00 61.16           O  
ATOM   1719  N   THR A 213     -16.062  -9.195  14.195  1.00 57.44           N  
ATOM   1720  CA  THR A 213     -17.328  -9.109  13.461  1.00 57.44           C  
ATOM   1721  C   THR A 213     -17.875 -10.508  13.156  1.00 57.44           C  
ATOM   1722  CB  THR A 213     -17.156  -8.328  12.141  1.00 57.44           C  
ATOM   1723  O   THR A 213     -17.125 -11.484  13.156  1.00 57.44           O  
ATOM   1724  CG2 THR A 213     -16.703  -6.898  12.414  1.00 57.44           C  
ATOM   1725  OG1 THR A 213     -16.172  -8.984  11.336  1.00 57.44           O  
ATOM   1726  N   ALA A 214     -19.094 -10.867  13.531  1.00 47.47           N  
ATOM   1727  CA  ALA A 214     -19.953 -12.000  13.219  1.00 47.47           C  
ATOM   1728  C   ALA A 214     -19.938 -12.305  11.727  1.00 47.47           C  
ATOM   1729  CB  ALA A 214     -21.391 -11.727  13.688  1.00 47.47           C  
ATOM   1730  O   ALA A 214     -20.156 -13.453  11.320  1.00 47.47           O  
ATOM   1731  N   ASP A 215     -18.969 -11.656  10.797  1.00 67.38           N  
ATOM   1732  CA  ASP A 215     -19.109 -12.227   9.461  1.00 67.38           C  
ATOM   1733  C   ASP A 215     -17.766 -12.305   8.742  1.00 67.38           C  
ATOM   1734  CB  ASP A 215     -20.109 -11.406   8.625  1.00 67.38           C  
ATOM   1735  O   ASP A 215     -17.250 -11.289   8.258  1.00 67.38           O  
ATOM   1736  CG  ASP A 215     -20.438 -12.055   7.297  1.00 67.38           C  
ATOM   1737  OD1 ASP A 215     -19.844 -13.094   6.953  1.00 67.38           O  
ATOM   1738  OD2 ASP A 215     -21.328 -11.531   6.586  1.00 67.38           O  
ATOM   1739  N   GLU A 216     -16.953 -13.305   8.977  1.00 70.88           N  
ATOM   1740  CA  GLU A 216     -15.734 -13.656   8.250  1.00 70.88           C  
ATOM   1741  C   GLU A 216     -15.898 -13.414   6.754  1.00 70.88           C  
ATOM   1742  CB  GLU A 216     -15.352 -15.109   8.516  1.00 70.88           C  
ATOM   1743  O   GLU A 216     -14.930 -13.094   6.062  1.00 70.88           O  
ATOM   1744  CG  GLU A 216     -13.984 -15.500   7.957  1.00 70.88           C  
ATOM   1745  CD  GLU A 216     -13.594 -16.938   8.273  1.00 70.88           C  
ATOM   1746  OE1 GLU A 216     -12.492 -17.359   7.867  1.00 70.88           O  
ATOM   1747  OE2 GLU A 216     -14.391 -17.625   8.938  1.00 70.88           O  
ATOM   1748  N   THR A 217     -17.188 -13.492   6.242  1.00 75.50           N  
ATOM   1749  CA  THR A 217     -17.453 -13.406   4.812  1.00 75.50           C  
ATOM   1750  C   THR A 217     -17.141 -12.008   4.289  1.00 75.50           C  
ATOM   1751  CB  THR A 217     -18.906 -13.781   4.492  1.00 75.50           C  
ATOM   1752  O   THR A 217     -16.781 -11.836   3.125  1.00 75.50           O  
ATOM   1753  CG2 THR A 217     -19.188 -15.242   4.828  1.00 75.50           C  
ATOM   1754  OG1 THR A 217     -19.781 -12.945   5.258  1.00 75.50           O  
ATOM   1755  N   ARG A 218     -17.203 -11.055   5.164  1.00 81.31           N  
ATOM   1756  CA  ARG A 218     -16.953  -9.672   4.766  1.00 81.31           C  
ATOM   1757  C   ARG A 218     -15.484  -9.461   4.414  1.00 81.31           C  
ATOM   1758  CB  ARG A 218     -17.375  -8.711   5.879  1.00 81.31           C  
ATOM   1759  O   ARG A 218     -15.164  -8.711   3.484  1.00 81.31           O  
ATOM   1760  CG  ARG A 218     -18.875  -8.500   5.977  1.00 81.31           C  
ATOM   1761  CD  ARG A 218     -19.219  -7.449   7.023  1.00 81.31           C  
ATOM   1762  NE  ARG A 218     -19.078  -6.094   6.500  1.00 81.31           N  
ATOM   1763  NH1 ARG A 218     -20.297  -5.094   8.195  1.00 81.31           N  
ATOM   1764  NH2 ARG A 218     -19.406  -3.820   6.508  1.00 81.31           N  
ATOM   1765  CZ  ARG A 218     -19.594  -5.004   7.070  1.00 81.31           C  
ATOM   1766  N   LEU A 219     -14.602 -10.102   5.105  1.00 87.88           N  
ATOM   1767  CA  LEU A 219     -13.164  -9.961   4.883  1.00 87.88           C  
ATOM   1768  C   LEU A 219     -12.781 -10.438   3.486  1.00 87.88           C  
ATOM   1769  CB  LEU A 219     -12.375 -10.742   5.938  1.00 87.88           C  
ATOM   1770  O   LEU A 219     -11.875  -9.883   2.861  1.00 87.88           O  
ATOM   1771  CG  LEU A 219     -12.516 -10.258   7.383  1.00 87.88           C  
ATOM   1772  CD1 LEU A 219     -11.648 -11.102   8.312  1.00 87.88           C  
ATOM   1773  CD2 LEU A 219     -12.141  -8.781   7.488  1.00 87.88           C  
ATOM   1774  N   ASN A 220     -13.578 -11.398   3.039  1.00 88.38           N  
ATOM   1775  CA  ASN A 220     -13.289 -11.953   1.722  1.00 88.38           C  
ATOM   1776  C   ASN A 220     -13.609 -10.961   0.612  1.00 88.38           C  
ATOM   1777  CB  ASN A 220     -14.062 -13.258   1.506  1.00 88.38           C  
ATOM   1778  O   ASN A 220     -13.094 -11.070  -0.501  1.00 88.38           O  
ATOM   1779  CG  ASN A 220     -13.562 -14.391   2.383  1.00 88.38           C  
ATOM   1780  ND2 ASN A 220     -14.469 -15.258   2.811  1.00 88.38           N  
ATOM   1781  OD1 ASN A 220     -12.367 -14.477   2.674  1.00 88.38           O  
ATOM   1782  N   ASP A 221     -14.445 -10.000   0.998  1.00 89.12           N  
ATOM   1783  CA  ASP A 221     -14.922  -9.078  -0.027  1.00 89.12           C  
ATOM   1784  C   ASP A 221     -14.055  -7.828  -0.098  1.00 89.12           C  
ATOM   1785  CB  ASP A 221     -16.375  -8.688   0.243  1.00 89.12           C  
ATOM   1786  O   ASP A 221     -14.156  -7.047  -1.045  1.00 89.12           O  
ATOM   1787  CG  ASP A 221     -17.344  -9.836   0.019  1.00 89.12           C  
ATOM   1788  OD1 ASP A 221     -17.016 -10.773  -0.736  1.00 89.12           O  
ATOM   1789  OD2 ASP A 221     -18.453  -9.797   0.602  1.00 89.12           O  
ATOM   1790  N   TRP A 222     -13.266  -7.605   0.928  1.00 93.56           N  
ATOM   1791  CA  TRP A 222     -12.344  -6.477   0.873  1.00 93.56           C  
ATOM   1792  C   TRP A 222     -11.234  -6.727  -0.144  1.00 93.56           C  
ATOM   1793  CB  TRP A 222     -11.742  -6.207   2.254  1.00 93.56           C  
ATOM   1794  O   TRP A 222     -10.688  -7.828  -0.208  1.00 93.56           O  
ATOM   1795  CG  TRP A 222     -12.680  -5.543   3.213  1.00 93.56           C  
ATOM   1796  CD1 TRP A 222     -13.828  -4.871   2.908  1.00 93.56           C  
ATOM   1797  CD2 TRP A 222     -12.547  -5.484   4.637  1.00 93.56           C  
ATOM   1798  CE2 TRP A 222     -13.656  -4.758   5.129  1.00 93.56           C  
ATOM   1799  CE3 TRP A 222     -11.594  -5.973   5.543  1.00 93.56           C  
ATOM   1800  NE1 TRP A 222     -14.422  -4.398   4.055  1.00 93.56           N  
ATOM   1801  CH2 TRP A 222     -12.891  -5.000   7.359  1.00 93.56           C  
ATOM   1802  CZ2 TRP A 222     -13.836  -4.512   6.492  1.00 93.56           C  
ATOM   1803  CZ3 TRP A 222     -11.781  -5.723   6.898  1.00 93.56           C  
ATOM   1804  N   PRO A 223     -10.922  -5.617  -0.862  1.00 95.75           N  
ATOM   1805  CA  PRO A 223     -11.633  -4.332  -0.879  1.00 95.75           C  
ATOM   1806  C   PRO A 223     -12.906  -4.371  -1.718  1.00 95.75           C  
ATOM   1807  CB  PRO A 223     -10.602  -3.375  -1.490  1.00 95.75           C  
ATOM   1808  O   PRO A 223     -12.992  -5.141  -2.676  1.00 95.75           O  
ATOM   1809  CG  PRO A 223      -9.805  -4.223  -2.428  1.00 95.75           C  
ATOM   1810  CD  PRO A 223      -9.656  -5.590  -1.827  1.00 95.75           C  
ATOM   1811  N   LEU A 224     -13.922  -3.613  -1.330  1.00 93.31           N  
ATOM   1812  CA  LEU A 224     -15.156  -3.443  -2.084  1.00 93.31           C  
ATOM   1813  C   LEU A 224     -14.961  -2.467  -3.238  1.00 93.31           C  
ATOM   1814  CB  LEU A 224     -16.281  -2.949  -1.167  1.00 93.31           C  
ATOM   1815  O   LEU A 224     -14.141  -1.551  -3.150  1.00 93.31           O  
ATOM   1816  CG  LEU A 224     -16.547  -3.783   0.087  1.00 93.31           C  
ATOM   1817  CD1 LEU A 224     -17.484  -3.041   1.025  1.00 93.31           C  
ATOM   1818  CD2 LEU A 224     -17.125  -5.145  -0.289  1.00 93.31           C  
ATOM   1819  N   ALA A 225     -15.625  -2.746  -4.332  1.00 87.81           N  
ATOM   1820  CA  ALA A 225     -15.625  -1.710  -5.363  1.00 87.81           C  
ATOM   1821  C   ALA A 225     -16.297  -0.435  -4.855  1.00 87.81           C  
ATOM   1822  CB  ALA A 225     -16.328  -2.209  -6.621  1.00 87.81           C  
ATOM   1823  O   ALA A 225     -17.391  -0.480  -4.309  1.00 87.81           O  
ATOM   1824  N   ALA A 226     -15.492   0.666  -4.957  1.00 79.88           N  
ATOM   1825  CA  ALA A 226     -16.094   1.924  -4.516  1.00 79.88           C  
ATOM   1826  C   ALA A 226     -17.141   2.408  -5.504  1.00 79.88           C  
ATOM   1827  CB  ALA A 226     -15.016   2.988  -4.328  1.00 79.88           C  
ATOM   1828  O   ALA A 226     -17.000   2.238  -6.719  1.00 79.88           O  
ATOM   1829  N   GLU A 227     -18.359   2.830  -5.000  1.00 67.88           N  
ATOM   1830  CA  GLU A 227     -19.297   3.533  -5.867  1.00 67.88           C  
ATOM   1831  C   GLU A 227     -18.750   4.891  -6.297  1.00 67.88           C  
ATOM   1832  CB  GLU A 227     -20.656   3.713  -5.168  1.00 67.88           C  
ATOM   1833  O   GLU A 227     -18.031   5.539  -5.539  1.00 67.88           O  
ATOM   1834  CG  GLU A 227     -21.391   2.404  -4.898  1.00 67.88           C  
ATOM   1835  CD  GLU A 227     -22.844   2.602  -4.539  1.00 67.88           C  
ATOM   1836  OE1 GLU A 227     -23.578   1.594  -4.371  1.00 67.88           O  
ATOM   1837  OE2 GLU A 227     -23.281   3.771  -4.426  1.00 67.88           O  
ATOM   1838  N   PRO A 228     -18.969   5.270  -7.578  1.00 56.47           N  
ATOM   1839  CA  PRO A 228     -18.469   6.555  -8.062  1.00 56.47           C  
ATOM   1840  C   PRO A 228     -18.781   7.711  -7.113  1.00 56.47           C  
ATOM   1841  CB  PRO A 228     -19.203   6.742  -9.398  1.00 56.47           C  
ATOM   1842  O   PRO A 228     -17.984   8.656  -7.008  1.00 56.47           O  
ATOM   1843  CG  PRO A 228     -19.766   5.398  -9.711  1.00 56.47           C  
ATOM   1844  CD  PRO A 228     -19.812   4.590  -8.445  1.00 56.47           C  
ATOM   1845  N   SER A 229     -19.859   7.566  -6.227  1.00 57.41           N  
ATOM   1846  CA  SER A 229     -20.250   8.680  -5.371  1.00 57.41           C  
ATOM   1847  C   SER A 229     -19.531   8.633  -4.031  1.00 57.41           C  
ATOM   1848  CB  SER A 229     -21.766   8.672  -5.145  1.00 57.41           C  
ATOM   1849  O   SER A 229     -19.672   9.547  -3.213  1.00 57.41           O  
ATOM   1850  OG  SER A 229     -22.172   7.453  -4.539  1.00 57.41           O  
ATOM   1851  N   LEU A 230     -18.797   7.602  -3.746  1.00 54.62           N  
ATOM   1852  CA  LEU A 230     -18.000   7.566  -2.520  1.00 54.62           C  
ATOM   1853  C   LEU A 230     -16.656   8.250  -2.723  1.00 54.62           C  
ATOM   1854  CB  LEU A 230     -17.797   6.121  -2.059  1.00 54.62           C  
ATOM   1855  O   LEU A 230     -16.109   8.242  -3.830  1.00 54.62           O  
ATOM   1856  CG  LEU A 230     -19.000   5.438  -1.411  1.00 54.62           C  
ATOM   1857  CD1 LEU A 230     -18.844   3.920  -1.482  1.00 54.62           C  
ATOM   1858  CD2 LEU A 230     -19.156   5.895   0.033  1.00 54.62           C  
TER    1859      LEU A 230                                                      
ENDMDL                                                                          
END                                                                             
