# Supplementary material for: In vitro synthesis and biochemical characterization of acyl-homoserine lactone synthase and its deletion mutant
Source: PLoS One. 2024 May 31;19(5):e0304331. doi: 10.1371/journal.pone.0304331 (PMC11142500; doi:10.1371/journal.pone.0304331)
Supplement: S2 File — AlphaFold result of YpeI tertiary structure projection. (PDB) [file pone.0304331.s003.pdb]

MODEL     1                                                                     
ATOM      1  N   MET A   1     -20.125   2.459   9.703  1.00 81.44           N  
ATOM      2  CA  MET A   1     -19.516   1.143   9.562  1.00 81.44           C  
ATOM      3  C   MET A   1     -18.250   1.223   8.711  1.00 81.44           C  
ATOM      4  CB  MET A   1     -20.500   0.153   8.938  1.00 81.44           C  
ATOM      5  O   MET A   1     -18.188   1.988   7.750  1.00 81.44           O  
ATOM      6  CG  MET A   1     -19.984  -1.279   8.906  1.00 81.44           C  
ATOM      7  SD  MET A   1     -21.312  -2.484   8.500  1.00 81.44           S  
ATOM      8  CE  MET A   1     -21.297  -2.369   6.688  1.00 81.44           C  
ATOM      9  N   PHE A   2     -17.234   0.500   9.156  1.00 89.69           N  
ATOM     10  CA  PHE A   2     -15.945   0.436   8.469  1.00 89.69           C  
ATOM     11  C   PHE A   2     -16.094  -0.253   7.117  1.00 89.69           C  
ATOM     12  CB  PHE A   2     -14.914  -0.300   9.320  1.00 89.69           C  
ATOM     13  O   PHE A   2     -16.672  -1.336   7.023  1.00 89.69           O  
ATOM     14  CG  PHE A   2     -13.609  -0.546   8.617  1.00 89.69           C  
ATOM     15  CD1 PHE A   2     -13.273  -1.816   8.164  1.00 89.69           C  
ATOM     16  CD2 PHE A   2     -12.711   0.494   8.406  1.00 89.69           C  
ATOM     17  CE1 PHE A   2     -12.062  -2.047   7.508  1.00 89.69           C  
ATOM     18  CE2 PHE A   2     -11.500   0.272   7.754  1.00 89.69           C  
ATOM     19  CZ  PHE A   2     -11.180  -1.000   7.305  1.00 89.69           C  
ATOM     20  N   ASN A   3     -15.617   0.446   6.035  1.00 92.19           N  
ATOM     21  CA  ASN A   3     -15.555  -0.118   4.691  1.00 92.19           C  
ATOM     22  C   ASN A   3     -14.281   0.293   3.967  1.00 92.19           C  
ATOM     23  CB  ASN A   3     -16.781   0.298   3.877  1.00 92.19           C  
ATOM     24  O   ASN A   3     -13.656   1.294   4.324  1.00 92.19           O  
ATOM     25  CG  ASN A   3     -18.047  -0.395   4.340  1.00 92.19           C  
ATOM     26  ND2 ASN A   3     -19.031   0.388   4.789  1.00 92.19           N  
ATOM     27  OD1 ASN A   3     -18.156  -1.623   4.289  1.00 92.19           O  
ATOM     28  N   ILE A   4     -13.914  -0.540   3.014  1.00 95.56           N  
ATOM     29  CA  ILE A   4     -12.758  -0.218   2.180  1.00 95.56           C  
ATOM     30  C   ILE A   4     -13.219   0.034   0.744  1.00 95.56           C  
ATOM     31  CB  ILE A   4     -11.703  -1.345   2.215  1.00 95.56           C  
ATOM     32  O   ILE A   4     -14.016  -0.731   0.197  1.00 95.56           O  
ATOM     33  CG1 ILE A   4     -11.156  -1.520   3.637  1.00 95.56           C  
ATOM     34  CG2 ILE A   4     -10.570  -1.055   1.226  1.00 95.56           C  
ATOM     35  CD1 ILE A   4     -10.102  -2.609   3.766  1.00 95.56           C  
ATOM     36  N   TYR A   5     -12.680   1.056   0.178  1.00 96.19           N  
ATOM     37  CA  TYR A   5     -13.070   1.501  -1.154  1.00 96.19           C  
ATOM     38  C   TYR A   5     -11.859   1.592  -2.074  1.00 96.19           C  
ATOM     39  CB  TYR A   5     -13.773   2.859  -1.083  1.00 96.19           C  
ATOM     40  O   TYR A   5     -10.719   1.709  -1.607  1.00 96.19           O  
ATOM     41  CG  TYR A   5     -15.008   2.859  -0.213  1.00 96.19           C  
ATOM     42  CD1 TYR A   5     -16.250   2.512  -0.735  1.00 96.19           C  
ATOM     43  CD2 TYR A   5     -14.930   3.207   1.131  1.00 96.19           C  
ATOM     44  CE1 TYR A   5     -17.391   2.512   0.062  1.00 96.19           C  
ATOM     45  CE2 TYR A   5     -16.062   3.209   1.938  1.00 96.19           C  
ATOM     46  OH  TYR A   5     -18.406   2.863   2.189  1.00 96.19           O  
ATOM     47  CZ  TYR A   5     -17.281   2.861   1.395  1.00 96.19           C  
ATOM     48  N   SER A   6     -12.117   1.497  -3.350  1.00 97.38           N  
ATOM     49  CA  SER A   6     -11.148   1.817  -4.391  1.00 97.38           C  
ATOM     50  C   SER A   6     -11.680   2.895  -5.328  1.00 97.38           C  
ATOM     51  CB  SER A   6     -10.789   0.566  -5.191  1.00 97.38           C  
ATOM     52  O   SER A   6     -12.812   2.807  -5.805  1.00 97.38           O  
ATOM     53  OG  SER A   6      -9.930   0.891  -6.270  1.00 97.38           O  
ATOM     54  N   VAL A   7     -10.844   3.914  -5.574  1.00 96.69           N  
ATOM     55  CA  VAL A   7     -11.281   5.023  -6.418  1.00 96.69           C  
ATOM     56  C   VAL A   7     -10.094   5.578  -7.195  1.00 96.69           C  
ATOM     57  CB  VAL A   7     -11.945   6.145  -5.586  1.00 96.69           C  
ATOM     58  O   VAL A   7      -8.977   5.633  -6.680  1.00 96.69           O  
ATOM     59  CG1 VAL A   7     -10.938   6.762  -4.613  1.00 96.69           C  
ATOM     60  CG2 VAL A   7     -12.531   7.211  -6.500  1.00 96.69           C  
ATOM     61  N   ASN A   8     -10.414   5.977  -8.398  1.00 97.50           N  
ATOM     62  CA  ASN A   8      -9.383   6.645  -9.188  1.00 97.50           C  
ATOM     63  C   ASN A   8      -9.156   8.078  -8.727  1.00 97.50           C  
ATOM     64  CB  ASN A   8      -9.750   6.617 -10.680  1.00 97.50           C  
ATOM     65  O   ASN A   8     -10.102   8.750  -8.305  1.00 97.50           O  
ATOM     66  CG  ASN A   8      -8.680   7.238 -11.547  1.00 97.50           C  
ATOM     67  ND2 ASN A   8      -7.707   6.434 -11.961  1.00 97.50           N  
ATOM     68  OD1 ASN A   8      -8.719   8.438 -11.852  1.00 97.50           O  
ATOM     69  N   TYR A   9      -7.879   8.500  -8.805  1.00 96.25           N  
ATOM     70  CA  TYR A   9      -7.469   9.852  -8.453  1.00 96.25           C  
ATOM     71  C   TYR A   9      -8.438  10.883  -9.016  1.00 96.25           C  
ATOM     72  CB  TYR A   9      -6.051  10.133  -8.961  1.00 96.25           C  
ATOM     73  O   TYR A   9      -8.883  11.789  -8.305  1.00 96.25           O  
ATOM     74  CG  TYR A   9      -5.602  11.555  -8.750  1.00 96.25           C  
ATOM     75  CD1 TYR A   9      -5.789  12.523  -9.734  1.00 96.25           C  
ATOM     76  CD2 TYR A   9      -4.980  11.938  -7.562  1.00 96.25           C  
ATOM     77  CE1 TYR A   9      -5.375  13.836  -9.547  1.00 96.25           C  
ATOM     78  CE2 TYR A   9      -4.562  13.250  -7.363  1.00 96.25           C  
ATOM     79  OH  TYR A   9      -4.348  15.492  -8.164  1.00 96.25           O  
ATOM     80  CZ  TYR A   9      -4.762  14.195  -8.352  1.00 96.25           C  
ATOM     81  N   ALA A  10      -8.820  10.766 -10.281  1.00 94.44           N  
ATOM     82  CA  ALA A  10      -9.617  11.750 -11.008  1.00 94.44           C  
ATOM     83  C   ALA A  10     -11.055  11.773 -10.492  1.00 94.44           C  
ATOM     84  CB  ALA A  10      -9.594  11.453 -12.500  1.00 94.44           C  
ATOM     85  O   ALA A  10     -11.773  12.758 -10.672  1.00 94.44           O  
ATOM     86  N   SER A  11     -11.453  10.750  -9.789  1.00 94.50           N  
ATOM     87  CA  SER A  11     -12.852  10.633  -9.383  1.00 94.50           C  
ATOM     88  C   SER A  11     -13.016  10.883  -7.887  1.00 94.50           C  
ATOM     89  CB  SER A  11     -13.391   9.242  -9.734  1.00 94.50           C  
ATOM     90  O   SER A  11     -14.117  10.773  -7.352  1.00 94.50           O  
ATOM     91  OG  SER A  11     -13.344   9.023 -11.133  1.00 94.50           O  
ATOM     92  N   MET A  12     -11.938  11.258  -7.207  1.00 91.56           N  
ATOM     93  CA  MET A  12     -11.984  11.461  -5.762  1.00 91.56           C  
ATOM     94  C   MET A  12     -12.539  12.844  -5.426  1.00 91.56           C  
ATOM     95  CB  MET A  12     -10.586  11.305  -5.152  1.00 91.56           C  
ATOM     96  O   MET A  12     -12.164  13.836  -6.051  1.00 91.56           O  
ATOM     97  CG  MET A  12     -10.586  10.586  -3.812  1.00 91.56           C  
ATOM     98  SD  MET A  12      -8.891  10.273  -3.189  1.00 91.56           S  
ATOM     99  CE  MET A  12      -8.344  11.969  -2.857  1.00 91.56           C  
ATOM    100  N   SER A  13     -13.422  12.867  -4.465  1.00 90.81           N  
ATOM    101  CA  SER A  13     -13.906  14.164  -4.008  1.00 90.81           C  
ATOM    102  C   SER A  13     -12.781  14.977  -3.367  1.00 90.81           C  
ATOM    103  CB  SER A  13     -15.055  13.992  -3.014  1.00 90.81           C  
ATOM    104  O   SER A  13     -11.812  14.414  -2.855  1.00 90.81           O  
ATOM    105  OG  SER A  13     -14.578  13.477  -1.782  1.00 90.81           O  
ATOM    106  N   ASN A  14     -13.000  16.297  -3.307  1.00 91.06           N  
ATOM    107  CA  ASN A  14     -12.008  17.172  -2.701  1.00 91.06           C  
ATOM    108  C   ASN A  14     -11.836  16.875  -1.215  1.00 91.06           C  
ATOM    109  CB  ASN A  14     -12.398  18.641  -2.912  1.00 91.06           C  
ATOM    110  O   ASN A  14     -10.711  16.906  -0.704  1.00 91.06           O  
ATOM    111  CG  ASN A  14     -12.164  19.109  -4.336  1.00 91.06           C  
ATOM    112  ND2 ASN A  14     -12.727  20.266  -4.680  1.00 91.06           N  
ATOM    113  OD1 ASN A  14     -11.484  18.438  -5.117  1.00 91.06           O  
ATOM    114  N   GLU A  15     -12.930  16.609  -0.557  1.00 90.94           N  
ATOM    115  CA  GLU A  15     -12.891  16.312   0.874  1.00 90.94           C  
ATOM    116  C   GLU A  15     -12.047  15.078   1.161  1.00 90.94           C  
ATOM    117  CB  GLU A  15     -14.312  16.125   1.423  1.00 90.94           C  
ATOM    118  O   GLU A  15     -11.180  15.102   2.033  1.00 90.94           O  
ATOM    119  CG  GLU A  15     -14.359  15.906   2.928  1.00 90.94           C  
ATOM    120  CD  GLU A  15     -15.766  15.609   3.443  1.00 90.94           C  
ATOM    121  OE1 GLU A  15     -15.906  15.250   4.633  1.00 90.94           O  
ATOM    122  OE2 GLU A  15     -16.719  15.742   2.650  1.00 90.94           O  
ATOM    123  N   LYS A  16     -12.219  14.000   0.436  1.00 91.50           N  
ATOM    124  CA  LYS A  16     -11.492  12.758   0.636  1.00 91.50           C  
ATOM    125  C   LYS A  16     -10.023  12.906   0.243  1.00 91.50           C  
ATOM    126  CB  LYS A  16     -12.133  11.625  -0.166  1.00 91.50           C  
ATOM    127  O   LYS A  16      -9.141  12.398   0.928  1.00 91.50           O  
ATOM    128  CG  LYS A  16     -13.469  11.141   0.396  1.00 91.50           C  
ATOM    129  CD  LYS A  16     -13.289  10.453   1.740  1.00 91.50           C  
ATOM    130  CE  LYS A  16     -14.609   9.922   2.277  1.00 91.50           C  
ATOM    131  NZ  LYS A  16     -14.469   9.375   3.660  1.00 91.50           N  
ATOM    132  N   SER A  17      -9.852  13.594  -0.863  1.00 93.56           N  
ATOM    133  CA  SER A  17      -8.477  13.797  -1.297  1.00 93.56           C  
ATOM    134  C   SER A  17      -7.684  14.594  -0.269  1.00 93.56           C  
ATOM    135  CB  SER A  17      -8.438  14.508  -2.650  1.00 93.56           C  
ATOM    136  O   SER A  17      -6.535  14.266   0.036  1.00 93.56           O  
ATOM    137  OG  SER A  17      -9.070  15.773  -2.570  1.00 93.56           O  
ATOM    138  N   GLU A  18      -8.344  15.609   0.305  1.00 93.75           N  
ATOM    139  CA  GLU A  18      -7.688  16.422   1.327  1.00 93.75           C  
ATOM    140  C   GLU A  18      -7.344  15.578   2.557  1.00 93.75           C  
ATOM    141  CB  GLU A  18      -8.570  17.594   1.728  1.00 93.75           C  
ATOM    142  O   GLU A  18      -6.227  15.648   3.070  1.00 93.75           O  
ATOM    143  CG  GLU A  18      -8.625  18.703   0.685  1.00 93.75           C  
ATOM    144  CD  GLU A  18      -9.422  19.922   1.137  1.00 93.75           C  
ATOM    145  OE1 GLU A  18      -9.422  20.953   0.421  1.00 93.75           O  
ATOM    146  OE2 GLU A  18     -10.055  19.844   2.217  1.00 93.75           O  
ATOM    147  N   ASP A  19      -8.273  14.828   2.951  1.00 94.56           N  
ATOM    148  CA  ASP A  19      -8.078  13.961   4.105  1.00 94.56           C  
ATOM    149  C   ASP A  19      -6.945  12.961   3.859  1.00 94.56           C  
ATOM    150  CB  ASP A  19      -9.375  13.211   4.445  1.00 94.56           C  
ATOM    151  O   ASP A  19      -6.059  12.805   4.699  1.00 94.56           O  
ATOM    152  CG  ASP A  19      -9.344  12.570   5.820  1.00 94.56           C  
ATOM    153  OD1 ASP A  19      -8.469  12.930   6.641  1.00 94.56           O  
ATOM    154  OD2 ASP A  19     -10.203  11.695   6.086  1.00 94.56           O  
ATOM    155  N   LEU A  20      -6.977  12.328   2.762  1.00 96.62           N  
ATOM    156  CA  LEU A  20      -5.984  11.312   2.410  1.00 96.62           C  
ATOM    157  C   LEU A  20      -4.586  11.922   2.369  1.00 96.62           C  
ATOM    158  CB  LEU A  20      -6.320  10.680   1.058  1.00 96.62           C  
ATOM    159  O   LEU A  20      -3.652  11.375   2.967  1.00 96.62           O  
ATOM    160  CG  LEU A  20      -5.344   9.625   0.542  1.00 96.62           C  
ATOM    161  CD1 LEU A  20      -5.383   8.391   1.434  1.00 96.62           C  
ATOM    162  CD2 LEU A  20      -5.668   9.258  -0.903  1.00 96.62           C  
ATOM    163  N   PHE A  21      -4.426  13.047   1.761  1.00 97.56           N  
ATOM    164  CA  PHE A  21      -3.104  13.633   1.560  1.00 97.56           C  
ATOM    165  C   PHE A  21      -2.561  14.203   2.861  1.00 97.56           C  
ATOM    166  CB  PHE A  21      -3.154  14.719   0.485  1.00 97.56           C  
ATOM    167  O   PHE A  21      -1.348  14.234   3.078  1.00 97.56           O  
ATOM    168  CG  PHE A  21      -3.482  14.203  -0.890  1.00 97.56           C  
ATOM    169  CD1 PHE A  21      -3.152  12.906  -1.258  1.00 97.56           C  
ATOM    170  CD2 PHE A  21      -4.125  15.016  -1.814  1.00 97.56           C  
ATOM    171  CE1 PHE A  21      -3.455  12.422  -2.529  1.00 97.56           C  
ATOM    172  CE2 PHE A  21      -4.430  14.547  -3.088  1.00 97.56           C  
ATOM    173  CZ  PHE A  21      -4.094  13.250  -3.443  1.00 97.56           C  
ATOM    174  N   MET A  22      -3.430  14.641   3.705  1.00 96.94           N  
ATOM    175  CA  MET A  22      -3.012  15.070   5.035  1.00 96.94           C  
ATOM    176  C   MET A  22      -2.504  13.898   5.859  1.00 96.94           C  
ATOM    177  CB  MET A  22      -4.168  15.766   5.762  1.00 96.94           C  
ATOM    178  O   MET A  22      -1.490  14.008   6.551  1.00 96.94           O  
ATOM    179  CG  MET A  22      -4.449  17.172   5.270  1.00 96.94           C  
ATOM    180  SD  MET A  22      -5.625  18.078   6.352  1.00 96.94           S  
ATOM    181  CE  MET A  22      -7.105  17.047   6.141  1.00 96.94           C  
ATOM    182  N   LEU A  23      -3.213  12.797   5.738  1.00 97.00           N  
ATOM    183  CA  LEU A  23      -2.795  11.602   6.465  1.00 97.00           C  
ATOM    184  C   LEU A  23      -1.459  11.094   5.941  1.00 97.00           C  
ATOM    185  CB  LEU A  23      -3.857  10.508   6.352  1.00 97.00           C  
ATOM    186  O   LEU A  23      -0.620  10.625   6.719  1.00 97.00           O  
ATOM    187  CG  LEU A  23      -5.098  10.672   7.230  1.00 97.00           C  
ATOM    188  CD1 LEU A  23      -6.164   9.656   6.840  1.00 97.00           C  
ATOM    189  CD2 LEU A  23      -4.730  10.531   8.703  1.00 97.00           C  
ATOM    190  N   ARG A  24      -1.308  11.211   4.730  1.00 97.62           N  
ATOM    191  CA  ARG A  24      -0.029  10.797   4.160  1.00 97.62           C  
ATOM    192  C   ARG A  24       1.110  11.664   4.688  1.00 97.62           C  
ATOM    193  CB  ARG A  24      -0.074  10.859   2.633  1.00 97.62           C  
ATOM    194  O   ARG A  24       2.178  11.148   5.031  1.00 97.62           O  
ATOM    195  CG  ARG A  24      -0.833   9.711   1.990  1.00 97.62           C  
ATOM    196  CD  ARG A  24      -0.977   9.898   0.487  1.00 97.62           C  
ATOM    197  NE  ARG A  24       0.321   9.906  -0.182  1.00 97.62           N  
ATOM    198  NH1 ARG A  24      -0.550   9.891  -2.322  1.00 97.62           N  
ATOM    199  NH2 ARG A  24       1.720   9.906  -2.004  1.00 97.62           N  
ATOM    200  CZ  ARG A  24       0.494   9.898  -1.501  1.00 97.62           C  
ATOM    201  N   LYS A  25       0.887  12.906   4.637  1.00 97.56           N  
ATOM    202  CA  LYS A  25       1.914  13.781   5.191  1.00 97.56           C  
ATOM    203  C   LYS A  25       2.240  13.398   6.633  1.00 97.56           C  
ATOM    204  CB  LYS A  25       1.468  15.242   5.125  1.00 97.56           C  
ATOM    205  O   LYS A  25       3.410  13.344   7.016  1.00 97.56           O  
ATOM    206  CG  LYS A  25       2.512  16.234   5.625  1.00 97.56           C  
ATOM    207  CD  LYS A  25       2.393  16.453   7.125  1.00 97.56           C  
ATOM    208  CE  LYS A  25       3.357  17.531   7.605  1.00 97.56           C  
ATOM    209  NZ  LYS A  25       3.230  17.781   9.070  1.00 97.56           N  
ATOM    210  N   ASN A  26       1.201  13.195   7.484  1.00 96.75           N  
ATOM    211  CA  ASN A  26       1.406  12.820   8.875  1.00 96.75           C  
ATOM    212  C   ASN A  26       2.223  11.539   9.000  1.00 96.75           C  
ATOM    213  CB  ASN A  26       0.063  12.664   9.594  1.00 96.75           C  
ATOM    214  O   ASN A  26       3.066  11.414   9.891  1.00 96.75           O  
ATOM    215  CG  ASN A  26      -0.653  13.984   9.789  1.00 96.75           C  
ATOM    216  ND2 ASN A  26      -1.932  13.922  10.141  1.00 96.75           N  
ATOM    217  OD1 ASN A  26      -0.063  15.055   9.625  1.00 96.75           O  
ATOM    218  N   THR A  27       1.996  10.672   8.062  1.00 96.06           N  
ATOM    219  CA  THR A  27       2.625   9.359   8.141  1.00 96.06           C  
ATOM    220  C   THR A  27       4.047   9.406   7.582  1.00 96.06           C  
ATOM    221  CB  THR A  27       1.806   8.305   7.375  1.00 96.06           C  
ATOM    222  O   THR A  27       4.996   9.016   8.258  1.00 96.06           O  
ATOM    223  CG2 THR A  27       2.463   6.930   7.461  1.00 96.06           C  
ATOM    224  OG1 THR A  27       0.490   8.227   7.938  1.00 96.06           O  
ATOM    225  N   PHE A  28       4.180   9.883   6.430  1.00 95.88           N  
ATOM    226  CA  PHE A  28       5.430   9.688   5.707  1.00 95.88           C  
ATOM    227  C   PHE A  28       6.418  10.812   6.012  1.00 95.88           C  
ATOM    228  CB  PHE A  28       5.176   9.609   4.199  1.00 95.88           C  
ATOM    229  O   PHE A  28       7.625  10.578   6.090  1.00 95.88           O  
ATOM    230  CG  PHE A  28       4.395   8.391   3.779  1.00 95.88           C  
ATOM    231  CD1 PHE A  28       4.992   7.133   3.770  1.00 95.88           C  
ATOM    232  CD2 PHE A  28       3.066   8.500   3.395  1.00 95.88           C  
ATOM    233  CE1 PHE A  28       4.273   6.008   3.383  1.00 95.88           C  
ATOM    234  CE2 PHE A  28       2.342   7.375   3.006  1.00 95.88           C  
ATOM    235  CZ  PHE A  28       2.947   6.133   3.000  1.00 95.88           C  
ATOM    236  N   LYS A  29       5.895  11.992   6.195  1.00 96.12           N  
ATOM    237  CA  LYS A  29       6.773  13.102   6.539  1.00 96.12           C  
ATOM    238  C   LYS A  29       6.953  13.219   8.047  1.00 96.12           C  
ATOM    239  CB  LYS A  29       6.219  14.414   5.977  1.00 96.12           C  
ATOM    240  O   LYS A  29       8.078  13.148   8.555  1.00 96.12           O  
ATOM    241  CG  LYS A  29       7.043  15.641   6.348  1.00 96.12           C  
ATOM    242  CD  LYS A  29       8.375  15.656   5.613  1.00 96.12           C  
ATOM    243  CE  LYS A  29       9.133  16.953   5.859  1.00 96.12           C  
ATOM    244  NZ  LYS A  29      10.445  16.984   5.148  1.00 96.12           N  
ATOM    245  N   ASP A  30       5.910  13.297   8.805  1.00 96.12           N  
ATOM    246  CA  ASP A  30       5.957  13.633  10.227  1.00 96.12           C  
ATOM    247  C   ASP A  30       6.395  12.430  11.062  1.00 96.12           C  
ATOM    248  CB  ASP A  30       4.594  14.133  10.703  1.00 96.12           C  
ATOM    249  O   ASP A  30       7.262  12.555  11.930  1.00 96.12           O  
ATOM    250  CG  ASP A  30       4.172  15.430  10.031  1.00 96.12           C  
ATOM    251  OD1 ASP A  30       5.039  16.141   9.484  1.00 96.12           O  
ATOM    252  OD2 ASP A  30       2.959  15.734  10.047  1.00 96.12           O  
ATOM    253  N   ARG A  31       5.879  11.297  10.805  1.00 94.00           N  
ATOM    254  CA  ARG A  31       6.145  10.125  11.641  1.00 94.00           C  
ATOM    255  C   ARG A  31       7.371   9.367  11.141  1.00 94.00           C  
ATOM    256  CB  ARG A  31       4.930   9.195  11.656  1.00 94.00           C  
ATOM    257  O   ARG A  31       8.312   9.133  11.906  1.00 94.00           O  
ATOM    258  CG  ARG A  31       5.094   7.980  12.562  1.00 94.00           C  
ATOM    259  CD  ARG A  31       3.836   7.125  12.602  1.00 94.00           C  
ATOM    260  NE  ARG A  31       3.611   6.445  11.328  1.00 94.00           N  
ATOM    261  NH1 ARG A  31       1.474   5.738  11.852  1.00 94.00           N  
ATOM    262  NH2 ARG A  31       2.396   5.219   9.812  1.00 94.00           N  
ATOM    263  CZ  ARG A  31       2.494   5.805  11.000  1.00 94.00           C  
ATOM    264  N   LEU A  32       7.398   9.102   9.875  1.00 92.06           N  
ATOM    265  CA  LEU A  32       8.461   8.242   9.352  1.00 92.06           C  
ATOM    266  C   LEU A  32       9.664   9.070   8.914  1.00 92.06           C  
ATOM    267  CB  LEU A  32       7.941   7.406   8.180  1.00 92.06           C  
ATOM    268  O   LEU A  32      10.758   8.531   8.734  1.00 92.06           O  
ATOM    269  CG  LEU A  32       6.867   6.367   8.508  1.00 92.06           C  
ATOM    270  CD1 LEU A  32       6.422   5.652   7.234  1.00 92.06           C  
ATOM    271  CD2 LEU A  32       7.383   5.371   9.539  1.00 92.06           C  
ATOM    272  N   GLN A  33       9.445  10.398   8.742  1.00 93.62           N  
ATOM    273  CA  GLN A  33      10.477  11.375   8.406  1.00 93.62           C  
ATOM    274  C   GLN A  33      11.156  11.031   7.086  1.00 93.62           C  
ATOM    275  CB  GLN A  33      11.516  11.477   9.523  1.00 93.62           C  
ATOM    276  O   GLN A  33      12.383  11.125   6.973  1.00 93.62           O  
ATOM    277  CG  GLN A  33      10.953  11.992  10.844  1.00 93.62           C  
ATOM    278  CD  GLN A  33      11.992  12.031  11.945  1.00 93.62           C  
ATOM    279  NE2 GLN A  33      11.672  12.719  13.039  1.00 93.62           N  
ATOM    280  OE1 GLN A  33      13.070  11.438  11.828  1.00 93.62           O  
ATOM    281  N   TRP A  34      10.422  10.531   6.168  1.00 92.69           N  
ATOM    282  CA  TRP A  34      10.922  10.289   4.820  1.00 92.69           C  
ATOM    283  C   TRP A  34      11.094  11.594   4.059  1.00 92.69           C  
ATOM    284  CB  TRP A  34       9.984   9.352   4.059  1.00 92.69           C  
ATOM    285  O   TRP A  34      10.406  12.578   4.336  1.00 92.69           O  
ATOM    286  CG  TRP A  34      10.016   7.930   4.531  1.00 92.69           C  
ATOM    287  CD1 TRP A  34       9.336   7.395   5.586  1.00 92.69           C  
ATOM    288  CD2 TRP A  34      10.781   6.859   3.965  1.00 92.69           C  
ATOM    289  CE2 TRP A  34      10.516   5.703   4.730  1.00 92.69           C  
ATOM    290  CE3 TRP A  34      11.672   6.770   2.885  1.00 92.69           C  
ATOM    291  NE1 TRP A  34       9.625   6.059   5.711  1.00 92.69           N  
ATOM    292  CH2 TRP A  34      11.961   4.406   3.385  1.00 92.69           C  
ATOM    293  CZ2 TRP A  34      11.102   4.469   4.445  1.00 92.69           C  
ATOM    294  CZ3 TRP A  34      12.258   5.539   2.605  1.00 92.69           C  
ATOM    295  N   ALA A  35      12.047  11.609   3.141  1.00 91.81           N  
ATOM    296  CA  ALA A  35      12.281  12.797   2.324  1.00 91.81           C  
ATOM    297  C   ALA A  35      11.234  12.930   1.228  1.00 91.81           C  
ATOM    298  CB  ALA A  35      13.680  12.750   1.714  1.00 91.81           C  
ATOM    299  O   ALA A  35      11.500  12.633   0.061  1.00 91.81           O  
ATOM    300  N   VAL A  36       9.992  13.352   1.570  1.00 94.25           N  
ATOM    301  CA  VAL A  36       8.883  13.477   0.632  1.00 94.25           C  
ATOM    302  C   VAL A  36       8.531  14.953   0.450  1.00 94.25           C  
ATOM    303  CB  VAL A  36       7.641  12.695   1.106  1.00 94.25           C  
ATOM    304  O   VAL A  36       8.828  15.781   1.316  1.00 94.25           O  
ATOM    305  CG1 VAL A  36       7.938  11.195   1.146  1.00 94.25           C  
ATOM    306  CG2 VAL A  36       7.188  13.188   2.479  1.00 94.25           C  
ATOM    307  N   ASP A  37       7.902  15.266  -0.654  1.00 92.25           N  
ATOM    308  CA  ASP A  37       7.484  16.641  -0.938  1.00 92.25           C  
ATOM    309  C   ASP A  37       6.145  16.953  -0.278  1.00 92.25           C  
ATOM    310  CB  ASP A  37       7.395  16.859  -2.449  1.00 92.25           C  
ATOM    311  O   ASP A  37       5.191  16.172  -0.398  1.00 92.25           O  
ATOM    312  CG  ASP A  37       8.742  16.766  -3.145  1.00 92.25           C  
ATOM    313  OD1 ASP A  37       9.766  17.141  -2.539  1.00 92.25           O  
ATOM    314  OD2 ASP A  37       8.773  16.312  -4.312  1.00 92.25           O  
ATOM    315  N   CYS A  38       6.133  18.047   0.427  1.00 95.56           N  
ATOM    316  CA  CYS A  38       4.891  18.484   1.062  1.00 95.56           C  
ATOM    317  C   CYS A  38       4.570  19.938   0.704  1.00 95.56           C  
ATOM    318  CB  CYS A  38       4.984  18.344   2.580  1.00 95.56           C  
ATOM    319  O   CYS A  38       5.477  20.766   0.578  1.00 95.56           O  
ATOM    320  SG  CYS A  38       5.176  16.625   3.133  1.00 95.56           S  
ATOM    321  N   SER A  39       3.303  20.172   0.367  1.00 93.00           N  
ATOM    322  CA  SER A  39       2.793  21.516   0.158  1.00 93.00           C  
ATOM    323  C   SER A  39       1.434  21.703   0.823  1.00 93.00           C  
ATOM    324  CB  SER A  39       2.686  21.828  -1.337  1.00 93.00           C  
ATOM    325  O   SER A  39       0.563  20.828   0.725  1.00 93.00           O  
ATOM    326  OG  SER A  39       1.736  20.969  -1.958  1.00 93.00           O  
ATOM    327  N   ASP A  40       1.270  22.859   1.568  1.00 93.19           N  
ATOM    328  CA  ASP A  40      -0.002  23.234   2.178  1.00 93.19           C  
ATOM    329  C   ASP A  40      -0.512  22.141   3.107  1.00 93.19           C  
ATOM    330  CB  ASP A  40      -1.046  23.547   1.102  1.00 93.19           C  
ATOM    331  O   ASP A  40      -1.695  21.797   3.082  1.00 93.19           O  
ATOM    332  CG  ASP A  40      -0.718  24.781   0.291  1.00 93.19           C  
ATOM    333  OD1 ASP A  40      -0.123  25.734   0.845  1.00 93.19           O  
ATOM    334  OD2 ASP A  40      -1.062  24.812  -0.910  1.00 93.19           O  
ATOM    335  N   GLY A  41       0.405  21.547   3.840  1.00 94.56           N  
ATOM    336  CA  GLY A  41       0.035  20.562   4.852  1.00 94.56           C  
ATOM    337  C   GLY A  41      -0.316  19.203   4.270  1.00 94.56           C  
ATOM    338  O   GLY A  41      -0.920  18.375   4.949  1.00 94.56           O  
ATOM    339  N   LYS A  42       0.067  18.984   3.023  1.00 97.31           N  
ATOM    340  CA  LYS A  42      -0.276  17.734   2.334  1.00 97.31           C  
ATOM    341  C   LYS A  42       0.945  17.141   1.641  1.00 97.31           C  
ATOM    342  CB  LYS A  42      -1.391  17.984   1.314  1.00 97.31           C  
ATOM    343  O   LYS A  42       1.825  17.859   1.181  1.00 97.31           O  
ATOM    344  CG  LYS A  42      -2.689  18.484   1.927  1.00 97.31           C  
ATOM    345  CD  LYS A  42      -3.729  18.797   0.856  1.00 97.31           C  
ATOM    346  CE  LYS A  42      -4.188  20.234   0.927  1.00 97.31           C  
ATOM    347  NZ  LYS A  42      -5.168  20.562  -0.155  1.00 97.31           N  
ATOM    348  N   GLU A  43       0.904  15.836   1.706  1.00 97.75           N  
ATOM    349  CA  GLU A  43       1.883  15.102   0.908  1.00 97.75           C  
ATOM    350  C   GLU A  43       1.281  14.641  -0.417  1.00 97.75           C  
ATOM    351  CB  GLU A  43       2.420  13.898   1.688  1.00 97.75           C  
ATOM    352  O   GLU A  43       0.378  13.805  -0.437  1.00 97.75           O  
ATOM    353  CG  GLU A  43       3.609  13.219   1.027  1.00 97.75           C  
ATOM    354  CD  GLU A  43       3.209  12.172  -0.004  1.00 97.75           C  
ATOM    355  OE1 GLU A  43       4.004  11.898  -0.931  1.00 97.75           O  
ATOM    356  OE2 GLU A  43       2.090  11.625   0.116  1.00 97.75           O  
ATOM    357  N   VAL A  44       1.819  15.227  -1.533  1.00 96.12           N  
ATOM    358  CA  VAL A  44       1.428  14.914  -2.904  1.00 96.12           C  
ATOM    359  C   VAL A  44       2.664  14.891  -3.801  1.00 96.12           C  
ATOM    360  CB  VAL A  44       0.396  15.930  -3.447  1.00 96.12           C  
ATOM    361  O   VAL A  44       3.545  15.742  -3.678  1.00 96.12           O  
ATOM    362  CG1 VAL A  44      -0.050  15.539  -4.855  1.00 96.12           C  
ATOM    363  CG2 VAL A  44      -0.806  16.016  -2.508  1.00 96.12           C  
ATOM    364  N   ASP A  45       2.689  13.875  -4.676  1.00 95.94           N  
ATOM    365  CA  ASP A  45       3.832  13.867  -5.586  1.00 95.94           C  
ATOM    366  C   ASP A  45       3.385  13.641  -7.031  1.00 95.94           C  
ATOM    367  CB  ASP A  45       4.840  12.797  -5.176  1.00 95.94           C  
ATOM    368  O   ASP A  45       2.189  13.703  -7.332  1.00 95.94           O  
ATOM    369  CG  ASP A  45       4.277  11.391  -5.258  1.00 95.94           C  
ATOM    370  OD1 ASP A  45       3.318  11.156  -6.027  1.00 95.94           O  
ATOM    371  OD2 ASP A  45       4.793  10.500  -4.547  1.00 95.94           O  
ATOM    372  N   GLN A  46       4.285  13.539  -7.906  1.00 96.56           N  
ATOM    373  CA  GLN A  46       4.027  13.539  -9.344  1.00 96.56           C  
ATOM    374  C   GLN A  46       3.285  12.273  -9.766  1.00 96.56           C  
ATOM    375  CB  GLN A  46       5.336  13.656 -10.125  1.00 96.56           C  
ATOM    376  O   GLN A  46       2.758  12.195 -10.875  1.00 96.56           O  
ATOM    377  CG  GLN A  46       6.258  12.453  -9.977  1.00 96.56           C  
ATOM    378  CD  GLN A  46       7.250  12.609  -8.844  1.00 96.56           C  
ATOM    379  NE2 GLN A  46       8.438  12.031  -9.008  1.00 96.56           N  
ATOM    380  OE1 GLN A  46       6.957  13.242  -7.824  1.00 96.56           O  
ATOM    381  N   PHE A  47       3.154  11.258  -8.867  1.00 97.69           N  
ATOM    382  CA  PHE A  47       2.516  10.000  -9.234  1.00 97.69           C  
ATOM    383  C   PHE A  47       1.041  10.008  -8.844  1.00 97.69           C  
ATOM    384  CB  PHE A  47       3.225   8.820  -8.555  1.00 97.69           C  
ATOM    385  O   PHE A  47       0.305   9.070  -9.156  1.00 97.69           O  
ATOM    386  CG  PHE A  47       4.707   8.781  -8.805  1.00 97.69           C  
ATOM    387  CD1 PHE A  47       5.211   8.516 -10.070  1.00 97.69           C  
ATOM    388  CD2 PHE A  47       5.602   9.016  -7.766  1.00 97.69           C  
ATOM    389  CE1 PHE A  47       6.582   8.477 -10.305  1.00 97.69           C  
ATOM    390  CE2 PHE A  47       6.977   8.984  -7.992  1.00 97.69           C  
ATOM    391  CZ  PHE A  47       7.465   8.719  -9.258  1.00 97.69           C  
ATOM    392  N   ASP A  48       0.650  11.086  -8.102  1.00 97.00           N  
ATOM    393  CA  ASP A  48      -0.764  11.297  -7.809  1.00 97.00           C  
ATOM    394  C   ASP A  48      -1.473  11.961  -8.984  1.00 97.00           C  
ATOM    395  CB  ASP A  48      -0.929  12.141  -6.547  1.00 97.00           C  
ATOM    396  O   ASP A  48      -1.615  13.188  -9.016  1.00 97.00           O  
ATOM    397  CG  ASP A  48      -0.310  11.508  -5.316  1.00 97.00           C  
ATOM    398  OD1 ASP A  48      -0.723  10.391  -4.934  1.00 97.00           O  
ATOM    399  OD2 ASP A  48       0.598  12.125  -4.719  1.00 97.00           O  
ATOM    400  N   ASN A  49      -1.893  11.086  -9.961  1.00 97.06           N  
ATOM    401  CA  ASN A  49      -2.520  11.570 -11.188  1.00 97.06           C  
ATOM    402  C   ASN A  49      -3.559  10.586 -11.703  1.00 97.06           C  
ATOM    403  CB  ASN A  49      -1.463  11.844 -12.258  1.00 97.06           C  
ATOM    404  O   ASN A  49      -3.961   9.664 -10.992  1.00 97.06           O  
ATOM    405  CG  ASN A  49      -0.593  10.641 -12.539  1.00 97.06           C  
ATOM    406  ND2 ASN A  49       0.720  10.828 -12.516  1.00 97.06           N  
ATOM    407  OD1 ASN A  49      -1.098   9.539 -12.789  1.00 97.06           O  
ATOM    408  N   ASP A  50      -4.062  10.734 -12.906  1.00 97.06           N  
ATOM    409  CA  ASP A  50      -5.199   9.992 -13.438  1.00 97.06           C  
ATOM    410  C   ASP A  50      -4.828   8.531 -13.688  1.00 97.06           C  
ATOM    411  CB  ASP A  50      -5.715  10.633 -14.727  1.00 97.06           C  
ATOM    412  O   ASP A  50      -5.695   7.707 -13.992  1.00 97.06           O  
ATOM    413  CG  ASP A  50      -4.652  10.727 -15.805  1.00 97.06           C  
ATOM    414  OD1 ASP A  50      -3.453  10.555 -15.500  1.00 97.06           O  
ATOM    415  OD2 ASP A  50      -5.020  10.969 -16.969  1.00 97.06           O  
ATOM    416  N   LYS A  51      -3.607   8.211 -13.516  1.00 98.31           N  
ATOM    417  CA  LYS A  51      -3.180   6.824 -13.656  1.00 98.31           C  
ATOM    418  C   LYS A  51      -3.168   6.105 -12.312  1.00 98.31           C  
ATOM    419  CB  LYS A  51      -1.793   6.754 -14.305  1.00 98.31           C  
ATOM    420  O   LYS A  51      -2.770   4.945 -12.227  1.00 98.31           O  
ATOM    421  CG  LYS A  51      -1.688   7.492 -15.625  1.00 98.31           C  
ATOM    422  CD  LYS A  51      -2.689   6.961 -16.641  1.00 98.31           C  
ATOM    423  CE  LYS A  51      -2.570   7.684 -17.984  1.00 98.31           C  
ATOM    424  NZ  LYS A  51      -3.713   7.363 -18.891  1.00 98.31           N  
ATOM    425  N   THR A  52      -3.609   6.801 -11.227  1.00 98.44           N  
ATOM    426  CA  THR A  52      -3.516   6.309  -9.852  1.00 98.44           C  
ATOM    427  C   THR A  52      -4.898   5.949  -9.312  1.00 98.44           C  
ATOM    428  CB  THR A  52      -2.854   7.344  -8.930  1.00 98.44           C  
ATOM    429  O   THR A  52      -5.855   6.699  -9.500  1.00 98.44           O  
ATOM    430  CG2 THR A  52      -2.879   6.883  -7.477  1.00 98.44           C  
ATOM    431  OG1 THR A  52      -1.491   7.535  -9.336  1.00 98.44           O  
ATOM    432  N   ASN A  53      -4.934   4.770  -8.758  1.00 98.31           N  
ATOM    433  CA  ASN A  53      -6.062   4.398  -7.914  1.00 98.31           C  
ATOM    434  C   ASN A  53      -5.676   4.371  -6.438  1.00 98.31           C  
ATOM    435  CB  ASN A  53      -6.629   3.043  -8.336  1.00 98.31           C  
ATOM    436  O   ASN A  53      -4.527   4.082  -6.098  1.00 98.31           O  
ATOM    437  CG  ASN A  53      -7.246   3.076  -9.727  1.00 98.31           C  
ATOM    438  ND2 ASN A  53      -6.477   2.670 -10.727  1.00 98.31           N  
ATOM    439  OD1 ASN A  53      -8.406   3.467  -9.891  1.00 98.31           O  
ATOM    440  N   TYR A  54      -6.668   4.711  -5.625  1.00 98.31           N  
ATOM    441  CA  TYR A  54      -6.488   4.586  -4.184  1.00 98.31           C  
ATOM    442  C   TYR A  54      -7.418   3.523  -3.609  1.00 98.31           C  
ATOM    443  CB  TYR A  54      -6.738   5.930  -3.490  1.00 98.31           C  
ATOM    444  O   TYR A  54      -8.578   3.420  -4.016  1.00 98.31           O  
ATOM    445  CG  TYR A  54      -5.770   7.012  -3.896  1.00 98.31           C  
ATOM    446  CD1 TYR A  54      -4.473   7.039  -3.389  1.00 98.31           C  
ATOM    447  CD2 TYR A  54      -6.148   8.008  -4.789  1.00 98.31           C  
ATOM    448  CE1 TYR A  54      -3.578   8.039  -3.760  1.00 98.31           C  
ATOM    449  CE2 TYR A  54      -5.262   9.016  -5.164  1.00 98.31           C  
ATOM    450  OH  TYR A  54      -3.098  10.008  -5.016  1.00 98.31           O  
ATOM    451  CZ  TYR A  54      -3.980   9.016  -4.648  1.00 98.31           C  
ATOM    452  N   ILE A  55      -6.852   2.680  -2.756  1.00 98.38           N  
ATOM    453  CA  ILE A  55      -7.621   1.839  -1.846  1.00 98.38           C  
ATOM    454  C   ILE A  55      -7.531   2.398  -0.427  1.00 98.38           C  
ATOM    455  CB  ILE A  55      -7.133   0.374  -1.876  1.00 98.38           C  
ATOM    456  O   ILE A  55      -6.434   2.590   0.103  1.00 98.38           O  
ATOM    457  CG1 ILE A  55      -7.305  -0.217  -3.279  1.00 98.38           C  
ATOM    458  CG2 ILE A  55      -7.875  -0.466  -0.833  1.00 98.38           C  
ATOM    459  CD1 ILE A  55      -6.742  -1.624  -3.432  1.00 98.38           C  
ATOM    460  N   PHE A  56      -8.719   2.686   0.147  1.00 98.00           N  
ATOM    461  CA  PHE A  56      -8.664   3.275   1.479  1.00 98.00           C  
ATOM    462  C   PHE A  56      -9.844   2.812   2.326  1.00 98.00           C  
ATOM    463  CB  PHE A  56      -8.648   4.805   1.393  1.00 98.00           C  
ATOM    464  O   PHE A  56     -10.891   2.455   1.792  1.00 98.00           O  
ATOM    465  CG  PHE A  56      -9.805   5.379   0.627  1.00 98.00           C  
ATOM    466  CD1 PHE A  56      -9.703   5.621  -0.738  1.00 98.00           C  
ATOM    467  CD2 PHE A  56     -11.000   5.680   1.272  1.00 98.00           C  
ATOM    468  CE1 PHE A  56     -10.781   6.156  -1.449  1.00 98.00           C  
ATOM    469  CE2 PHE A  56     -12.078   6.211   0.568  1.00 98.00           C  
ATOM    470  CZ  PHE A  56     -11.961   6.449  -0.792  1.00 98.00           C  
ATOM    471  N   GLY A  57      -9.641   2.725   3.602  1.00 96.12           N  
ATOM    472  CA  GLY A  57     -10.664   2.383   4.570  1.00 96.12           C  
ATOM    473  C   GLY A  57     -11.281   3.596   5.246  1.00 96.12           C  
ATOM    474  O   GLY A  57     -10.562   4.512   5.660  1.00 96.12           O  
ATOM    475  N   VAL A  58     -12.617   3.500   5.348  1.00 94.25           N  
ATOM    476  CA  VAL A  58     -13.352   4.617   5.930  1.00 94.25           C  
ATOM    477  C   VAL A  58     -14.195   4.125   7.105  1.00 94.25           C  
ATOM    478  CB  VAL A  58     -14.258   5.305   4.883  1.00 94.25           C  
ATOM    479  O   VAL A  58     -14.836   3.076   7.027  1.00 94.25           O  
ATOM    480  CG1 VAL A  58     -15.055   6.441   5.520  1.00 94.25           C  
ATOM    481  CG2 VAL A  58     -13.422   5.824   3.713  1.00 94.25           C  
ATOM    482  N   GLU A  59     -14.109   4.836   8.172  1.00 91.69           N  
ATOM    483  CA  GLU A  59     -14.961   4.648   9.344  1.00 91.69           C  
ATOM    484  C   GLU A  59     -15.508   5.980   9.852  1.00 91.69           C  
ATOM    485  CB  GLU A  59     -14.188   3.938  10.453  1.00 91.69           C  
ATOM    486  O   GLU A  59     -14.742   6.906  10.125  1.00 91.69           O  
ATOM    487  CG  GLU A  59     -15.008   3.697  11.719  1.00 91.69           C  
ATOM    488  CD  GLU A  59     -16.078   2.629  11.539  1.00 91.69           C  
ATOM    489  OE1 GLU A  59     -16.969   2.516  12.406  1.00 91.69           O  
ATOM    490  OE2 GLU A  59     -16.016   1.897  10.523  1.00 91.69           O  
ATOM    491  N   ASN A  60     -16.891   6.051   9.930  1.00 88.88           N  
ATOM    492  CA  ASN A  60     -17.578   7.266  10.359  1.00 88.88           C  
ATOM    493  C   ASN A  60     -17.156   8.469   9.516  1.00 88.88           C  
ATOM    494  CB  ASN A  60     -17.312   7.535  11.844  1.00 88.88           C  
ATOM    495  O   ASN A  60     -16.891   9.547  10.055  1.00 88.88           O  
ATOM    496  CG  ASN A  60     -17.969   6.520  12.750  1.00 88.88           C  
ATOM    497  ND2 ASN A  60     -17.594   6.527  14.023  1.00 88.88           N  
ATOM    498  OD1 ASN A  60     -18.812   5.730  12.305  1.00 88.88           O  
ATOM    499  N   GLY A  61     -16.984   8.227   8.172  1.00 87.94           N  
ATOM    500  CA  GLY A  61     -16.719   9.305   7.238  1.00 87.94           C  
ATOM    501  C   GLY A  61     -15.250   9.711   7.195  1.00 87.94           C  
ATOM    502  O   GLY A  61     -14.875  10.609   6.445  1.00 87.94           O  
ATOM    503  N   MET A  62     -14.406   9.031   8.023  1.00 90.62           N  
ATOM    504  CA  MET A  62     -12.992   9.383   8.086  1.00 90.62           C  
ATOM    505  C   MET A  62     -12.125   8.281   7.488  1.00 90.62           C  
ATOM    506  CB  MET A  62     -12.562   9.656   9.531  1.00 90.62           C  
ATOM    507  O   MET A  62     -12.328   7.098   7.781  1.00 90.62           O  
ATOM    508  CG  MET A  62     -13.227  10.883  10.141  1.00 90.62           C  
ATOM    509  SD  MET A  62     -12.586  11.266  11.820  1.00 90.62           S  
ATOM    510  CE  MET A  62     -13.234   9.844  12.742  1.00 90.62           C  
ATOM    511  N   ILE A  63     -11.141   8.750   6.723  1.00 95.62           N  
ATOM    512  CA  ILE A  63     -10.164   7.789   6.219  1.00 95.62           C  
ATOM    513  C   ILE A  63      -9.219   7.383   7.344  1.00 95.62           C  
ATOM    514  CB  ILE A  63      -9.367   8.367   5.027  1.00 95.62           C  
ATOM    515  O   ILE A  63      -8.648   8.234   8.023  1.00 95.62           O  
ATOM    516  CG1 ILE A  63     -10.297   8.617   3.834  1.00 95.62           C  
ATOM    517  CG2 ILE A  63      -8.219   7.434   4.645  1.00 95.62           C  
ATOM    518  CD1 ILE A  63      -9.617   9.289   2.648  1.00 95.62           C  
ATOM    519  N   ILE A  64      -8.992   6.043   7.492  1.00 96.19           N  
ATOM    520  CA  ILE A  64      -8.164   5.617   8.609  1.00 96.19           C  
ATOM    521  C   ILE A  64      -6.969   4.816   8.094  1.00 96.19           C  
ATOM    522  CB  ILE A  64      -8.969   4.781   9.625  1.00 96.19           C  
ATOM    523  O   ILE A  64      -6.023   4.547   8.836  1.00 96.19           O  
ATOM    524  CG1 ILE A  64      -9.547   3.533   8.953  1.00 96.19           C  
ATOM    525  CG2 ILE A  64     -10.078   5.625  10.266  1.00 96.19           C  
ATOM    526  CD1 ILE A  64     -10.125   2.516   9.930  1.00 96.19           C  
ATOM    527  N   CYS A  65      -7.000   4.305   6.883  1.00 97.62           N  
ATOM    528  CA  CYS A  65      -5.918   3.570   6.238  1.00 97.62           C  
ATOM    529  C   CYS A  65      -6.000   3.695   4.719  1.00 97.62           C  
ATOM    530  CB  CYS A  65      -5.957   2.096   6.641  1.00 97.62           C  
ATOM    531  O   CYS A  65      -7.043   4.074   4.184  1.00 97.62           O  
ATOM    532  SG  CYS A  65      -7.430   1.225   6.070  1.00 97.62           S  
ATOM    533  N   GLY A  66      -4.852   3.400   4.051  1.00 98.12           N  
ATOM    534  CA  GLY A  66      -4.898   3.480   2.600  1.00 98.12           C  
ATOM    535  C   GLY A  66      -3.598   3.070   1.936  1.00 98.12           C  
ATOM    536  O   GLY A  66      -2.588   2.865   2.611  1.00 98.12           O  
ATOM    537  N   THR A  67      -3.732   2.883   0.612  1.00 98.69           N  
ATOM    538  CA  THR A  67      -2.588   2.627  -0.254  1.00 98.69           C  
ATOM    539  C   THR A  67      -2.842   3.168  -1.658  1.00 98.69           C  
ATOM    540  CB  THR A  67      -2.268   1.123  -0.329  1.00 98.69           C  
ATOM    541  O   THR A  67      -3.988   3.248  -2.100  1.00 98.69           O  
ATOM    542  CG2 THR A  67      -3.404   0.351  -0.989  1.00 98.69           C  
ATOM    543  OG1 THR A  67      -1.069   0.934  -1.092  1.00 98.69           O  
ATOM    544  N   ARG A  68      -1.782   3.568  -2.273  1.00 98.62           N  
ATOM    545  CA  ARG A  68      -1.824   3.986  -3.670  1.00 98.62           C  
ATOM    546  C   ARG A  68      -1.459   2.832  -4.598  1.00 98.62           C  
ATOM    547  CB  ARG A  68      -0.880   5.168  -3.906  1.00 98.62           C  
ATOM    548  O   ARG A  68      -0.506   2.096  -4.336  1.00 98.62           O  
ATOM    549  CG  ARG A  68      -0.901   5.695  -5.332  1.00 98.62           C  
ATOM    550  CD  ARG A  68       0.022   6.895  -5.504  1.00 98.62           C  
ATOM    551  NE  ARG A  68       1.428   6.508  -5.434  1.00 98.62           N  
ATOM    552  NH1 ARG A  68       2.246   8.656  -5.625  1.00 98.62           N  
ATOM    553  NH2 ARG A  68       3.691   6.891  -5.422  1.00 98.62           N  
ATOM    554  CZ  ARG A  68       2.453   7.352  -5.496  1.00 98.62           C  
ATOM    555  N   MET A  69      -2.254   2.754  -5.758  1.00 98.62           N  
ATOM    556  CA  MET A  69      -2.010   1.692  -6.730  1.00 98.62           C  
ATOM    557  C   MET A  69      -1.742   2.273  -8.117  1.00 98.62           C  
ATOM    558  CB  MET A  69      -3.197   0.730  -6.789  1.00 98.62           C  
ATOM    559  O   MET A  69      -2.520   3.092  -8.609  1.00 98.62           O  
ATOM    560  CG  MET A  69      -3.658   0.244  -5.422  1.00 98.62           C  
ATOM    561  SD  MET A  69      -2.354  -0.686  -4.531  1.00 98.62           S  
ATOM    562  CE  MET A  69      -1.980  -1.972  -5.758  1.00 98.62           C  
ATOM    563  N   ILE A  70      -0.696   1.816  -8.727  1.00 98.62           N  
ATOM    564  CA  ILE A  70      -0.384   2.246 -10.086  1.00 98.62           C  
ATOM    565  C   ILE A  70       0.080   1.049 -10.906  1.00 98.62           C  
ATOM    566  CB  ILE A  70       0.693   3.354 -10.094  1.00 98.62           C  
ATOM    567  O   ILE A  70       0.965   0.301 -10.484  1.00 98.62           O  
ATOM    568  CG1 ILE A  70       0.241   4.547  -9.242  1.00 98.62           C  
ATOM    569  CG2 ILE A  70       1.007   3.791 -11.531  1.00 98.62           C  
ATOM    570  CD1 ILE A  70       1.268   5.668  -9.148  1.00 98.62           C  
ATOM    571  N   ASP A  71      -0.523   0.928 -12.078  1.00 98.50           N  
ATOM    572  CA  ASP A  71      -0.070  -0.103 -13.008  1.00 98.50           C  
ATOM    573  C   ASP A  71       1.405   0.079 -13.352  1.00 98.50           C  
ATOM    574  CB  ASP A  71      -0.915  -0.085 -14.281  1.00 98.50           C  
ATOM    575  O   ASP A  71       1.858   1.199 -13.594  1.00 98.50           O  
ATOM    576  CG  ASP A  71      -0.745  -1.338 -15.125  1.00 98.50           C  
ATOM    577  OD1 ASP A  71       0.396  -1.652 -15.523  1.00 98.50           O  
ATOM    578  OD2 ASP A  71      -1.762  -2.014 -15.391  1.00 98.50           O  
ATOM    579  N   MET A  72       2.154  -1.080 -13.461  1.00 97.31           N  
ATOM    580  CA  MET A  72       3.600  -1.027 -13.664  1.00 97.31           C  
ATOM    581  C   MET A  72       3.939  -0.498 -15.055  1.00 97.31           C  
ATOM    582  CB  MET A  72       4.223  -2.410 -13.469  1.00 97.31           C  
ATOM    583  O   MET A  72       5.074  -0.092 -15.305  1.00 97.31           O  
ATOM    584  CG  MET A  72       4.371  -2.812 -12.008  1.00 97.31           C  
ATOM    585  SD  MET A  72       5.477  -1.682 -11.078  1.00 97.31           S  
ATOM    586  CE  MET A  72       7.066  -2.068 -11.859  1.00 97.31           C  
ATOM    587  N   LYS A  73       2.941  -0.437 -15.953  1.00 96.50           N  
ATOM    588  CA  LYS A  73       3.217   0.077 -17.297  1.00 96.50           C  
ATOM    589  C   LYS A  73       3.402   1.591 -17.266  1.00 96.50           C  
ATOM    590  CB  LYS A  73       2.088  -0.300 -18.250  1.00 96.50           C  
ATOM    591  O   LYS A  73       3.980   2.162 -18.203  1.00 96.50           O  
ATOM    592  CG  LYS A  73       0.751   0.346 -17.922  1.00 96.50           C  
ATOM    593  CD  LYS A  73      -0.333  -0.078 -18.906  1.00 96.50           C  
ATOM    594  CE  LYS A  73      -1.684   0.527 -18.547  1.00 96.50           C  
ATOM    595  NZ  LYS A  73      -2.768   0.046 -19.453  1.00 96.50           N  
ATOM    596  N   TYR A  74       2.908   2.246 -16.156  1.00 98.06           N  
ATOM    597  CA  TYR A  74       3.057   3.689 -16.016  1.00 98.06           C  
ATOM    598  C   TYR A  74       4.215   4.031 -15.086  1.00 98.06           C  
ATOM    599  CB  TYR A  74       1.761   4.312 -15.492  1.00 98.06           C  
ATOM    600  O   TYR A  74       4.719   3.164 -14.375  1.00 98.06           O  
ATOM    601  CG  TYR A  74       0.549   3.998 -16.328  1.00 98.06           C  
ATOM    602  CD1 TYR A  74       0.449   4.457 -17.641  1.00 98.06           C  
ATOM    603  CD2 TYR A  74      -0.499   3.240 -15.820  1.00 98.06           C  
ATOM    604  CE1 TYR A  74      -0.666   4.168 -18.422  1.00 98.06           C  
ATOM    605  CE2 TYR A  74      -1.619   2.947 -16.594  1.00 98.06           C  
ATOM    606  OH  TYR A  74      -2.801   3.127 -18.656  1.00 98.06           O  
ATOM    607  CZ  TYR A  74      -1.693   3.414 -17.891  1.00 98.06           C  
ATOM    608  N   GLN A  75       4.562   5.293 -15.141  1.00 97.38           N  
ATOM    609  CA  GLN A  75       5.590   5.758 -14.211  1.00 97.38           C  
ATOM    610  C   GLN A  75       5.113   5.652 -12.766  1.00 97.38           C  
ATOM    611  CB  GLN A  75       5.992   7.199 -14.531  1.00 97.38           C  
ATOM    612  O   GLN A  75       3.996   6.059 -12.445  1.00 97.38           O  
ATOM    613  CG  GLN A  75       7.266   7.652 -13.828  1.00 97.38           C  
ATOM    614  CD  GLN A  75       7.719   9.031 -14.273  1.00 97.38           C  
ATOM    615  NE2 GLN A  75       8.922   9.414 -13.859  1.00 97.38           N  
ATOM    616  OE1 GLN A  75       6.996   9.742 -14.977  1.00 97.38           O  
ATOM    617  N   ASN A  76       5.969   5.125 -11.914  1.00 97.12           N  
ATOM    618  CA  ASN A  76       5.648   4.941 -10.500  1.00 97.12           C  
ATOM    619  C   ASN A  76       6.891   5.066  -9.625  1.00 97.12           C  
ATOM    620  CB  ASN A  76       4.973   3.584 -10.281  1.00 97.12           C  
ATOM    621  O   ASN A  76       7.973   5.391 -10.117  1.00 97.12           O  
ATOM    622  CG  ASN A  76       5.824   2.424 -10.758  1.00 97.12           C  
ATOM    623  ND2 ASN A  76       5.301   1.652 -11.695  1.00 97.12           N  
ATOM    624  OD1 ASN A  76       6.945   2.221 -10.273  1.00 97.12           O  
ATOM    625  N   MET A  77       6.719   4.824  -8.297  1.00 96.19           N  
ATOM    626  CA  MET A  77       7.820   5.078  -7.371  1.00 96.19           C  
ATOM    627  C   MET A  77       8.906   4.016  -7.508  1.00 96.19           C  
ATOM    628  CB  MET A  77       7.312   5.121  -5.926  1.00 96.19           C  
ATOM    629  O   MET A  77      10.086   4.293  -7.289  1.00 96.19           O  
ATOM    630  CG  MET A  77       6.551   6.391  -5.582  1.00 96.19           C  
ATOM    631  SD  MET A  77       6.156   6.512  -3.795  1.00 96.19           S  
ATOM    632  CE  MET A  77       7.797   6.898  -3.129  1.00 96.19           C  
ATOM    633  N   LEU A  78       8.438   2.824  -7.816  1.00 95.44           N  
ATOM    634  CA  LEU A  78       9.391   1.725  -7.902  1.00 95.44           C  
ATOM    635  C   LEU A  78      10.438   1.999  -8.977  1.00 95.44           C  
ATOM    636  CB  LEU A  78       8.664   0.409  -8.203  1.00 95.44           C  
ATOM    637  O   LEU A  78      11.633   1.809  -8.750  1.00 95.44           O  
ATOM    638  CG  LEU A  78       9.539  -0.842  -8.289  1.00 95.44           C  
ATOM    639  CD1 LEU A  78      10.250  -1.084  -6.961  1.00 95.44           C  
ATOM    640  CD2 LEU A  78       8.703  -2.055  -8.680  1.00 95.44           C  
ATOM    641  N   ASN A  79      10.055   2.455 -10.242  1.00 93.62           N  
ATOM    642  CA  ASN A  79      11.008   2.658 -11.320  1.00 93.62           C  
ATOM    643  C   ASN A  79      11.617   4.059 -11.281  1.00 93.62           C  
ATOM    644  CB  ASN A  79      10.344   2.410 -12.680  1.00 93.62           C  
ATOM    645  O   ASN A  79      12.352   4.449 -12.188  1.00 93.62           O  
ATOM    646  CG  ASN A  79       9.188   3.354 -12.945  1.00 93.62           C  
ATOM    647  ND2 ASN A  79       8.375   3.029 -13.938  1.00 93.62           N  
ATOM    648  OD1 ASN A  79       9.023   4.367 -12.258  1.00 93.62           O  
ATOM    649  N   SER A  80      11.188   4.824 -10.188  1.00 94.69           N  
ATOM    650  CA  SER A  80      11.727   6.168 -10.023  1.00 94.69           C  
ATOM    651  C   SER A  80      12.391   6.336  -8.664  1.00 94.69           C  
ATOM    652  CB  SER A  80      10.625   7.219 -10.195  1.00 94.69           C  
ATOM    653  O   SER A  80      13.445   5.750  -8.406  1.00 94.69           O  
ATOM    654  OG  SER A  80      11.180   8.523 -10.242  1.00 94.69           O  
ATOM    655  N   THR A  81      11.703   6.754  -7.660  1.00 93.62           N  
ATOM    656  CA  THR A  81      12.195   7.102  -6.332  1.00 93.62           C  
ATOM    657  C   THR A  81      12.938   5.926  -5.703  1.00 93.62           C  
ATOM    658  CB  THR A  81      11.047   7.543  -5.410  1.00 93.62           C  
ATOM    659  O   THR A  81      14.039   6.082  -5.184  1.00 93.62           O  
ATOM    660  CG2 THR A  81      11.578   8.055  -4.074  1.00 93.62           C  
ATOM    661  OG1 THR A  81      10.305   8.594  -6.047  1.00 93.62           O  
ATOM    662  N   PHE A  82      12.414   4.734  -5.879  1.00 94.88           N  
ATOM    663  CA  PHE A  82      12.961   3.576  -5.180  1.00 94.88           C  
ATOM    664  C   PHE A  82      14.031   2.887  -6.016  1.00 94.88           C  
ATOM    665  CB  PHE A  82      11.844   2.586  -4.832  1.00 94.88           C  
ATOM    666  O   PHE A  82      14.719   1.986  -5.535  1.00 94.88           O  
ATOM    667  CG  PHE A  82      10.805   3.145  -3.900  1.00 94.88           C  
ATOM    668  CD1 PHE A  82      11.156   4.051  -2.908  1.00 94.88           C  
ATOM    669  CD2 PHE A  82       9.477   2.762  -4.016  1.00 94.88           C  
ATOM    670  CE1 PHE A  82      10.195   4.570  -2.045  1.00 94.88           C  
ATOM    671  CE2 PHE A  82       8.508   3.277  -3.158  1.00 94.88           C  
ATOM    672  CZ  PHE A  82       8.867   4.180  -2.172  1.00 94.88           C  
ATOM    673  N   SER A  83      14.156   3.328  -7.238  1.00 93.75           N  
ATOM    674  CA  SER A  83      15.062   2.629  -8.148  1.00 93.75           C  
ATOM    675  C   SER A  83      16.484   2.627  -7.621  1.00 93.75           C  
ATOM    676  CB  SER A  83      15.016   3.270  -9.539  1.00 93.75           C  
ATOM    677  O   SER A  83      17.203   1.632  -7.754  1.00 93.75           O  
ATOM    678  OG  SER A  83      15.461   4.613  -9.484  1.00 93.75           O  
ATOM    679  N   SER A  84      16.844   3.752  -6.902  1.00 94.81           N  
ATOM    680  CA  SER A  84      18.219   3.885  -6.434  1.00 94.81           C  
ATOM    681  C   SER A  84      18.453   3.041  -5.184  1.00 94.81           C  
ATOM    682  CB  SER A  84      18.547   5.348  -6.141  1.00 94.81           C  
ATOM    683  O   SER A  84      19.609   2.869  -4.758  1.00 94.81           O  
ATOM    684  OG  SER A  84      17.703   5.855  -5.113  1.00 94.81           O  
ATOM    685  N   PHE A  85      17.406   2.496  -4.625  1.00 96.75           N  
ATOM    686  CA  PHE A  85      17.547   1.706  -3.408  1.00 96.75           C  
ATOM    687  C   PHE A  85      18.094   0.319  -3.723  1.00 96.75           C  
ATOM    688  CB  PHE A  85      16.188   1.587  -2.688  1.00 96.75           C  
ATOM    689  O   PHE A  85      18.625  -0.354  -2.846  1.00 96.75           O  
ATOM    690  CG  PHE A  85      15.680   2.893  -2.145  1.00 96.75           C  
ATOM    691  CD1 PHE A  85      16.422   4.059  -2.279  1.00 96.75           C  
ATOM    692  CD2 PHE A  85      14.453   2.955  -1.499  1.00 96.75           C  
ATOM    693  CE1 PHE A  85      15.945   5.270  -1.777  1.00 96.75           C  
ATOM    694  CE2 PHE A  85      13.969   4.160  -0.995  1.00 96.75           C  
ATOM    695  CZ  PHE A  85      14.719   5.316  -1.135  1.00 96.75           C  
ATOM    696  N   PHE A  86      17.953  -0.103  -4.941  1.00 96.75           N  
ATOM    697  CA  PHE A  86      18.234  -1.490  -5.285  1.00 96.75           C  
ATOM    698  C   PHE A  86      19.281  -1.565  -6.395  1.00 96.75           C  
ATOM    699  CB  PHE A  86      16.969  -2.221  -5.711  1.00 96.75           C  
ATOM    700  O   PHE A  86      19.344  -0.684  -7.254  1.00 96.75           O  
ATOM    701  CG  PHE A  86      15.852  -2.145  -4.699  1.00 96.75           C  
ATOM    702  CD1 PHE A  86      15.820  -3.010  -3.613  1.00 96.75           C  
ATOM    703  CD2 PHE A  86      14.836  -1.206  -4.836  1.00 96.75           C  
ATOM    704  CE1 PHE A  86      14.797  -2.941  -2.676  1.00 96.75           C  
ATOM    705  CE2 PHE A  86      13.805  -1.132  -3.902  1.00 96.75           C  
ATOM    706  CZ  PHE A  86      13.789  -2.000  -2.824  1.00 96.75           C  
ATOM    707  N   ASN A  87      20.156  -2.557  -6.387  1.00 92.38           N  
ATOM    708  CA  ASN A  87      21.250  -2.699  -7.344  1.00 92.38           C  
ATOM    709  C   ASN A  87      20.859  -3.576  -8.523  1.00 92.38           C  
ATOM    710  CB  ASN A  87      22.500  -3.271  -6.656  1.00 92.38           C  
ATOM    711  O   ASN A  87      21.141  -3.240  -9.680  1.00 92.38           O  
ATOM    712  CG  ASN A  87      23.109  -2.309  -5.656  1.00 92.38           C  
ATOM    713  ND2 ASN A  87      23.625  -2.846  -4.559  1.00 92.38           N  
ATOM    714  OD1 ASN A  87      23.109  -1.094  -5.863  1.00 92.38           O  
ATOM    715  N   ASN A  88      20.219  -4.707  -8.258  1.00 88.38           N  
ATOM    716  CA  ASN A  88      19.859  -5.684  -9.281  1.00 88.38           C  
ATOM    717  C   ASN A  88      18.391  -6.094  -9.164  1.00 88.38           C  
ATOM    718  CB  ASN A  88      20.766  -6.910  -9.195  1.00 88.38           C  
ATOM    719  O   ASN A  88      18.078  -7.125  -8.562  1.00 88.38           O  
ATOM    720  CG  ASN A  88      20.688  -7.773 -10.438  1.00 88.38           C  
ATOM    721  ND2 ASN A  88      21.094  -9.031 -10.312  1.00 88.38           N  
ATOM    722  OD1 ASN A  88      20.281  -7.309 -11.508  1.00 88.38           O  
ATOM    723  N   VAL A  89      17.516  -5.316  -9.758  1.00 90.38           N  
ATOM    724  CA  VAL A  89      16.094  -5.688  -9.672  1.00 90.38           C  
ATOM    725  C   VAL A  89      15.742  -6.617 -10.836  1.00 90.38           C  
ATOM    726  CB  VAL A  89      15.180  -4.449  -9.680  1.00 90.38           C  
ATOM    727  O   VAL A  89      15.922  -6.258 -12.000  1.00 90.38           O  
ATOM    728  CG1 VAL A  89      13.711  -4.863  -9.703  1.00 90.38           C  
ATOM    729  CG2 VAL A  89      15.477  -3.562  -8.469  1.00 90.38           C  
ATOM    730  N   ASN A  90      15.453  -7.875 -10.500  1.00 91.50           N  
ATOM    731  CA  ASN A  90      14.875  -8.797 -11.477  1.00 91.50           C  
ATOM    732  C   ASN A  90      13.406  -9.086 -11.180  1.00 91.50           C  
ATOM    733  CB  ASN A  90      15.680 -10.094 -11.523  1.00 91.50           C  
ATOM    734  O   ASN A  90      13.094  -9.930 -10.336  1.00 91.50           O  
ATOM    735  CG  ASN A  90      15.305 -10.977 -12.703  1.00 91.50           C  
ATOM    736  ND2 ASN A  90      15.844 -12.188 -12.734  1.00 91.50           N  
ATOM    737  OD1 ASN A  90      14.539 -10.562 -13.578  1.00 91.50           O  
ATOM    738  N   ILE A  91      12.578  -8.422 -11.914  1.00 94.50           N  
ATOM    739  CA  ILE A  91      11.156  -8.703 -11.742  1.00 94.50           C  
ATOM    740  C   ILE A  91      10.719  -9.742 -12.773  1.00 94.50           C  
ATOM    741  CB  ILE A  91      10.305  -7.422 -11.875  1.00 94.50           C  
ATOM    742  O   ILE A  91      10.914  -9.555 -13.977  1.00 94.50           O  
ATOM    743  CG1 ILE A  91      10.727  -6.395 -10.812  1.00 94.50           C  
ATOM    744  CG2 ILE A  91       8.820  -7.750 -11.750  1.00 94.50           C  
ATOM    745  CD1 ILE A  91      10.055  -5.039 -10.969  1.00 94.50           C  
ATOM    746  N   PRO A  92      10.180 -10.898 -12.336  1.00 95.81           N  
ATOM    747  CA  PRO A  92       9.703 -11.891 -13.305  1.00 95.81           C  
ATOM    748  C   PRO A  92       8.648 -11.320 -14.258  1.00 95.81           C  
ATOM    749  CB  PRO A  92       9.102 -12.984 -12.422  1.00 95.81           C  
ATOM    750  O   PRO A  92       8.031 -10.297 -13.961  1.00 95.81           O  
ATOM    751  CG  PRO A  92       8.734 -12.289 -11.148  1.00 95.81           C  
ATOM    752  CD  PRO A  92       9.672 -11.133 -10.945  1.00 95.81           C  
ATOM    753  N   GLU A  93       8.602 -11.930 -15.477  1.00 96.12           N  
ATOM    754  CA  GLU A  93       7.578 -11.531 -16.438  1.00 96.12           C  
ATOM    755  C   GLU A  93       6.176 -11.703 -15.859  1.00 96.12           C  
ATOM    756  CB  GLU A  93       7.711 -12.336 -17.734  1.00 96.12           C  
ATOM    757  O   GLU A  93       5.879 -12.719 -15.227  1.00 96.12           O  
ATOM    758  CG  GLU A  93       6.844 -11.820 -18.875  1.00 96.12           C  
ATOM    759  CD  GLU A  93       7.070 -12.555 -20.188  1.00 96.12           C  
ATOM    760  OE1 GLU A  93       6.426 -12.211 -21.188  1.00 96.12           O  
ATOM    761  OE2 GLU A  93       7.902 -13.492 -20.188  1.00 96.12           O  
ATOM    762  N   GLY A  94       5.344 -10.633 -15.992  1.00 97.06           N  
ATOM    763  CA  GLY A  94       3.977 -10.672 -15.500  1.00 97.06           C  
ATOM    764  C   GLY A  94       3.293  -9.320 -15.523  1.00 97.06           C  
ATOM    765  O   GLY A  94       3.938  -8.297 -15.773  1.00 97.06           O  
ATOM    766  N   ASN A  95       1.990  -9.406 -15.398  1.00 98.25           N  
ATOM    767  CA  ASN A  95       1.173  -8.203 -15.273  1.00 98.25           C  
ATOM    768  C   ASN A  95       1.022  -7.785 -13.812  1.00 98.25           C  
ATOM    769  CB  ASN A  95      -0.203  -8.422 -15.906  1.00 98.25           C  
ATOM    770  O   ASN A  95       0.216  -8.352 -13.078  1.00 98.25           O  
ATOM    771  CG  ASN A  95      -1.046  -7.160 -15.914  1.00 98.25           C  
ATOM    772  ND2 ASN A  95      -2.363  -7.328 -15.953  1.00 98.25           N  
ATOM    773  OD1 ASN A  95      -0.519  -6.047 -15.883  1.00 98.25           O  
ATOM    774  N   TYR A  96       1.790  -6.676 -13.438  1.00 98.69           N  
ATOM    775  CA  TYR A  96       1.860  -6.344 -12.023  1.00 98.69           C  
ATOM    776  C   TYR A  96       1.312  -4.949 -11.758  1.00 98.69           C  
ATOM    777  CB  TYR A  96       3.305  -6.441 -11.516  1.00 98.69           C  
ATOM    778  O   TYR A  96       1.306  -4.098 -12.656  1.00 98.69           O  
ATOM    779  CG  TYR A  96       3.895  -7.824 -11.633  1.00 98.69           C  
ATOM    780  CD1 TYR A  96       3.344  -8.898 -10.938  1.00 98.69           C  
ATOM    781  CD2 TYR A  96       5.008  -8.062 -12.430  1.00 98.69           C  
ATOM    782  CE1 TYR A  96       3.887 -10.172 -11.031  1.00 98.69           C  
ATOM    783  CE2 TYR A  96       5.559  -9.336 -12.539  1.00 98.69           C  
ATOM    784  OH  TYR A  96       5.531 -11.648 -11.938  1.00 98.69           O  
ATOM    785  CZ  TYR A  96       4.992 -10.383 -11.836  1.00 98.69           C  
ATOM    786  N   ILE A  97       0.858  -4.805 -10.547  1.00 98.75           N  
ATOM    787  CA  ILE A  97       0.465  -3.500 -10.023  1.00 98.75           C  
ATOM    788  C   ILE A  97       1.354  -3.129  -8.836  1.00 98.75           C  
ATOM    789  CB  ILE A  97      -1.022  -3.484  -9.602  1.00 98.75           C  
ATOM    790  O   ILE A  97       1.705  -3.988  -8.023  1.00 98.75           O  
ATOM    791  CG1 ILE A  97      -1.479  -2.051  -9.312  1.00 98.75           C  
ATOM    792  CG2 ILE A  97      -1.251  -4.391  -8.391  1.00 98.75           C  
ATOM    793  CD1 ILE A  97      -2.990  -1.883  -9.250  1.00 98.75           C  
ATOM    794  N   GLU A  98       1.667  -1.879  -8.828  1.00 98.62           N  
ATOM    795  CA  GLU A  98       2.504  -1.383  -7.742  1.00 98.62           C  
ATOM    796  C   GLU A  98       1.658  -0.763  -6.633  1.00 98.62           C  
ATOM    797  CB  GLU A  98       3.518  -0.362  -8.266  1.00 98.62           C  
ATOM    798  O   GLU A  98       0.735   0.007  -6.906  1.00 98.62           O  
ATOM    799  CG  GLU A  98       4.457   0.175  -7.195  1.00 98.62           C  
ATOM    800  CD  GLU A  98       4.547   1.692  -7.180  1.00 98.62           C  
ATOM    801  OE1 GLU A  98       5.645   2.234  -6.930  1.00 98.62           O  
ATOM    802  OE2 GLU A  98       3.506   2.346  -7.422  1.00 98.62           O  
ATOM    803  N   SER A  99       1.988  -1.161  -5.367  1.00 98.69           N  
ATOM    804  CA  SER A  99       1.419  -0.521  -4.188  1.00 98.69           C  
ATOM    805  C   SER A  99       2.461   0.326  -3.463  1.00 98.69           C  
ATOM    806  CB  SER A  99       0.846  -1.568  -3.232  1.00 98.69           C  
ATOM    807  O   SER A  99       3.533  -0.168  -3.109  1.00 98.69           O  
ATOM    808  OG  SER A  99       0.357  -0.958  -2.051  1.00 98.69           O  
ATOM    809  N   THR A 100       2.143   1.598  -3.201  1.00 97.94           N  
ATOM    810  CA  THR A 100       2.971   2.535  -2.449  1.00 97.94           C  
ATOM    811  C   THR A 100       2.111   3.396  -1.526  1.00 97.94           C  
ATOM    812  CB  THR A 100       3.783   3.441  -3.393  1.00 97.94           C  
ATOM    813  O   THR A 100       0.882   3.377  -1.617  1.00 97.94           O  
ATOM    814  CG2 THR A 100       4.781   2.631  -4.211  1.00 97.94           C  
ATOM    815  OG1 THR A 100       2.889   4.117  -4.285  1.00 97.94           O  
ATOM    816  N   ARG A 101       2.793   4.090  -0.626  1.00 97.62           N  
ATOM    817  CA  ARG A 101       2.139   4.969   0.337  1.00 97.62           C  
ATOM    818  C   ARG A 101       1.143   4.195   1.194  1.00 97.62           C  
ATOM    819  CB  ARG A 101       1.430   6.117  -0.381  1.00 97.62           C  
ATOM    820  O   ARG A 101       0.027   4.660   1.434  1.00 97.62           O  
ATOM    821  CG  ARG A 101       2.367   7.039  -1.146  1.00 97.62           C  
ATOM    822  CD  ARG A 101       3.324   7.770  -0.215  1.00 97.62           C  
ATOM    823  NE  ARG A 101       4.125   8.758  -0.932  1.00 97.62           N  
ATOM    824  NH1 ARG A 101       5.906   7.336  -1.318  1.00 97.62           N  
ATOM    825  NH2 ARG A 101       5.973   9.500  -2.074  1.00 97.62           N  
ATOM    826  CZ  ARG A 101       5.332   8.531  -1.440  1.00 97.62           C  
ATOM    827  N   PHE A 102       1.527   2.988   1.545  1.00 98.12           N  
ATOM    828  CA  PHE A 102       0.741   2.158   2.449  1.00 98.12           C  
ATOM    829  C   PHE A 102       0.771   2.721   3.865  1.00 98.12           C  
ATOM    830  CB  PHE A 102       1.261   0.717   2.447  1.00 98.12           C  
ATOM    831  O   PHE A 102       1.844   2.951   4.426  1.00 98.12           O  
ATOM    832  CG  PHE A 102       0.406  -0.238   3.234  1.00 98.12           C  
ATOM    833  CD1 PHE A 102       0.490  -0.286   4.621  1.00 98.12           C  
ATOM    834  CD2 PHE A 102      -0.482  -1.088   2.590  1.00 98.12           C  
ATOM    835  CE1 PHE A 102      -0.300  -1.169   5.352  1.00 98.12           C  
ATOM    836  CE2 PHE A 102      -1.275  -1.974   3.314  1.00 98.12           C  
ATOM    837  CZ  PHE A 102      -1.182  -2.014   4.695  1.00 98.12           C  
ATOM    838  N   PHE A 103      -0.412   2.924   4.473  1.00 97.50           N  
ATOM    839  CA  PHE A 103      -0.396   3.467   5.824  1.00 97.50           C  
ATOM    840  C   PHE A 103      -1.641   3.043   6.594  1.00 97.50           C  
ATOM    841  CB  PHE A 103      -0.296   4.996   5.789  1.00 97.50           C  
ATOM    842  O   PHE A 103      -2.678   2.752   5.996  1.00 97.50           O  
ATOM    843  CG  PHE A 103      -1.550   5.676   5.309  1.00 97.50           C  
ATOM    844  CD1 PHE A 103      -1.744   5.930   3.955  1.00 97.50           C  
ATOM    845  CD2 PHE A 103      -2.535   6.059   6.207  1.00 97.50           C  
ATOM    846  CE1 PHE A 103      -2.904   6.555   3.506  1.00 97.50           C  
ATOM    847  CE2 PHE A 103      -3.697   6.688   5.766  1.00 97.50           C  
ATOM    848  CZ  PHE A 103      -3.879   6.938   4.414  1.00 97.50           C  
ATOM    849  N   VAL A 104      -1.510   3.047   7.895  1.00 96.62           N  
ATOM    850  CA  VAL A 104      -2.582   2.924   8.875  1.00 96.62           C  
ATOM    851  C   VAL A 104      -2.459   4.035   9.922  1.00 96.62           C  
ATOM    852  CB  VAL A 104      -2.568   1.541   9.562  1.00 96.62           C  
ATOM    853  O   VAL A 104      -1.399   4.207  10.523  1.00 96.62           O  
ATOM    854  CG1 VAL A 104      -3.619   1.478  10.672  1.00 96.62           C  
ATOM    855  CG2 VAL A 104      -2.799   0.433   8.539  1.00 96.62           C  
ATOM    856  N   ASP A 105      -3.553   4.859  10.031  1.00 95.31           N  
ATOM    857  CA  ASP A 105      -3.602   5.828  11.125  1.00 95.31           C  
ATOM    858  C   ASP A 105      -3.990   5.160  12.438  1.00 95.31           C  
ATOM    859  CB  ASP A 105      -4.586   6.953  10.797  1.00 95.31           C  
ATOM    860  O   ASP A 105      -5.176   4.953  12.711  1.00 95.31           O  
ATOM    861  CG  ASP A 105      -4.535   8.102  11.789  1.00 95.31           C  
ATOM    862  OD1 ASP A 105      -4.230   7.859  12.977  1.00 95.31           O  
ATOM    863  OD2 ASP A 105      -4.805   9.250  11.383  1.00 95.31           O  
ATOM    864  N   LYS A 106      -3.043   4.883  13.297  1.00 91.75           N  
ATOM    865  CA  LYS A 106      -3.244   4.055  14.484  1.00 91.75           C  
ATOM    866  C   LYS A 106      -4.172   4.738  15.484  1.00 91.75           C  
ATOM    867  CB  LYS A 106      -1.903   3.734  15.148  1.00 91.75           C  
ATOM    868  O   LYS A 106      -5.020   4.090  16.094  1.00 91.75           O  
ATOM    869  CG  LYS A 106      -1.045   2.750  14.367  1.00 91.75           C  
ATOM    870  CD  LYS A 106       0.199   2.350  15.148  1.00 91.75           C  
ATOM    871  CE  LYS A 106       1.055   1.358  14.367  1.00 91.75           C  
ATOM    872  NZ  LYS A 106       2.285   0.976  15.125  1.00 91.75           N  
ATOM    873  N   GLU A 107      -3.961   6.055  15.523  1.00 92.50           N  
ATOM    874  CA  GLU A 107      -4.773   6.797  16.484  1.00 92.50           C  
ATOM    875  C   GLU A 107      -6.254   6.754  16.094  1.00 92.50           C  
ATOM    876  CB  GLU A 107      -4.301   8.250  16.578  1.00 92.50           C  
ATOM    877  O   GLU A 107      -7.105   6.469  16.938  1.00 92.50           O  
ATOM    878  CG  GLU A 107      -2.955   8.406  17.266  1.00 92.50           C  
ATOM    879  CD  GLU A 107      -2.527   9.859  17.422  1.00 92.50           C  
ATOM    880  OE1 GLU A 107      -1.458  10.117  18.016  1.00 92.50           O  
ATOM    881  OE2 GLU A 107      -3.268  10.750  16.938  1.00 92.50           O  
ATOM    882  N   ARG A 108      -6.535   7.008  14.805  1.00 92.75           N  
ATOM    883  CA  ARG A 108      -7.922   6.977  14.352  1.00 92.75           C  
ATOM    884  C   ARG A 108      -8.500   5.570  14.461  1.00 92.75           C  
ATOM    885  CB  ARG A 108      -8.023   7.477  12.906  1.00 92.75           C  
ATOM    886  O   ARG A 108      -9.648   5.395  14.867  1.00 92.75           O  
ATOM    887  CG  ARG A 108      -7.859   8.977  12.766  1.00 92.75           C  
ATOM    888  CD  ARG A 108      -8.070   9.438  11.328  1.00 92.75           C  
ATOM    889  NE  ARG A 108      -7.828  10.867  11.172  1.00 92.75           N  
ATOM    890  NH1 ARG A 108      -8.828  11.023   9.094  1.00 92.75           N  
ATOM    891  NH2 ARG A 108      -7.918  12.883  10.078  1.00 92.75           N  
ATOM    892  CZ  ARG A 108      -8.195  11.586  10.117  1.00 92.75           C  
ATOM    893  N   THR A 109      -7.668   4.641  14.117  1.00 92.25           N  
ATOM    894  CA  THR A 109      -8.117   3.254  14.133  1.00 92.25           C  
ATOM    895  C   THR A 109      -8.477   2.822  15.555  1.00 92.25           C  
ATOM    896  CB  THR A 109      -7.051   2.307  13.555  1.00 92.25           C  
ATOM    897  O   THR A 109      -9.531   2.230  15.781  1.00 92.25           O  
ATOM    898  CG2 THR A 109      -7.523   0.857  13.602  1.00 92.25           C  
ATOM    899  OG1 THR A 109      -6.781   2.672  12.195  1.00 92.25           O  
ATOM    900  N   HIS A 110      -7.641   3.137  16.469  1.00 92.69           N  
ATOM    901  CA  HIS A 110      -7.867   2.764  17.859  1.00 92.69           C  
ATOM    902  C   HIS A 110      -9.125   3.422  18.406  1.00 92.69           C  
ATOM    903  CB  HIS A 110      -6.660   3.145  18.719  1.00 92.69           C  
ATOM    904  O   HIS A 110      -9.922   2.775  19.094  1.00 92.69           O  
ATOM    905  CG  HIS A 110      -5.453   2.299  18.469  1.00 92.69           C  
ATOM    906  CD2 HIS A 110      -5.281   1.200  17.688  1.00 92.69           C  
ATOM    907  ND1 HIS A 110      -4.230   2.555  19.047  1.00 92.69           N  
ATOM    908  CE1 HIS A 110      -3.359   1.646  18.641  1.00 92.69           C  
ATOM    909  NE2 HIS A 110      -3.973   0.812  17.812  1.00 92.69           N  
ATOM    910  N   SER A 111      -9.312   4.648  18.109  1.00 92.06           N  
ATOM    911  CA  SER A 111     -10.438   5.430  18.609  1.00 92.06           C  
ATOM    912  C   SER A 111     -11.750   4.953  17.984  1.00 92.06           C  
ATOM    913  CB  SER A 111     -10.234   6.914  18.312  1.00 92.06           C  
ATOM    914  O   SER A 111     -12.766   4.855  18.672  1.00 92.06           O  
ATOM    915  OG  SER A 111      -9.117   7.418  19.016  1.00 92.06           O  
ATOM    916  N   LEU A 112     -11.695   4.504  16.750  1.00 90.25           N  
ATOM    917  CA  LEU A 112     -12.938   4.270  16.031  1.00 90.25           C  
ATOM    918  C   LEU A 112     -13.266   2.783  15.969  1.00 90.25           C  
ATOM    919  CB  LEU A 112     -12.844   4.836  14.602  1.00 90.25           C  
ATOM    920  O   LEU A 112     -14.438   2.400  15.961  1.00 90.25           O  
ATOM    921  CG  LEU A 112     -12.727   6.355  14.484  1.00 90.25           C  
ATOM    922  CD1 LEU A 112     -12.367   6.746  13.055  1.00 90.25           C  
ATOM    923  CD2 LEU A 112     -14.023   7.023  14.922  1.00 90.25           C  
ATOM    924  N   LEU A 113     -12.211   1.929  15.922  1.00 88.75           N  
ATOM    925  CA  LEU A 113     -12.484   0.516  15.680  1.00 88.75           C  
ATOM    926  C   LEU A 113     -12.023  -0.336  16.859  1.00 88.75           C  
ATOM    927  CB  LEU A 113     -11.797   0.048  14.391  1.00 88.75           C  
ATOM    928  O   LEU A 113     -12.359  -1.519  16.938  1.00 88.75           O  
ATOM    929  CG  LEU A 113     -12.328   0.643  13.086  1.00 88.75           C  
ATOM    930  CD1 LEU A 113     -11.438   0.223  11.922  1.00 88.75           C  
ATOM    931  CD2 LEU A 113     -13.773   0.215  12.852  1.00 88.75           C  
ATOM    932  N   GLY A 114     -11.219   0.286  17.734  1.00 88.06           N  
ATOM    933  CA  GLY A 114     -10.609  -0.482  18.797  1.00 88.06           C  
ATOM    934  C   GLY A 114      -9.242  -1.019  18.453  1.00 88.06           C  
ATOM    935  O   GLY A 114      -8.867  -1.067  17.266  1.00 88.06           O  
ATOM    936  N   ARG A 115      -8.477  -1.502  19.422  1.00 86.44           N  
ATOM    937  CA  ARG A 115      -7.070  -1.880  19.281  1.00 86.44           C  
ATOM    938  C   ARG A 115      -6.934  -3.258  18.641  1.00 86.44           C  
ATOM    939  CB  ARG A 115      -6.375  -1.862  20.641  1.00 86.44           C  
ATOM    940  O   ARG A 115      -5.887  -3.588  18.078  1.00 86.44           O  
ATOM    941  CG  ARG A 115      -6.160  -0.467  21.203  1.00 86.44           C  
ATOM    942  CD  ARG A 115      -5.379  -0.500  22.516  1.00 86.44           C  
ATOM    943  NE  ARG A 115      -5.176   0.841  23.047  1.00 86.44           N  
ATOM    944  NH1 ARG A 115      -3.461   0.230  24.469  1.00 86.44           N  
ATOM    945  NH2 ARG A 115      -4.168   2.410  24.391  1.00 86.44           N  
ATOM    946  CZ  ARG A 115      -4.270   1.157  23.969  1.00 86.44           C  
ATOM    947  N   LYS A 116      -8.023  -3.965  18.609  1.00 86.81           N  
ATOM    948  CA  LYS A 116      -7.895  -5.363  18.203  1.00 86.81           C  
ATOM    949  C   LYS A 116      -8.289  -5.551  16.750  1.00 86.81           C  
ATOM    950  CB  LYS A 116      -8.750  -6.258  19.109  1.00 86.81           C  
ATOM    951  O   LYS A 116      -8.094  -6.629  16.188  1.00 86.81           O  
ATOM    952  CG  LYS A 116      -8.227  -6.387  20.531  1.00 86.81           C  
ATOM    953  CD  LYS A 116      -9.000  -7.438  21.312  1.00 86.81           C  
ATOM    954  CE  LYS A 116      -8.453  -7.598  22.719  1.00 86.81           C  
ATOM    955  NZ  LYS A 116      -9.227  -8.602  23.516  1.00 86.81           N  
ATOM    956  N   PHE A 117      -8.836  -4.469  16.156  1.00 89.06           N  
ATOM    957  CA  PHE A 117      -9.250  -4.648  14.773  1.00 89.06           C  
ATOM    958  C   PHE A 117      -8.031  -4.746  13.859  1.00 89.06           C  
ATOM    959  CB  PHE A 117     -10.148  -3.494  14.328  1.00 89.06           C  
ATOM    960  O   PHE A 117      -7.156  -3.881  13.883  1.00 89.06           O  
ATOM    961  CG  PHE A 117     -10.789  -3.707  12.984  1.00 89.06           C  
ATOM    962  CD1 PHE A 117     -10.258  -3.109  11.844  1.00 89.06           C  
ATOM    963  CD2 PHE A 117     -11.914  -4.508  12.852  1.00 89.06           C  
ATOM    964  CE1 PHE A 117     -10.844  -3.305  10.594  1.00 89.06           C  
ATOM    965  CE2 PHE A 117     -12.508  -4.707  11.609  1.00 89.06           C  
ATOM    966  CZ  PHE A 117     -11.969  -4.105  10.484  1.00 89.06           C  
ATOM    967  N   PRO A 118      -7.992  -5.887  12.984  1.00 92.25           N  
ATOM    968  CA  PRO A 118      -6.824  -6.090  12.117  1.00 92.25           C  
ATOM    969  C   PRO A 118      -6.887  -5.258  10.844  1.00 92.25           C  
ATOM    970  CB  PRO A 118      -6.875  -7.586  11.805  1.00 92.25           C  
ATOM    971  O   PRO A 118      -7.000  -5.812   9.742  1.00 92.25           O  
ATOM    972  CG  PRO A 118      -8.328  -7.930  11.805  1.00 92.25           C  
ATOM    973  CD  PRO A 118      -9.016  -7.082  12.836  1.00 92.25           C  
ATOM    974  N   VAL A 119      -6.715  -3.945  10.844  1.00 94.75           N  
ATOM    975  CA  VAL A 119      -6.906  -3.029   9.727  1.00 94.75           C  
ATOM    976  C   VAL A 119      -5.875  -3.320   8.633  1.00 94.75           C  
ATOM    977  CB  VAL A 119      -6.801  -1.555  10.172  1.00 94.75           C  
ATOM    978  O   VAL A 119      -6.203  -3.309   7.445  1.00 94.75           O  
ATOM    979  CG1 VAL A 119      -6.797  -0.620   8.969  1.00 94.75           C  
ATOM    980  CG2 VAL A 119      -7.949  -1.204  11.125  1.00 94.75           C  
ATOM    981  N   THR A 120      -4.684  -3.615   9.008  1.00 96.62           N  
ATOM    982  CA  THR A 120      -3.643  -3.910   8.031  1.00 96.62           C  
ATOM    983  C   THR A 120      -4.000  -5.152   7.219  1.00 96.62           C  
ATOM    984  CB  THR A 120      -2.277  -4.117   8.711  1.00 96.62           C  
ATOM    985  O   THR A 120      -3.848  -5.160   5.992  1.00 96.62           O  
ATOM    986  CG2 THR A 120      -1.187  -4.398   7.688  1.00 96.62           C  
ATOM    987  OG1 THR A 120      -1.935  -2.934   9.445  1.00 96.62           O  
ATOM    988  N   MET A 121      -4.500  -6.203   7.887  1.00 97.00           N  
ATOM    989  CA  MET A 121      -4.918  -7.414   7.184  1.00 97.00           C  
ATOM    990  C   MET A 121      -6.055  -7.109   6.211  1.00 97.00           C  
ATOM    991  CB  MET A 121      -5.352  -8.492   8.172  1.00 97.00           C  
ATOM    992  O   MET A 121      -6.098  -7.660   5.109  1.00 97.00           O  
ATOM    993  CG  MET A 121      -4.258  -8.914   9.141  1.00 97.00           C  
ATOM    994  SD  MET A 121      -2.668  -9.266   8.297  1.00 97.00           S  
ATOM    995  CE  MET A 121      -1.527  -9.164   9.703  1.00 97.00           C  
ATOM    996  N   ALA A 122      -6.930  -6.242   6.691  1.00 96.00           N  
ATOM    997  CA  ALA A 122      -8.039  -5.855   5.824  1.00 96.00           C  
ATOM    998  C   ALA A 122      -7.535  -5.156   4.566  1.00 96.00           C  
ATOM    999  CB  ALA A 122      -9.016  -4.949   6.578  1.00 96.00           C  
ATOM   1000  O   ALA A 122      -8.023  -5.422   3.463  1.00 96.00           O  
ATOM   1001  N   LEU A 123      -6.559  -4.328   4.691  1.00 97.94           N  
ATOM   1002  CA  LEU A 123      -5.988  -3.637   3.539  1.00 97.94           C  
ATOM   1003  C   LEU A 123      -5.234  -4.609   2.639  1.00 97.94           C  
ATOM   1004  CB  LEU A 123      -5.051  -2.518   3.998  1.00 97.94           C  
ATOM   1005  O   LEU A 123      -5.324  -4.523   1.413  1.00 97.94           O  
ATOM   1006  CG  LEU A 123      -4.766  -1.413   2.979  1.00 97.94           C  
ATOM   1007  CD1 LEU A 123      -6.066  -0.786   2.496  1.00 97.94           C  
ATOM   1008  CD2 LEU A 123      -3.846  -0.354   3.580  1.00 97.94           C  
ATOM   1009  N   PHE A 124      -4.488  -5.566   3.238  1.00 98.62           N  
ATOM   1010  CA  PHE A 124      -3.836  -6.598   2.439  1.00 98.62           C  
ATOM   1011  C   PHE A 124      -4.855  -7.355   1.599  1.00 98.62           C  
ATOM   1012  CB  PHE A 124      -3.070  -7.570   3.342  1.00 98.62           C  
ATOM   1013  O   PHE A 124      -4.633  -7.594   0.410  1.00 98.62           O  
ATOM   1014  CG  PHE A 124      -1.821  -6.988   3.945  1.00 98.62           C  
ATOM   1015  CD1 PHE A 124      -1.302  -5.785   3.477  1.00 98.62           C  
ATOM   1016  CD2 PHE A 124      -1.166  -7.637   4.980  1.00 98.62           C  
ATOM   1017  CE1 PHE A 124      -0.147  -5.242   4.031  1.00 98.62           C  
ATOM   1018  CE2 PHE A 124      -0.011  -7.102   5.543  1.00 98.62           C  
ATOM   1019  CZ  PHE A 124       0.497  -5.902   5.066  1.00 98.62           C  
ATOM   1020  N   LEU A 125      -5.902  -7.785   2.264  1.00 98.19           N  
ATOM   1021  CA  LEU A 125      -6.957  -8.523   1.573  1.00 98.19           C  
ATOM   1022  C   LEU A 125      -7.523  -7.707   0.416  1.00 98.19           C  
ATOM   1023  CB  LEU A 125      -8.078  -8.891   2.547  1.00 98.19           C  
ATOM   1024  O   LEU A 125      -7.730  -8.234  -0.679  1.00 98.19           O  
ATOM   1025  CG  LEU A 125      -9.305  -9.578   1.941  1.00 98.19           C  
ATOM   1026  CD1 LEU A 125      -8.914 -10.914   1.320  1.00 98.19           C  
ATOM   1027  CD2 LEU A 125     -10.391  -9.766   2.998  1.00 98.19           C  
ATOM   1028  N   SER A 126      -7.699  -6.410   0.669  1.00 98.38           N  
ATOM   1029  CA  SER A 126      -8.242  -5.535  -0.362  1.00 98.38           C  
ATOM   1030  C   SER A 126      -7.305  -5.441  -1.562  1.00 98.38           C  
ATOM   1031  CB  SER A 126      -8.500  -4.137   0.202  1.00 98.38           C  
ATOM   1032  O   SER A 126      -7.758  -5.383  -2.707  1.00 98.38           O  
ATOM   1033  OG  SER A 126      -9.516  -4.176   1.190  1.00 98.38           O  
ATOM   1034  N   LEU A 127      -6.082  -5.461  -1.349  1.00 98.69           N  
ATOM   1035  CA  LEU A 127      -5.094  -5.441  -2.422  1.00 98.69           C  
ATOM   1036  C   LEU A 127      -5.184  -6.703  -3.270  1.00 98.69           C  
ATOM   1037  CB  LEU A 127      -3.680  -5.297  -1.847  1.00 98.69           C  
ATOM   1038  O   LEU A 127      -5.164  -6.633  -4.500  1.00 98.69           O  
ATOM   1039  CG  LEU A 127      -3.275  -3.898  -1.380  1.00 98.69           C  
ATOM   1040  CD1 LEU A 127      -1.992  -3.963  -0.560  1.00 98.69           C  
ATOM   1041  CD2 LEU A 127      -3.107  -2.963  -2.574  1.00 98.69           C  
ATOM   1042  N   ILE A 128      -5.328  -7.836  -2.596  1.00 98.69           N  
ATOM   1043  CA  ILE A 128      -5.430  -9.102  -3.311  1.00 98.69           C  
ATOM   1044  C   ILE A 128      -6.699  -9.125  -4.152  1.00 98.69           C  
ATOM   1045  CB  ILE A 128      -5.414 -10.305  -2.336  1.00 98.69           C  
ATOM   1046  O   ILE A 128      -6.664  -9.469  -5.336  1.00 98.69           O  
ATOM   1047  CG1 ILE A 128      -4.023 -10.469  -1.714  1.00 98.69           C  
ATOM   1048  CG2 ILE A 128      -5.848 -11.586  -3.051  1.00 98.69           C  
ATOM   1049  CD1 ILE A 128      -3.941 -11.562  -0.660  1.00 98.69           C  
ATOM   1050  N   ASN A 129      -7.727  -8.727  -3.504  1.00 98.50           N  
ATOM   1051  CA  ASN A 129      -9.000  -8.727  -4.219  1.00 98.50           C  
ATOM   1052  C   ASN A 129      -8.961  -7.797  -5.430  1.00 98.50           C  
ATOM   1053  CB  ASN A 129     -10.141  -8.336  -3.283  1.00 98.50           C  
ATOM   1054  O   ASN A 129      -9.469  -8.148  -6.500  1.00 98.50           O  
ATOM   1055  CG  ASN A 129     -10.453  -9.406  -2.260  1.00 98.50           C  
ATOM   1056  ND2 ASN A 129     -11.242  -9.055  -1.249  1.00 98.50           N  
ATOM   1057  OD1 ASN A 129      -9.992 -10.547  -2.375  1.00 98.50           O  
ATOM   1058  N   TYR A 130      -8.406  -6.664  -5.199  1.00 98.44           N  
ATOM   1059  CA  TYR A 130      -8.273  -5.699  -6.285  1.00 98.44           C  
ATOM   1060  C   TYR A 130      -7.449  -6.270  -7.430  1.00 98.44           C  
ATOM   1061  CB  TYR A 130      -7.637  -4.402  -5.777  1.00 98.44           C  
ATOM   1062  O   TYR A 130      -7.844  -6.176  -8.594  1.00 98.44           O  
ATOM   1063  CG  TYR A 130      -7.484  -3.344  -6.840  1.00 98.44           C  
ATOM   1064  CD1 TYR A 130      -6.359  -3.314  -7.664  1.00 98.44           C  
ATOM   1065  CD2 TYR A 130      -8.461  -2.369  -7.023  1.00 98.44           C  
ATOM   1066  CE1 TYR A 130      -6.215  -2.340  -8.648  1.00 98.44           C  
ATOM   1067  CE2 TYR A 130      -8.320  -1.390  -8.000  1.00 98.44           C  
ATOM   1068  OH  TYR A 130      -7.059  -0.415  -9.773  1.00 98.44           O  
ATOM   1069  CZ  TYR A 130      -7.199  -1.383  -8.805  1.00 98.44           C  
ATOM   1070  N   ALA A 131      -6.387  -6.812  -7.133  1.00 98.56           N  
ATOM   1071  CA  ALA A 131      -5.508  -7.387  -8.148  1.00 98.56           C  
ATOM   1072  C   ALA A 131      -6.207  -8.508  -8.914  1.00 98.56           C  
ATOM   1073  CB  ALA A 131      -4.227  -7.910  -7.500  1.00 98.56           C  
ATOM   1074  O   ALA A 131      -6.105  -8.578 -10.141  1.00 98.56           O  
ATOM   1075  N   GLN A 132      -6.902  -9.352  -8.203  1.00 98.12           N  
ATOM   1076  CA  GLN A 132      -7.633 -10.453  -8.836  1.00 98.12           C  
ATOM   1077  C   GLN A 132      -8.727  -9.930  -9.758  1.00 98.12           C  
ATOM   1078  CB  GLN A 132      -8.234 -11.375  -7.773  1.00 98.12           C  
ATOM   1079  O   GLN A 132      -8.859 -10.391 -10.891  1.00 98.12           O  
ATOM   1080  CG  GLN A 132      -7.207 -12.203  -7.016  1.00 98.12           C  
ATOM   1081  CD  GLN A 132      -7.828 -13.062  -5.934  1.00 98.12           C  
ATOM   1082  NE2 GLN A 132      -7.203 -14.203  -5.656  1.00 98.12           N  
ATOM   1083  OE1 GLN A 132      -8.859 -12.711  -5.355  1.00 98.12           O  
ATOM   1084  N   GLN A 133      -9.453  -8.977  -9.258  1.00 96.62           N  
ATOM   1085  CA  GLN A 133     -10.562  -8.398 -10.000  1.00 96.62           C  
ATOM   1086  C   GLN A 133     -10.086  -7.762 -11.305  1.00 96.62           C  
ATOM   1087  CB  GLN A 133     -11.305  -7.371  -9.148  1.00 96.62           C  
ATOM   1088  O   GLN A 133     -10.805  -7.758 -12.305  1.00 96.62           O  
ATOM   1089  CG  GLN A 133     -12.531  -6.770  -9.836  1.00 96.62           C  
ATOM   1090  CD  GLN A 133     -13.227  -5.730  -8.984  1.00 96.62           C  
ATOM   1091  NE2 GLN A 133     -14.023  -4.879  -9.617  1.00 96.62           N  
ATOM   1092  OE1 GLN A 133     -13.062  -5.699  -7.758  1.00 96.62           O  
ATOM   1093  N   HIS A 134      -8.883  -7.305 -11.289  1.00 97.44           N  
ATOM   1094  CA  HIS A 134      -8.391  -6.586 -12.461  1.00 97.44           C  
ATOM   1095  C   HIS A 134      -7.344  -7.402 -13.211  1.00 97.44           C  
ATOM   1096  CB  HIS A 134      -7.797  -5.234 -12.039  1.00 97.44           C  
ATOM   1097  O   HIS A 134      -6.594  -6.863 -14.023  1.00 97.44           O  
ATOM   1098  CG  HIS A 134      -8.812  -4.273 -11.516  1.00 97.44           C  
ATOM   1099  CD2 HIS A 134      -9.250  -4.043 -10.258  1.00 97.44           C  
ATOM   1100  ND1 HIS A 134      -9.508  -3.404 -12.328  1.00 97.44           N  
ATOM   1101  CE1 HIS A 134     -10.328  -2.680 -11.594  1.00 97.44           C  
ATOM   1102  NE2 HIS A 134     -10.195  -3.049 -10.328  1.00 97.44           N  
ATOM   1103  N   HIS A 135      -7.176  -8.656 -12.859  1.00 97.88           N  
ATOM   1104  CA  HIS A 135      -6.402  -9.680 -13.555  1.00 97.88           C  
ATOM   1105  C   HIS A 135      -4.910  -9.359 -13.516  1.00 97.88           C  
ATOM   1106  CB  HIS A 135      -6.871  -9.805 -15.008  1.00 97.88           C  
ATOM   1107  O   HIS A 135      -4.211  -9.508 -14.523  1.00 97.88           O  
ATOM   1108  CG  HIS A 135      -8.328 -10.109 -15.141  1.00 97.88           C  
ATOM   1109  CD2 HIS A 135      -9.422  -9.320 -15.016  1.00 97.88           C  
ATOM   1110  ND1 HIS A 135      -8.797 -11.375 -15.438  1.00 97.88           N  
ATOM   1111  CE1 HIS A 135     -10.117 -11.344 -15.492  1.00 97.88           C  
ATOM   1112  NE2 HIS A 135     -10.523 -10.109 -15.234  1.00 97.88           N  
ATOM   1113  N   TYR A 136      -4.445  -8.812 -12.367  1.00 98.69           N  
ATOM   1114  CA  TYR A 136      -3.010  -8.656 -12.164  1.00 98.69           C  
ATOM   1115  C   TYR A 136      -2.385  -9.953 -11.656  1.00 98.69           C  
ATOM   1116  CB  TYR A 136      -2.732  -7.523 -11.172  1.00 98.69           C  
ATOM   1117  O   TYR A 136      -3.018 -10.703 -10.914  1.00 98.69           O  
ATOM   1118  CG  TYR A 136      -3.025  -6.148 -11.727  1.00 98.69           C  
ATOM   1119  CD1 TYR A 136      -2.225  -5.590 -12.719  1.00 98.69           C  
ATOM   1120  CD2 TYR A 136      -4.105  -5.406 -11.258  1.00 98.69           C  
ATOM   1121  CE1 TYR A 136      -2.490  -4.324 -13.227  1.00 98.69           C  
ATOM   1122  CE2 TYR A 136      -4.379  -4.141 -11.758  1.00 98.69           C  
ATOM   1123  OH  TYR A 136      -3.836  -2.354 -13.242  1.00 98.69           O  
ATOM   1124  CZ  TYR A 136      -3.568  -3.607 -12.742  1.00 98.69           C  
ATOM   1125  N   ASP A 137      -1.158 -10.234 -12.078  1.00 98.56           N  
ATOM   1126  CA  ASP A 137      -0.444 -11.445 -11.688  1.00 98.56           C  
ATOM   1127  C   ASP A 137       0.157 -11.305 -10.289  1.00 98.56           C  
ATOM   1128  CB  ASP A 137       0.653 -11.773 -12.703  1.00 98.56           C  
ATOM   1129  O   ASP A 137       0.477 -12.305  -9.641  1.00 98.56           O  
ATOM   1130  CG  ASP A 137       0.108 -12.094 -14.086  1.00 98.56           C  
ATOM   1131  OD1 ASP A 137      -0.939 -12.766 -14.188  1.00 98.56           O  
ATOM   1132  OD2 ASP A 137       0.733 -11.664 -15.078  1.00 98.56           O  
ATOM   1133  N   GLY A 138       0.274 -10.133  -9.750  1.00 98.75           N  
ATOM   1134  CA  GLY A 138       0.862  -9.883  -8.445  1.00 98.75           C  
ATOM   1135  C   GLY A 138       0.967  -8.406  -8.109  1.00 98.75           C  
ATOM   1136  O   GLY A 138       0.638  -7.555  -8.930  1.00 98.75           O  
ATOM   1137  N   ILE A 139       1.357  -8.172  -6.871  1.00 98.88           N  
ATOM   1138  CA  ILE A 139       1.490  -6.809  -6.359  1.00 98.88           C  
ATOM   1139  C   ILE A 139       2.945  -6.539  -5.984  1.00 98.88           C  
ATOM   1140  CB  ILE A 139       0.567  -6.566  -5.145  1.00 98.88           C  
ATOM   1141  O   ILE A 139       3.531  -7.270  -5.184  1.00 98.88           O  
ATOM   1142  CG1 ILE A 139      -0.885  -6.902  -5.504  1.00 98.88           C  
ATOM   1143  CG2 ILE A 139       0.693  -5.125  -4.648  1.00 98.88           C  
ATOM   1144  CD1 ILE A 139      -1.750  -7.266  -4.305  1.00 98.88           C  
ATOM   1145  N   LEU A 140       3.484  -5.484  -6.570  1.00 98.81           N  
ATOM   1146  CA  LEU A 140       4.844  -5.082  -6.223  1.00 98.81           C  
ATOM   1147  C   LEU A 140       4.828  -3.951  -5.199  1.00 98.81           C  
ATOM   1148  CB  LEU A 140       5.609  -4.645  -7.473  1.00 98.81           C  
ATOM   1149  O   LEU A 140       4.035  -3.014  -5.316  1.00 98.81           O  
ATOM   1150  CG  LEU A 140       5.875  -5.727  -8.523  1.00 98.81           C  
ATOM   1151  CD1 LEU A 140       6.434  -5.105  -9.797  1.00 98.81           C  
ATOM   1152  CD2 LEU A 140       6.832  -6.777  -7.969  1.00 98.81           C  
ATOM   1153  N   ALA A 141       5.754  -4.059  -4.230  1.00 98.56           N  
ATOM   1154  CA  ALA A 141       5.855  -3.029  -3.197  1.00 98.56           C  
ATOM   1155  C   ALA A 141       7.246  -3.014  -2.572  1.00 98.56           C  
ATOM   1156  CB  ALA A 141       4.793  -3.248  -2.123  1.00 98.56           C  
ATOM   1157  O   ALA A 141       7.984  -4.000  -2.654  1.00 98.56           O  
ATOM   1158  N   VAL A 142       7.590  -1.884  -2.039  1.00 98.25           N  
ATOM   1159  CA  VAL A 142       8.781  -1.758  -1.209  1.00 98.25           C  
ATOM   1160  C   VAL A 142       8.383  -1.615   0.257  1.00 98.25           C  
ATOM   1161  CB  VAL A 142       9.656  -0.556  -1.643  1.00 98.25           C  
ATOM   1162  O   VAL A 142       7.574  -0.750   0.604  1.00 98.25           O  
ATOM   1163  CG1 VAL A 142      10.875  -0.418  -0.735  1.00 98.25           C  
ATOM   1164  CG2 VAL A 142      10.078  -0.706  -3.102  1.00 98.25           C  
ATOM   1165  N   ALA A 143       8.961  -2.490   1.101  1.00 97.56           N  
ATOM   1166  CA  ALA A 143       8.555  -2.500   2.504  1.00 97.56           C  
ATOM   1167  C   ALA A 143       9.750  -2.279   3.422  1.00 97.56           C  
ATOM   1168  CB  ALA A 143       7.859  -3.816   2.848  1.00 97.56           C  
ATOM   1169  O   ALA A 143      10.867  -2.715   3.115  1.00 97.56           O  
ATOM   1170  N   SER A 144       9.523  -1.586   4.492  1.00 96.06           N  
ATOM   1171  CA  SER A 144      10.492  -1.476   5.578  1.00 96.06           C  
ATOM   1172  C   SER A 144      10.641  -2.797   6.324  1.00 96.06           C  
ATOM   1173  CB  SER A 144      10.086  -0.370   6.551  1.00 96.06           C  
ATOM   1174  O   SER A 144       9.891  -3.742   6.078  1.00 96.06           O  
ATOM   1175  OG  SER A 144       8.930  -0.743   7.281  1.00 96.06           O  
ATOM   1176  N   HIS A 145      11.586  -2.832   7.172  1.00 94.69           N  
ATOM   1177  CA  HIS A 145      11.773  -4.004   8.016  1.00 94.69           C  
ATOM   1178  C   HIS A 145      10.555  -4.262   8.883  1.00 94.69           C  
ATOM   1179  CB  HIS A 145      13.016  -3.838   8.898  1.00 94.69           C  
ATOM   1180  O   HIS A 145      10.109  -5.406   9.016  1.00 94.69           O  
ATOM   1181  CG  HIS A 145      13.375  -5.066   9.664  1.00 94.69           C  
ATOM   1182  CD2 HIS A 145      13.328  -5.332  10.992  1.00 94.69           C  
ATOM   1183  ND1 HIS A 145      13.859  -6.207   9.062  1.00 94.69           N  
ATOM   1184  CE1 HIS A 145      14.094  -7.125   9.984  1.00 94.69           C  
ATOM   1185  NE2 HIS A 145      13.781  -6.617  11.164  1.00 94.69           N  
ATOM   1186  N   ALA A 146       9.969  -3.229   9.492  1.00 94.75           N  
ATOM   1187  CA  ALA A 146       8.773  -3.355  10.320  1.00 94.75           C  
ATOM   1188  C   ALA A 146       7.602  -3.910   9.508  1.00 94.75           C  
ATOM   1189  CB  ALA A 146       8.398  -2.006  10.930  1.00 94.75           C  
ATOM   1190  O   ALA A 146       6.887  -4.805   9.977  1.00 94.75           O  
ATOM   1191  N   MET A 147       7.355  -3.377   8.359  1.00 96.81           N  
ATOM   1192  CA  MET A 147       6.285  -3.846   7.484  1.00 96.81           C  
ATOM   1193  C   MET A 147       6.512  -5.297   7.074  1.00 96.81           C  
ATOM   1194  CB  MET A 147       6.188  -2.963   6.238  1.00 96.81           C  
ATOM   1195  O   MET A 147       5.562  -6.078   6.988  1.00 96.81           O  
ATOM   1196  CG  MET A 147       5.066  -3.363   5.289  1.00 96.81           C  
ATOM   1197  SD  MET A 147       3.420  -3.342   6.098  1.00 96.81           S  
ATOM   1198  CE  MET A 147       3.176  -1.552   6.273  1.00 96.81           C  
ATOM   1199  N   MET A 148       7.746  -5.699   6.848  1.00 96.38           N  
ATOM   1200  CA  MET A 148       8.062  -7.082   6.504  1.00 96.38           C  
ATOM   1201  C   MET A 148       7.656  -8.031   7.629  1.00 96.38           C  
ATOM   1202  CB  MET A 148       9.555  -7.234   6.211  1.00 96.38           C  
ATOM   1203  O   MET A 148       7.168  -9.133   7.371  1.00 96.38           O  
ATOM   1204  CG  MET A 148       9.930  -8.578   5.613  1.00 96.38           C  
ATOM   1205  SD  MET A 148       9.094  -8.898   4.016  1.00 96.38           S  
ATOM   1206  CE  MET A 148       8.641 -10.641   4.230  1.00 96.38           C  
ATOM   1207  N   HIS A 149       7.887  -7.602   8.828  1.00 96.44           N  
ATOM   1208  CA  HIS A 149       7.477  -8.406   9.977  1.00 96.44           C  
ATOM   1209  C   HIS A 149       5.969  -8.633   9.977  1.00 96.44           C  
ATOM   1210  CB  HIS A 149       7.906  -7.730  11.281  1.00 96.44           C  
ATOM   1211  O   HIS A 149       5.504  -9.742  10.242  1.00 96.44           O  
ATOM   1212  CG  HIS A 149       7.578  -8.523  12.508  1.00 96.44           C  
ATOM   1213  CD2 HIS A 149       8.273  -9.500  13.148  1.00 96.44           C  
ATOM   1214  ND1 HIS A 149       6.406  -8.359  13.211  1.00 96.44           N  
ATOM   1215  CE1 HIS A 149       6.391  -9.195  14.234  1.00 96.44           C  
ATOM   1216  NE2 HIS A 149       7.512  -9.898  14.219  1.00 96.44           N  
ATOM   1217  N   ILE A 150       5.238  -7.590   9.656  1.00 96.94           N  
ATOM   1218  CA  ILE A 150       3.783  -7.688   9.625  1.00 96.94           C  
ATOM   1219  C   ILE A 150       3.348  -8.633   8.508  1.00 96.94           C  
ATOM   1220  CB  ILE A 150       3.127  -6.301   9.445  1.00 96.94           C  
ATOM   1221  O   ILE A 150       2.471  -9.477   8.711  1.00 96.94           O  
ATOM   1222  CG1 ILE A 150       3.463  -5.391  10.625  1.00 96.94           C  
ATOM   1223  CG2 ILE A 150       1.611  -6.441   9.273  1.00 96.94           C  
ATOM   1224  CD1 ILE A 150       3.062  -3.936  10.422  1.00 96.94           C  
ATOM   1225  N   ILE A 151       3.969  -8.578   7.418  1.00 98.00           N  
ATOM   1226  CA  ILE A 151       3.635  -9.406   6.266  1.00 98.00           C  
ATOM   1227  C   ILE A 151       3.912 -10.875   6.586  1.00 98.00           C  
ATOM   1228  CB  ILE A 151       4.426  -8.977   5.012  1.00 98.00           C  
ATOM   1229  O   ILE A 151       3.096 -11.750   6.285  1.00 98.00           O  
ATOM   1230  CG1 ILE A 151       3.885  -7.645   4.473  1.00 98.00           C  
ATOM   1231  CG2 ILE A 151       4.375 -10.062   3.936  1.00 98.00           C  
ATOM   1232  CD1 ILE A 151       4.801  -6.969   3.459  1.00 98.00           C  
ATOM   1233  N   ARG A 152       4.949 -11.180   7.250  1.00 96.00           N  
ATOM   1234  CA  ARG A 152       5.367 -12.547   7.543  1.00 96.00           C  
ATOM   1235  C   ARG A 152       4.383 -13.227   8.492  1.00 96.00           C  
ATOM   1236  CB  ARG A 152       6.770 -12.562   8.148  1.00 96.00           C  
ATOM   1237  O   ARG A 152       4.188 -14.445   8.430  1.00 96.00           O  
ATOM   1238  CG  ARG A 152       7.883 -12.367   7.129  1.00 96.00           C  
ATOM   1239  CD  ARG A 152       9.258 -12.445   7.777  1.00 96.00           C  
ATOM   1240  NE  ARG A 152      10.320 -12.484   6.777  1.00 96.00           N  
ATOM   1241  NH1 ARG A 152      12.047 -12.508   8.312  1.00 96.00           N  
ATOM   1242  NH2 ARG A 152      12.508 -12.555   6.066  1.00 96.00           N  
ATOM   1243  CZ  ARG A 152      11.625 -12.516   7.055  1.00 96.00           C  
ATOM   1244  N   THR A 153       3.760 -12.406   9.266  1.00 95.50           N  
ATOM   1245  CA  THR A 153       2.871 -12.992  10.266  1.00 95.50           C  
ATOM   1246  C   THR A 153       1.423 -12.961   9.781  1.00 95.50           C  
ATOM   1247  CB  THR A 153       2.986 -12.250  11.609  1.00 95.50           C  
ATOM   1248  O   THR A 153       0.535 -13.508  10.438  1.00 95.50           O  
ATOM   1249  CG2 THR A 153       4.418 -12.281  12.133  1.00 95.50           C  
ATOM   1250  OG1 THR A 153       2.582 -10.891  11.438  1.00 95.50           O  
ATOM   1251  N   SER A 154       1.257 -12.406   8.633  1.00 96.38           N  
ATOM   1252  CA  SER A 154      -0.101 -12.188   8.148  1.00 96.38           C  
ATOM   1253  C   SER A 154      -0.659 -13.438   7.480  1.00 96.38           C  
ATOM   1254  CB  SER A 154      -0.133 -11.016   7.160  1.00 96.38           C  
ATOM   1255  O   SER A 154      -1.875 -13.586   7.352  1.00 96.38           O  
ATOM   1256  OG  SER A 154       0.468 -11.383   5.930  1.00 96.38           O  
ATOM   1257  N   GLY A 155       0.154 -14.273   7.023  1.00 95.38           N  
ATOM   1258  CA  GLY A 155      -0.263 -15.414   6.215  1.00 95.38           C  
ATOM   1259  C   GLY A 155      -0.211 -15.133   4.723  1.00 95.38           C  
ATOM   1260  O   GLY A 155      -0.469 -16.031   3.912  1.00 95.38           O  
ATOM   1261  N   TRP A 156       0.019 -13.844   4.332  1.00 98.50           N  
ATOM   1262  CA  TRP A 156       0.137 -13.453   2.932  1.00 98.50           C  
ATOM   1263  C   TRP A 156       1.422 -14.000   2.316  1.00 98.50           C  
ATOM   1264  CB  TRP A 156       0.101 -11.922   2.797  1.00 98.50           C  
ATOM   1265  O   TRP A 156       2.518 -13.742   2.824  1.00 98.50           O  
ATOM   1266  CG  TRP A 156      -0.036 -11.438   1.386  1.00 98.50           C  
ATOM   1267  CD1 TRP A 156      -0.167 -12.203   0.260  1.00 98.50           C  
ATOM   1268  CD2 TRP A 156      -0.050 -10.078   0.948  1.00 98.50           C  
ATOM   1269  CE2 TRP A 156      -0.194 -10.094  -0.457  1.00 98.50           C  
ATOM   1270  CE3 TRP A 156       0.043  -8.844   1.608  1.00 98.50           C  
ATOM   1271  NE1 TRP A 156      -0.263 -11.398  -0.851  1.00 98.50           N  
ATOM   1272  CH2 TRP A 156      -0.152  -7.727  -0.542  1.00 98.50           C  
ATOM   1273  CZ2 TRP A 156      -0.246  -8.922  -1.214  1.00 98.50           C  
ATOM   1274  CZ3 TRP A 156      -0.009  -7.680   0.854  1.00 98.50           C  
ATOM   1275  N   ASN A 157       1.219 -14.773   1.212  1.00 98.50           N  
ATOM   1276  CA  ASN A 157       2.361 -15.297   0.468  1.00 98.50           C  
ATOM   1277  C   ASN A 157       3.076 -14.195  -0.305  1.00 98.50           C  
ATOM   1278  CB  ASN A 157       1.921 -16.406  -0.483  1.00 98.50           C  
ATOM   1279  O   ASN A 157       2.570 -13.711  -1.322  1.00 98.50           O  
ATOM   1280  CG  ASN A 157       3.088 -17.062  -1.196  1.00 98.50           C  
ATOM   1281  ND2 ASN A 157       2.787 -17.859  -2.219  1.00 98.50           N  
ATOM   1282  OD1 ASN A 157       4.246 -16.859  -0.832  1.00 98.50           O  
ATOM   1283  N   VAL A 158       4.273 -13.828   0.177  1.00 98.56           N  
ATOM   1284  CA  VAL A 158       5.047 -12.758  -0.431  1.00 98.56           C  
ATOM   1285  C   VAL A 158       6.473 -13.234  -0.699  1.00 98.56           C  
ATOM   1286  CB  VAL A 158       5.066 -11.492   0.463  1.00 98.56           C  
ATOM   1287  O   VAL A 158       7.086 -13.883   0.147  1.00 98.56           O  
ATOM   1288  CG1 VAL A 158       6.000 -10.438  -0.117  1.00 98.56           C  
ATOM   1289  CG2 VAL A 158       3.654 -10.938   0.625  1.00 98.56           C  
ATOM   1290  N   THR A 159       6.961 -12.938  -1.873  1.00 98.44           N  
ATOM   1291  CA  THR A 159       8.336 -13.242  -2.258  1.00 98.44           C  
ATOM   1292  C   THR A 159       9.203 -11.992  -2.195  1.00 98.44           C  
ATOM   1293  CB  THR A 159       8.391 -13.852  -3.674  1.00 98.44           C  
ATOM   1294  O   THR A 159       8.828 -10.938  -2.713  1.00 98.44           O  
ATOM   1295  CG2 THR A 159       9.828 -14.164  -4.074  1.00 98.44           C  
ATOM   1296  OG1 THR A 159       7.621 -15.055  -3.707  1.00 98.44           O  
ATOM   1297  N   VAL A 160      10.312 -12.125  -1.537  1.00 98.19           N  
ATOM   1298  CA  VAL A 160      11.297 -11.047  -1.558  1.00 98.19           C  
ATOM   1299  C   VAL A 160      12.141 -11.133  -2.830  1.00 98.19           C  
ATOM   1300  CB  VAL A 160      12.211 -11.086  -0.312  1.00 98.19           C  
ATOM   1301  O   VAL A 160      12.914 -12.086  -3.004  1.00 98.19           O  
ATOM   1302  CG1 VAL A 160      13.250  -9.969  -0.364  1.00 98.19           C  
ATOM   1303  CG2 VAL A 160      11.375 -10.984   0.964  1.00 98.19           C  
ATOM   1304  N   LEU A 161      12.039 -10.141  -3.648  1.00 98.12           N  
ATOM   1305  CA  LEU A 161      12.742 -10.133  -4.922  1.00 98.12           C  
ATOM   1306  C   LEU A 161      14.156  -9.578  -4.762  1.00 98.12           C  
ATOM   1307  CB  LEU A 161      11.977  -9.312  -5.965  1.00 98.12           C  
ATOM   1308  O   LEU A 161      15.086 -10.023  -5.434  1.00 98.12           O  
ATOM   1309  CG  LEU A 161      10.594  -9.836  -6.348  1.00 98.12           C  
ATOM   1310  CD1 LEU A 161       9.914  -8.875  -7.320  1.00 98.12           C  
ATOM   1311  CD2 LEU A 161      10.695 -11.234  -6.957  1.00 98.12           C  
ATOM   1312  N   GLU A 162      14.273  -8.602  -3.889  1.00 97.88           N  
ATOM   1313  CA  GLU A 162      15.562  -7.957  -3.652  1.00 97.88           C  
ATOM   1314  C   GLU A 162      15.570  -7.211  -2.322  1.00 97.88           C  
ATOM   1315  CB  GLU A 162      15.906  -7.000  -4.797  1.00 97.88           C  
ATOM   1316  O   GLU A 162      14.523  -6.758  -1.852  1.00 97.88           O  
ATOM   1317  CG  GLU A 162      17.266  -6.344  -4.660  1.00 97.88           C  
ATOM   1318  CD  GLU A 162      18.422  -7.340  -4.707  1.00 97.88           C  
ATOM   1319  OE1 GLU A 162      19.094  -7.531  -3.674  1.00 97.88           O  
ATOM   1320  OE2 GLU A 162      18.641  -7.930  -5.789  1.00 97.88           O  
ATOM   1321  N   THR A 163      16.781  -7.117  -1.809  1.00 97.44           N  
ATOM   1322  CA  THR A 163      17.000  -6.289  -0.630  1.00 97.44           C  
ATOM   1323  C   THR A 163      17.844  -5.059  -0.985  1.00 97.44           C  
ATOM   1324  CB  THR A 163      17.719  -7.086   0.484  1.00 97.44           C  
ATOM   1325  O   THR A 163      18.766  -5.141  -1.805  1.00 97.44           O  
ATOM   1326  CG2 THR A 163      17.875  -6.242   1.745  1.00 97.44           C  
ATOM   1327  OG1 THR A 163      16.938  -8.250   0.796  1.00 97.44           O  
ATOM   1328  N   GLY A 164      17.438  -3.961  -0.435  1.00 97.44           N  
ATOM   1329  CA  GLY A 164      18.141  -2.721  -0.715  1.00 97.44           C  
ATOM   1330  C   GLY A 164      18.344  -1.858   0.516  1.00 97.44           C  
ATOM   1331  O   GLY A 164      18.203  -2.334   1.645  1.00 97.44           O  
ATOM   1332  N   VAL A 165      18.828  -0.653   0.274  1.00 97.12           N  
ATOM   1333  CA  VAL A 165      19.062   0.299   1.353  1.00 97.12           C  
ATOM   1334  C   VAL A 165      18.375   1.621   1.042  1.00 97.12           C  
ATOM   1335  CB  VAL A 165      20.578   0.533   1.576  1.00 97.12           C  
ATOM   1336  O   VAL A 165      18.516   2.160  -0.058  1.00 97.12           O  
ATOM   1337  CG1 VAL A 165      20.812   1.490   2.744  1.00 97.12           C  
ATOM   1338  CG2 VAL A 165      21.297  -0.795   1.820  1.00 97.12           C  
ATOM   1339  N   SER A 166      17.578   2.113   1.967  1.00 95.44           N  
ATOM   1340  CA  SER A 166      16.812   3.346   1.771  1.00 95.44           C  
ATOM   1341  C   SER A 166      17.703   4.574   1.903  1.00 95.44           C  
ATOM   1342  CB  SER A 166      15.664   3.432   2.775  1.00 95.44           C  
ATOM   1343  O   SER A 166      18.906   4.449   2.178  1.00 95.44           O  
ATOM   1344  OG  SER A 166      16.156   3.711   4.074  1.00 95.44           O  
ATOM   1345  N   GLU A 167      17.156   5.766   1.782  1.00 92.88           N  
ATOM   1346  CA  GLU A 167      17.875   7.035   1.916  1.00 92.88           C  
ATOM   1347  C   GLU A 167      18.328   7.258   3.354  1.00 92.88           C  
ATOM   1348  CB  GLU A 167      16.984   8.195   1.461  1.00 92.88           C  
ATOM   1349  O   GLU A 167      19.219   8.078   3.604  1.00 92.88           O  
ATOM   1350  CG  GLU A 167      15.812   8.477   2.391  1.00 92.88           C  
ATOM   1351  CD  GLU A 167      14.578   7.648   2.068  1.00 92.88           C  
ATOM   1352  OE1 GLU A 167      13.484   7.965   2.584  1.00 92.88           O  
ATOM   1353  OE2 GLU A 167      14.711   6.676   1.294  1.00 92.88           O  
ATOM   1354  N   LYS A 168      17.812   6.527   4.211  1.00 94.12           N  
ATOM   1355  CA  LYS A 168      18.172   6.641   5.621  1.00 94.12           C  
ATOM   1356  C   LYS A 168      19.141   5.535   6.027  1.00 94.12           C  
ATOM   1357  CB  LYS A 168      16.922   6.590   6.500  1.00 94.12           C  
ATOM   1358  O   LYS A 168      19.312   5.266   7.219  1.00 94.12           O  
ATOM   1359  CG  LYS A 168      15.961   7.750   6.277  1.00 94.12           C  
ATOM   1360  CD  LYS A 168      14.719   7.617   7.141  1.00 94.12           C  
ATOM   1361  CE  LYS A 168      15.031   7.848   8.617  1.00 94.12           C  
ATOM   1362  NZ  LYS A 168      13.812   7.711   9.469  1.00 94.12           N  
ATOM   1363  N   ASP A 169      19.672   4.844   5.105  1.00 94.69           N  
ATOM   1364  CA  ASP A 169      20.625   3.760   5.328  1.00 94.69           C  
ATOM   1365  C   ASP A 169      19.984   2.625   6.129  1.00 94.69           C  
ATOM   1366  CB  ASP A 169      21.859   4.281   6.055  1.00 94.69           C  
ATOM   1367  O   ASP A 169      20.609   2.068   7.031  1.00 94.69           O  
ATOM   1368  CG  ASP A 169      23.062   3.359   5.914  1.00 94.69           C  
ATOM   1369  OD1 ASP A 169      23.156   2.633   4.902  1.00 94.69           O  
ATOM   1370  OD2 ASP A 169      23.922   3.355   6.828  1.00 94.69           O  
ATOM   1371  N   GLU A 170      18.672   2.352   5.871  1.00 95.31           N  
ATOM   1372  CA  GLU A 170      17.922   1.254   6.469  1.00 95.31           C  
ATOM   1373  C   GLU A 170      17.547   0.205   5.422  1.00 95.31           C  
ATOM   1374  CB  GLU A 170      16.656   1.780   7.152  1.00 95.31           C  
ATOM   1375  O   GLU A 170      17.312   0.537   4.258  1.00 95.31           O  
ATOM   1376  CG  GLU A 170      16.938   2.707   8.328  1.00 95.31           C  
ATOM   1377  CD  GLU A 170      15.680   3.312   8.922  1.00 95.31           C  
ATOM   1378  OE1 GLU A 170      15.734   3.826  10.062  1.00 95.31           O  
ATOM   1379  OE2 GLU A 170      14.625   3.271   8.250  1.00 95.31           O  
ATOM   1380  N   PRO A 171      17.547  -1.049   5.914  1.00 96.56           N  
ATOM   1381  CA  PRO A 171      17.141  -2.076   4.949  1.00 96.56           C  
ATOM   1382  C   PRO A 171      15.703  -1.911   4.477  1.00 96.56           C  
ATOM   1383  CB  PRO A 171      17.312  -3.381   5.730  1.00 96.56           C  
ATOM   1384  O   PRO A 171      14.812  -1.603   5.277  1.00 96.56           O  
ATOM   1385  CG  PRO A 171      17.188  -2.986   7.168  1.00 96.56           C  
ATOM   1386  CD  PRO A 171      17.734  -1.596   7.332  1.00 96.56           C  
ATOM   1387  N   VAL A 172      15.523  -2.100   3.139  1.00 97.81           N  
ATOM   1388  CA  VAL A 172      14.195  -2.168   2.547  1.00 97.81           C  
ATOM   1389  C   VAL A 172      14.094  -3.387   1.633  1.00 97.81           C  
ATOM   1390  CB  VAL A 172      13.859  -0.882   1.759  1.00 97.81           C  
ATOM   1391  O   VAL A 172      15.117  -3.908   1.173  1.00 97.81           O  
ATOM   1392  CG1 VAL A 172      13.727   0.312   2.703  1.00 97.81           C  
ATOM   1393  CG2 VAL A 172      14.922  -0.614   0.695  1.00 97.81           C  
ATOM   1394  N   TYR A 173      12.820  -3.787   1.420  1.00 98.38           N  
ATOM   1395  CA  TYR A 173      12.602  -5.023   0.678  1.00 98.38           C  
ATOM   1396  C   TYR A 173      11.656  -4.793  -0.498  1.00 98.38           C  
ATOM   1397  CB  TYR A 173      12.031  -6.109   1.599  1.00 98.38           C  
ATOM   1398  O   TYR A 173      10.570  -4.242  -0.331  1.00 98.38           O  
ATOM   1399  CG  TYR A 173      12.812  -6.293   2.875  1.00 98.38           C  
ATOM   1400  CD1 TYR A 173      13.844  -7.230   2.955  1.00 98.38           C  
ATOM   1401  CD2 TYR A 173      12.531  -5.531   4.004  1.00 98.38           C  
ATOM   1402  CE1 TYR A 173      14.562  -7.406   4.133  1.00 98.38           C  
ATOM   1403  CE2 TYR A 173      13.242  -5.699   5.184  1.00 98.38           C  
ATOM   1404  OH  TYR A 173      14.977  -6.805   6.402  1.00 98.38           O  
ATOM   1405  CZ  TYR A 173      14.258  -6.637   5.238  1.00 98.38           C  
ATOM   1406  N   LEU A 174      12.203  -5.098  -1.674  1.00 98.56           N  
ATOM   1407  CA  LEU A 174      11.305  -5.191  -2.816  1.00 98.56           C  
ATOM   1408  C   LEU A 174      10.562  -6.523  -2.812  1.00 98.56           C  
ATOM   1409  CB  LEU A 174      12.078  -5.031  -4.125  1.00 98.56           C  
ATOM   1410  O   LEU A 174      11.180  -7.586  -2.916  1.00 98.56           O  
ATOM   1411  CG  LEU A 174      11.273  -5.172  -5.418  1.00 98.56           C  
ATOM   1412  CD1 LEU A 174      10.188  -4.102  -5.480  1.00 98.56           C  
ATOM   1413  CD2 LEU A 174      12.188  -5.090  -6.633  1.00 98.56           C  
ATOM   1414  N   LEU A 175       9.203  -6.402  -2.814  1.00 98.56           N  
ATOM   1415  CA  LEU A 175       8.383  -7.586  -2.584  1.00 98.56           C  
ATOM   1416  C   LEU A 175       7.445  -7.832  -3.764  1.00 98.56           C  
ATOM   1417  CB  LEU A 175       7.562  -7.426  -1.298  1.00 98.56           C  
ATOM   1418  O   LEU A 175       6.961  -6.887  -4.391  1.00 98.56           O  
ATOM   1419  CG  LEU A 175       8.344  -7.035  -0.043  1.00 98.56           C  
ATOM   1420  CD1 LEU A 175       7.391  -6.793   1.122  1.00 98.56           C  
ATOM   1421  CD2 LEU A 175       9.367  -8.109   0.309  1.00 98.56           C  
ATOM   1422  N   LEU A 176       7.250  -9.117  -4.035  1.00 98.81           N  
ATOM   1423  CA  LEU A 176       6.145  -9.562  -4.871  1.00 98.81           C  
ATOM   1424  C   LEU A 176       5.070 -10.250  -4.031  1.00 98.81           C  
ATOM   1425  CB  LEU A 176       6.645 -10.523  -5.957  1.00 98.81           C  
ATOM   1426  O   LEU A 176       5.273 -11.359  -3.541  1.00 98.81           O  
ATOM   1427  CG  LEU A 176       5.574 -11.164  -6.840  1.00 98.81           C  
ATOM   1428  CD1 LEU A 176       4.812 -10.094  -7.613  1.00 98.81           C  
ATOM   1429  CD2 LEU A 176       6.207 -12.172  -7.793  1.00 98.81           C  
ATOM   1430  N   GLY A 177       3.955  -9.516  -3.889  1.00 98.69           N  
ATOM   1431  CA  GLY A 177       2.809 -10.133  -3.236  1.00 98.69           C  
ATOM   1432  C   GLY A 177       1.995 -11.016  -4.168  1.00 98.69           C  
ATOM   1433  O   GLY A 177       1.502 -10.547  -5.195  1.00 98.69           O  
ATOM   1434  N   HIS A 178       1.751 -12.258  -3.727  1.00 98.62           N  
ATOM   1435  CA  HIS A 178       1.008 -13.195  -4.559  1.00 98.62           C  
ATOM   1436  C   HIS A 178      -0.495 -13.055  -4.344  1.00 98.62           C  
ATOM   1437  CB  HIS A 178       1.446 -14.633  -4.270  1.00 98.62           C  
ATOM   1438  O   HIS A 178      -0.939 -12.695  -3.252  1.00 98.62           O  
ATOM   1439  CG  HIS A 178       2.883 -14.898  -4.590  1.00 98.62           C  
ATOM   1440  CD2 HIS A 178       3.980 -14.922  -3.797  1.00 98.62           C  
ATOM   1441  ND1 HIS A 178       3.320 -15.180  -5.867  1.00 98.62           N  
ATOM   1442  CE1 HIS A 178       4.629 -15.367  -5.844  1.00 98.62           C  
ATOM   1443  NE2 HIS A 178       5.055 -15.219  -4.602  1.00 98.62           N  
ATOM   1444  N   VAL A 179      -1.201 -13.273  -5.457  1.00 98.38           N  
ATOM   1445  CA  VAL A 179      -2.645 -13.070  -5.406  1.00 98.38           C  
ATOM   1446  C   VAL A 179      -3.357 -14.422  -5.438  1.00 98.38           C  
ATOM   1447  CB  VAL A 179      -3.135 -12.180  -6.570  1.00 98.38           C  
ATOM   1448  O   VAL A 179      -4.438 -14.539  -6.016  1.00 98.38           O  
ATOM   1449  CG1 VAL A 179      -2.594 -10.758  -6.430  1.00 98.38           C  
ATOM   1450  CG2 VAL A 179      -2.723 -12.781  -7.910  1.00 98.38           C  
ATOM   1451  N   ASP A 180      -2.746 -15.477  -4.824  1.00 98.31           N  
ATOM   1452  CA  ASP A 180      -3.262 -16.844  -4.785  1.00 98.31           C  
ATOM   1453  C   ASP A 180      -4.406 -16.969  -3.783  1.00 98.31           C  
ATOM   1454  CB  ASP A 180      -2.143 -17.828  -4.438  1.00 98.31           C  
ATOM   1455  O   ASP A 180      -4.480 -16.203  -2.818  1.00 98.31           O  
ATOM   1456  CG  ASP A 180      -1.448 -17.500  -3.129  1.00 98.31           C  
ATOM   1457  OD1 ASP A 180      -0.555 -16.625  -3.117  1.00 98.31           O  
ATOM   1458  OD2 ASP A 180      -1.794 -18.125  -2.102  1.00 98.31           O  
ATOM   1459  N   SER A 181      -5.281 -17.906  -3.971  1.00 97.12           N  
ATOM   1460  CA  SER A 181      -6.480 -18.156  -3.178  1.00 97.12           C  
ATOM   1461  C   SER A 181      -6.129 -18.469  -1.727  1.00 97.12           C  
ATOM   1462  CB  SER A 181      -7.289 -19.312  -3.773  1.00 97.12           C  
ATOM   1463  O   SER A 181      -6.863 -18.094  -0.810  1.00 97.12           O  
ATOM   1464  OG  SER A 181      -7.754 -18.984  -5.070  1.00 97.12           O  
ATOM   1465  N   GLU A 182      -4.992 -19.125  -1.528  1.00 97.94           N  
ATOM   1466  CA  GLU A 182      -4.594 -19.484  -0.168  1.00 97.94           C  
ATOM   1467  C   GLU A 182      -4.289 -18.234   0.657  1.00 97.94           C  
ATOM   1468  CB  GLU A 182      -3.377 -20.406  -0.185  1.00 97.94           C  
ATOM   1469  O   GLU A 182      -4.680 -18.141   1.823  1.00 97.94           O  
ATOM   1470  CG  GLU A 182      -2.945 -20.875   1.195  1.00 97.94           C  
ATOM   1471  CD  GLU A 182      -3.998 -21.734   1.894  1.00 97.94           C  
ATOM   1472  OE1 GLU A 182      -3.924 -21.891   3.133  1.00 97.94           O  
ATOM   1473  OE2 GLU A 182      -4.902 -22.234   1.195  1.00 97.94           O  
ATOM   1474  N   SER A 183      -3.537 -17.297   0.103  1.00 98.19           N  
ATOM   1475  CA  SER A 183      -3.271 -16.031   0.782  1.00 98.19           C  
ATOM   1476  C   SER A 183      -4.570 -15.320   1.145  1.00 98.19           C  
ATOM   1477  CB  SER A 183      -2.408 -15.125  -0.094  1.00 98.19           C  
ATOM   1478  O   SER A 183      -4.719 -14.820   2.262  1.00 98.19           O  
ATOM   1479  OG  SER A 183      -1.110 -15.672  -0.258  1.00 98.19           O  
ATOM   1480  N   GLN A 184      -5.469 -15.250   0.179  1.00 97.25           N  
ATOM   1481  CA  GLN A 184      -6.773 -14.641   0.397  1.00 97.25           C  
ATOM   1482  C   GLN A 184      -7.516 -15.312   1.547  1.00 97.25           C  
ATOM   1483  CB  GLN A 184      -7.617 -14.695  -0.878  1.00 97.25           C  
ATOM   1484  O   GLN A 184      -8.047 -14.641   2.432  1.00 97.25           O  
ATOM   1485  CG  GLN A 184      -8.945 -13.961  -0.772  1.00 97.25           C  
ATOM   1486  CD  GLN A 184      -9.812 -14.141  -2.006  1.00 97.25           C  
ATOM   1487  NE2 GLN A 184     -10.320 -13.031  -2.533  1.00 97.25           N  
ATOM   1488  OE1 GLN A 184     -10.023 -15.258  -2.480  1.00 97.25           O  
ATOM   1489  N   ARG A 185      -7.535 -16.609   1.617  1.00 96.12           N  
ATOM   1490  CA  ARG A 185      -8.211 -17.375   2.648  1.00 96.12           C  
ATOM   1491  C   ARG A 185      -7.605 -17.109   4.023  1.00 96.12           C  
ATOM   1492  CB  ARG A 185      -8.148 -18.875   2.326  1.00 96.12           C  
ATOM   1493  O   ARG A 185      -8.328 -16.922   5.000  1.00 96.12           O  
ATOM   1494  CG  ARG A 185      -9.008 -19.734   3.232  1.00 96.12           C  
ATOM   1495  CD  ARG A 185      -8.773 -21.219   2.990  1.00 96.12           C  
ATOM   1496  NE  ARG A 185      -8.867 -21.562   1.572  1.00 96.12           N  
ATOM   1497  NH1 ARG A 185      -6.777 -22.531   1.441  1.00 96.12           N  
ATOM   1498  NH2 ARG A 185      -8.117 -22.438  -0.415  1.00 96.12           N  
ATOM   1499  CZ  ARG A 185      -7.922 -22.172   0.869  1.00 96.12           C  
ATOM   1500  N   LYS A 186      -6.305 -17.141   4.164  1.00 96.62           N  
ATOM   1501  CA  LYS A 186      -5.609 -16.922   5.430  1.00 96.62           C  
ATOM   1502  C   LYS A 186      -5.883 -15.523   5.980  1.00 96.62           C  
ATOM   1503  CB  LYS A 186      -4.102 -17.125   5.258  1.00 96.62           C  
ATOM   1504  O   LYS A 186      -6.105 -15.359   7.180  1.00 96.62           O  
ATOM   1505  CG  LYS A 186      -3.695 -18.594   5.105  1.00 96.62           C  
ATOM   1506  CD  LYS A 186      -2.184 -18.734   4.980  1.00 96.62           C  
ATOM   1507  CE  LYS A 186      -1.764 -20.203   4.957  1.00 96.62           C  
ATOM   1508  NZ  LYS A 186      -0.294 -20.344   4.734  1.00 96.62           N  
ATOM   1509  N   LEU A 187      -5.891 -14.531   5.059  1.00 96.62           N  
ATOM   1510  CA  LEU A 187      -6.176 -13.172   5.496  1.00 96.62           C  
ATOM   1511  C   LEU A 187      -7.621 -13.039   5.961  1.00 96.62           C  
ATOM   1512  CB  LEU A 187      -5.895 -12.172   4.363  1.00 96.62           C  
ATOM   1513  O   LEU A 187      -7.895 -12.406   6.980  1.00 96.62           O  
ATOM   1514  CG  LEU A 187      -4.426 -11.891   4.059  1.00 96.62           C  
ATOM   1515  CD1 LEU A 187      -4.289 -11.172   2.721  1.00 96.62           C  
ATOM   1516  CD2 LEU A 187      -3.791 -11.078   5.180  1.00 96.62           C  
ATOM   1517  N   LYS A 188      -8.523 -13.695   5.289  1.00 94.31           N  
ATOM   1518  CA  LYS A 188      -9.930 -13.672   5.684  1.00 94.31           C  
ATOM   1519  C   LYS A 188     -10.125 -14.312   7.055  1.00 94.31           C  
ATOM   1520  CB  LYS A 188     -10.789 -14.391   4.645  1.00 94.31           C  
ATOM   1521  O   LYS A 188     -10.867 -13.797   7.891  1.00 94.31           O  
ATOM   1522  CG  LYS A 188     -10.992 -13.602   3.359  1.00 94.31           C  
ATOM   1523  CD  LYS A 188     -11.883 -14.352   2.377  1.00 94.31           C  
ATOM   1524  CE  LYS A 188     -12.062 -13.578   1.078  1.00 94.31           C  
ATOM   1525  NZ  LYS A 188     -12.891 -14.328   0.093  1.00 94.31           N  
ATOM   1526  N   ALA A 189      -9.500 -15.406   7.234  1.00 92.62           N  
ATOM   1527  CA  ALA A 189      -9.609 -16.125   8.508  1.00 92.62           C  
ATOM   1528  C   ALA A 189      -9.109 -15.258   9.664  1.00 92.62           C  
ATOM   1529  CB  ALA A 189      -8.820 -17.422   8.445  1.00 92.62           C  
ATOM   1530  O   ALA A 189      -9.727 -15.227  10.734  1.00 92.62           O  
ATOM   1531  N   LYS A 190      -8.070 -14.516   9.461  1.00 92.12           N  
ATOM   1532  CA  LYS A 190      -7.516 -13.648  10.500  1.00 92.12           C  
ATOM   1533  C   LYS A 190      -8.453 -12.484  10.797  1.00 92.12           C  
ATOM   1534  CB  LYS A 190      -6.141 -13.125  10.078  1.00 92.12           C  
ATOM   1535  O   LYS A 190      -8.648 -12.125  11.961  1.00 92.12           O  
ATOM   1536  CG  LYS A 190      -5.008 -14.117  10.289  1.00 92.12           C  
ATOM   1537  CD  LYS A 190      -3.645 -13.461  10.125  1.00 92.12           C  
ATOM   1538  CE  LYS A 190      -2.512 -14.430  10.430  1.00 92.12           C  
ATOM   1539  NZ  LYS A 190      -1.174 -13.773  10.312  1.00 92.12           N  
ATOM   1540  N   ILE A 191      -8.961 -11.930   9.766  1.00 92.25           N  
ATOM   1541  CA  ILE A 191      -9.883 -10.812   9.938  1.00 92.25           C  
ATOM   1542  C   ILE A 191     -11.141 -11.289  10.656  1.00 92.25           C  
ATOM   1543  CB  ILE A 191     -10.250 -10.172   8.578  1.00 92.25           C  
ATOM   1544  O   ILE A 191     -11.586 -10.648  11.617  1.00 92.25           O  
ATOM   1545  CG1 ILE A 191      -9.016  -9.547   7.926  1.00 92.25           C  
ATOM   1546  CG2 ILE A 191     -11.367  -9.141   8.758  1.00 92.25           C  
ATOM   1547  CD1 ILE A 191      -9.203  -9.195   6.457  1.00 92.25           C  
ATOM   1548  N   PHE A 192     -11.641 -12.398  10.250  1.00 88.38           N  
ATOM   1549  CA  PHE A 192     -12.883 -12.938  10.797  1.00 88.38           C  
ATOM   1550  C   PHE A 192     -12.711 -13.312  12.258  1.00 88.38           C  
ATOM   1551  CB  PHE A 192     -13.336 -14.164   9.992  1.00 88.38           C  
ATOM   1552  O   PHE A 192     -13.648 -13.203  13.047  1.00 88.38           O  
ATOM   1553  CG  PHE A 192     -14.727 -14.633  10.328  1.00 88.38           C  
ATOM   1554  CD1 PHE A 192     -14.914 -15.758  11.109  1.00 88.38           C  
ATOM   1555  CD2 PHE A 192     -15.836 -13.938   9.867  1.00 88.38           C  
ATOM   1556  CE1 PHE A 192     -16.203 -16.203  11.430  1.00 88.38           C  
ATOM   1557  CE2 PHE A 192     -17.125 -14.367  10.180  1.00 88.38           C  
ATOM   1558  CZ  PHE A 192     -17.297 -15.500  10.961  1.00 88.38           C  
ATOM   1559  N   SER A 193     -11.508 -13.758  12.656  1.00 87.06           N  
ATOM   1560  CA  SER A 193     -11.258 -14.172  14.031  1.00 87.06           C  
ATOM   1561  C   SER A 193     -11.305 -12.984  14.984  1.00 87.06           C  
ATOM   1562  CB  SER A 193      -9.898 -14.867  14.133  1.00 87.06           C  
ATOM   1563  O   SER A 193     -11.586 -13.148  16.172  1.00 87.06           O  
ATOM   1564  OG  SER A 193      -8.844 -13.938  13.984  1.00 87.06           O  
ATOM   1565  N   LYS A 194     -11.156 -11.789  14.484  1.00 84.00           N  
ATOM   1566  CA  LYS A 194     -11.047 -10.617  15.352  1.00 84.00           C  
ATOM   1567  C   LYS A 194     -12.203  -9.656  15.117  1.00 84.00           C  
ATOM   1568  CB  LYS A 194      -9.711  -9.906  15.117  1.00 84.00           C  
ATOM   1569  O   LYS A 194     -12.461  -8.781  15.945  1.00 84.00           O  
ATOM   1570  CG  LYS A 194      -8.492 -10.719  15.523  1.00 84.00           C  
ATOM   1571  CD  LYS A 194      -7.215  -9.898  15.438  1.00 84.00           C  
ATOM   1572  CE  LYS A 194      -6.008 -10.680  15.938  1.00 84.00           C  
ATOM   1573  NZ  LYS A 194      -4.781  -9.828  16.000  1.00 84.00           N  
ATOM   1574  N   TYR A 195     -12.719  -9.789  13.961  1.00 74.06           N  
ATOM   1575  CA  TYR A 195     -13.828  -8.945  13.539  1.00 74.06           C  
ATOM   1576  C   TYR A 195     -15.117  -9.750  13.430  1.00 74.06           C  
ATOM   1577  CB  TYR A 195     -13.516  -8.273  12.195  1.00 74.06           C  
ATOM   1578  O   TYR A 195     -15.203 -10.688  12.633  1.00 74.06           O  
ATOM   1579  CG  TYR A 195     -14.578  -7.305  11.742  1.00 74.06           C  
ATOM   1580  CD1 TYR A 195     -15.375  -7.578  10.633  1.00 74.06           C  
ATOM   1581  CD2 TYR A 195     -14.781  -6.105  12.414  1.00 74.06           C  
ATOM   1582  CE1 TYR A 195     -16.344  -6.684  10.203  1.00 74.06           C  
ATOM   1583  CE2 TYR A 195     -15.758  -5.203  12.000  1.00 74.06           C  
ATOM   1584  OH  TYR A 195     -17.500  -4.609  10.477  1.00 74.06           O  
ATOM   1585  CZ  TYR A 195     -16.531  -5.500  10.891  1.00 74.06           C  
ATOM   1586  N   SER A 196     -16.031  -9.695  14.438  1.00 65.62           N  
ATOM   1587  CA  SER A 196     -17.281 -10.445  14.398  1.00 65.62           C  
ATOM   1588  C   SER A 196     -18.219  -9.883  13.336  1.00 65.62           C  
ATOM   1589  CB  SER A 196     -17.969 -10.414  15.766  1.00 65.62           C  
ATOM   1590  O   SER A 196     -18.750  -8.781  13.492  1.00 65.62           O  
ATOM   1591  OG  SER A 196     -19.062 -11.297  15.789  1.00 65.62           O  
ATOM   1592  N   THR A 197     -17.906  -9.898  12.070  1.00 63.44           N  
ATOM   1593  CA  THR A 197     -19.000  -9.555  11.180  1.00 63.44           C  
ATOM   1594  C   THR A 197     -19.922 -10.750  10.961  1.00 63.44           C  
ATOM   1595  CB  THR A 197     -18.484  -9.047   9.820  1.00 63.44           C  
ATOM   1596  O   THR A 197     -19.531 -11.898  11.195  1.00 63.44           O  
ATOM   1597  CG2 THR A 197     -17.391  -8.008  10.000  1.00 63.44           C  
ATOM   1598  OG1 THR A 197     -17.969 -10.156   9.078  1.00 63.44           O  
ATOM   1599  N   ALA A 198     -21.312 -10.523  10.867  1.00 58.16           N  
ATOM   1600  CA  ALA A 198     -22.328 -11.539  10.617  1.00 58.16           C  
ATOM   1601  C   ALA A 198     -22.156 -12.156   9.227  1.00 58.16           C  
ATOM   1602  CB  ALA A 198     -23.719 -10.938  10.758  1.00 58.16           C  
ATOM   1603  O   ALA A 198     -22.500 -13.320   9.016  1.00 58.16           O  
ATOM   1604  N   ASP A 199     -21.250 -11.508   8.336  1.00 72.31           N  
ATOM   1605  CA  ASP A 199     -21.266 -11.984   6.961  1.00 72.31           C  
ATOM   1606  C   ASP A 199     -19.875 -11.969   6.344  1.00 72.31           C  
ATOM   1607  CB  ASP A 199     -22.234 -11.141   6.117  1.00 72.31           C  
ATOM   1608  O   ASP A 199     -19.359 -10.906   5.980  1.00 72.31           O  
ATOM   1609  CG  ASP A 199     -22.422 -11.688   4.711  1.00 72.31           C  
ATOM   1610  OD1 ASP A 199     -21.781 -12.695   4.355  1.00 72.31           O  
ATOM   1611  OD2 ASP A 199     -23.219 -11.094   3.951  1.00 72.31           O  
ATOM   1612  N   GLU A 200     -19.188 -13.070   6.266  1.00 74.56           N  
ATOM   1613  CA  GLU A 200     -17.859 -13.273   5.680  1.00 74.56           C  
ATOM   1614  C   GLU A 200     -17.844 -12.875   4.207  1.00 74.56           C  
ATOM   1615  CB  GLU A 200     -17.422 -14.734   5.832  1.00 74.56           C  
ATOM   1616  O   GLU A 200     -16.797 -12.508   3.670  1.00 74.56           O  
ATOM   1617  CG  GLU A 200     -15.992 -15.000   5.406  1.00 74.56           C  
ATOM   1618  CD  GLU A 200     -15.570 -16.453   5.570  1.00 74.56           C  
ATOM   1619  OE1 GLU A 200     -14.406 -16.781   5.254  1.00 74.56           O  
ATOM   1620  OE2 GLU A 200     -16.406 -17.266   6.012  1.00 74.56           O  
ATOM   1621  N   THR A 201     -19.047 -12.883   3.568  1.00 79.81           N  
ATOM   1622  CA  THR A 201     -19.141 -12.625   2.137  1.00 79.81           C  
ATOM   1623  C   THR A 201     -18.781 -11.172   1.829  1.00 79.81           C  
ATOM   1624  CB  THR A 201     -20.547 -12.938   1.601  1.00 79.81           C  
ATOM   1625  O   THR A 201     -18.406 -10.844   0.704  1.00 79.81           O  
ATOM   1626  CG2 THR A 201     -20.875 -14.422   1.758  1.00 79.81           C  
ATOM   1627  OG1 THR A 201     -21.516 -12.164   2.326  1.00 79.81           O  
ATOM   1628  N   ARG A 202     -18.875 -10.344   2.842  1.00 82.38           N  
ATOM   1629  CA  ARG A 202     -18.547  -8.930   2.674  1.00 82.38           C  
ATOM   1630  C   ARG A 202     -17.062  -8.727   2.389  1.00 82.38           C  
ATOM   1631  CB  ARG A 202     -18.953  -8.133   3.918  1.00 82.38           C  
ATOM   1632  O   ARG A 202     -16.688  -7.805   1.666  1.00 82.38           O  
ATOM   1633  CG  ARG A 202     -20.453  -7.918   4.051  1.00 82.38           C  
ATOM   1634  CD  ARG A 202     -20.797  -6.996   5.211  1.00 82.38           C  
ATOM   1635  NE  ARG A 202     -20.719  -5.590   4.824  1.00 82.38           N  
ATOM   1636  NH1 ARG A 202     -21.562  -4.781   6.816  1.00 82.38           N  
ATOM   1637  NH2 ARG A 202     -20.984  -3.328   5.145  1.00 82.38           N  
ATOM   1638  CZ  ARG A 202     -21.094  -4.570   5.598  1.00 82.38           C  
ATOM   1639  N   LEU A 203     -16.281  -9.602   2.941  1.00 88.69           N  
ATOM   1640  CA  LEU A 203     -14.836  -9.508   2.775  1.00 88.69           C  
ATOM   1641  C   LEU A 203     -14.445  -9.727   1.317  1.00 88.69           C  
ATOM   1642  CB  LEU A 203     -14.125 -10.531   3.666  1.00 88.69           C  
ATOM   1643  O   LEU A 203     -13.453  -9.156   0.847  1.00 88.69           O  
ATOM   1644  CG  LEU A 203     -14.297 -10.352   5.176  1.00 88.69           C  
ATOM   1645  CD1 LEU A 203     -13.539 -11.438   5.926  1.00 88.69           C  
ATOM   1646  CD2 LEU A 203     -13.828  -8.961   5.605  1.00 88.69           C  
ATOM   1647  N   ASN A 204     -15.312 -10.461   0.623  1.00 88.88           N  
ATOM   1648  CA  ASN A 204     -15.031 -10.750  -0.779  1.00 88.88           C  
ATOM   1649  C   ASN A 204     -15.242  -9.516  -1.658  1.00 88.88           C  
ATOM   1650  CB  ASN A 204     -15.898 -11.906  -1.272  1.00 88.88           C  
ATOM   1651  O   ASN A 204     -14.719  -9.453  -2.773  1.00 88.88           O  
ATOM   1652  CG  ASN A 204     -15.531 -13.227  -0.621  1.00 88.88           C  
ATOM   1653  ND2 ASN A 204     -16.531 -14.055  -0.360  1.00 88.88           N  
ATOM   1654  OD1 ASN A 204     -14.359 -13.500  -0.352  1.00 88.88           O  
ATOM   1655  N   ASP A 205     -15.969  -8.594  -1.079  1.00 89.12           N  
ATOM   1656  CA  ASP A 205     -16.359  -7.441  -1.887  1.00 89.12           C  
ATOM   1657  C   ASP A 205     -15.359  -6.297  -1.731  1.00 89.12           C  
ATOM   1658  CB  ASP A 205     -17.766  -6.973  -1.505  1.00 89.12           C  
ATOM   1659  O   ASP A 205     -15.367  -5.348  -2.514  1.00 89.12           O  
ATOM   1660  CG  ASP A 205     -18.844  -7.965  -1.883  1.00 89.12           C  
ATOM   1661  OD1 ASP A 205     -18.641  -8.766  -2.818  1.00 89.12           O  
ATOM   1662  OD2 ASP A 205     -19.922  -7.945  -1.240  1.00 89.12           O  
ATOM   1663  N   TRP A 206     -14.531  -6.363  -0.694  1.00 94.06           N  
ATOM   1664  CA  TRP A 206     -13.508  -5.336  -0.533  1.00 94.06           C  
ATOM   1665  C   TRP A 206     -12.398  -5.508  -1.566  1.00 94.06           C  
ATOM   1666  CB  TRP A 206     -12.922  -5.383   0.880  1.00 94.06           C  
ATOM   1667  O   TRP A 206     -11.945  -6.625  -1.819  1.00 94.06           O  
ATOM   1668  CG  TRP A 206     -13.812  -4.801   1.933  1.00 94.06           C  
ATOM   1669  CD1 TRP A 206     -14.875  -3.967   1.738  1.00 94.06           C  
ATOM   1670  CD2 TRP A 206     -13.711  -5.000   3.346  1.00 94.06           C  
ATOM   1671  CE2 TRP A 206     -14.750  -4.262   3.947  1.00 94.06           C  
ATOM   1672  CE3 TRP A 206     -12.844  -5.738   4.160  1.00 94.06           C  
ATOM   1673  NE1 TRP A 206     -15.445  -3.639   2.947  1.00 94.06           N  
ATOM   1674  CH2 TRP A 206     -14.086  -4.965   6.105  1.00 94.06           C  
ATOM   1675  CZ2 TRP A 206     -14.945  -4.234   5.332  1.00 94.06           C  
ATOM   1676  CZ3 TRP A 206     -13.039  -5.715   5.539  1.00 94.06           C  
ATOM   1677  N   PRO A 207     -11.953  -4.332  -2.076  1.00 95.69           N  
ATOM   1678  CA  PRO A 207     -12.523  -3.002  -1.866  1.00 95.69           C  
ATOM   1679  C   PRO A 207     -13.789  -2.768  -2.689  1.00 95.69           C  
ATOM   1680  CB  PRO A 207     -11.398  -2.061  -2.309  1.00 95.69           C  
ATOM   1681  O   PRO A 207     -13.945  -3.348  -3.768  1.00 95.69           O  
ATOM   1682  CG  PRO A 207     -10.680  -2.809  -3.381  1.00 95.69           C  
ATOM   1683  CD  PRO A 207     -10.680  -4.270  -3.029  1.00 95.69           C  
ATOM   1684  N   LEU A 208     -14.742  -2.008  -2.176  1.00 92.75           N  
ATOM   1685  CA  LEU A 208     -15.953  -1.603  -2.881  1.00 92.75           C  
ATOM   1686  C   LEU A 208     -15.656  -0.497  -3.887  1.00 92.75           C  
ATOM   1687  CB  LEU A 208     -17.016  -1.131  -1.889  1.00 92.75           C  
ATOM   1688  O   LEU A 208     -14.750   0.312  -3.674  1.00 92.75           O  
ATOM   1689  CG  LEU A 208     -17.391  -2.107  -0.769  1.00 92.75           C  
ATOM   1690  CD1 LEU A 208     -18.266  -1.421   0.264  1.00 92.75           C  
ATOM   1691  CD2 LEU A 208     -18.078  -3.342  -1.339  1.00 92.75           C  
ATOM   1692  N   ALA A 209     -16.297  -0.586  -5.027  1.00 85.75           N  
ATOM   1693  CA  ALA A 209     -16.203   0.588  -5.891  1.00 85.75           C  
ATOM   1694  C   ALA A 209     -16.781   1.823  -5.203  1.00 85.75           C  
ATOM   1695  CB  ALA A 209     -16.922   0.336  -7.215  1.00 85.75           C  
ATOM   1696  O   ALA A 209     -17.828   1.752  -4.562  1.00 85.75           O  
ATOM   1697  N   ALA A 210     -15.891   2.795  -4.965  1.00 73.00           N  
ATOM   1698  CA  ALA A 210     -16.422   3.988  -4.309  1.00 73.00           C  
ATOM   1699  C   ALA A 210     -17.656   4.512  -5.027  1.00 73.00           C  
ATOM   1700  CB  ALA A 210     -15.352   5.074  -4.242  1.00 73.00           C  
ATOM   1701  O   ALA A 210     -17.781   4.383  -6.250  1.00 73.00           O  
ATOM   1702  N   GLU A 211     -18.844   4.762  -4.289  1.00 54.91           N  
ATOM   1703  CA  GLU A 211     -19.984   5.492  -4.855  1.00 54.91           C  
ATOM   1704  C   GLU A 211     -19.609   6.945  -5.145  1.00 54.91           C  
ATOM   1705  CB  GLU A 211     -21.188   5.434  -3.910  1.00 54.91           C  
ATOM   1706  O   GLU A 211     -18.844   7.559  -4.391  1.00 54.91           O  
ATOM   1707  CG  GLU A 211     -21.812   4.051  -3.799  1.00 54.91           C  
ATOM   1708  CD  GLU A 211     -23.281   4.090  -3.420  1.00 54.91           C  
ATOM   1709  OE1 GLU A 211     -23.953   3.031  -3.465  1.00 54.91           O  
ATOM   1710  OE2 GLU A 211     -23.766   5.188  -3.074  1.00 54.91           O  
ATOM   1711  N   PRO A 212     -19.781   7.449  -6.453  1.00 45.50           N  
ATOM   1712  CA  PRO A 212     -19.641   8.891  -6.633  1.00 45.50           C  
ATOM   1713  C   PRO A 212     -20.391   9.703  -5.578  1.00 45.50           C  
ATOM   1714  CB  PRO A 212     -20.219   9.133  -8.023  1.00 45.50           C  
ATOM   1715  O   PRO A 212     -21.453   9.281  -5.125  1.00 45.50           O  
ATOM   1716  CG  PRO A 212     -20.688   7.785  -8.484  1.00 45.50           C  
ATOM   1717  CD  PRO A 212     -20.406   6.793  -7.395  1.00 45.50           C  
ATOM   1718  N   SER A 213     -19.734  10.102  -4.383  1.00 45.09           N  
ATOM   1719  CA  SER A 213     -20.109  11.117  -3.402  1.00 45.09           C  
ATOM   1720  C   SER A 213     -21.609  11.219  -3.260  1.00 45.09           C  
ATOM   1721  CB  SER A 213     -19.516  12.477  -3.795  1.00 45.09           C  
ATOM   1722  O   SER A 213     -22.344  11.109  -4.246  1.00 45.09           O  
ATOM   1723  OG  SER A 213     -19.672  12.703  -5.184  1.00 45.09           O  
ATOM   1724  N   LEU A 214     -22.375  10.719  -2.277  1.00 35.34           N  
ATOM   1725  CA  LEU A 214     -23.594  11.359  -1.805  1.00 35.34           C  
ATOM   1726  C   LEU A 214     -23.484  12.875  -1.884  1.00 35.34           C  
ATOM   1727  CB  LEU A 214     -23.906  10.930  -0.366  1.00 35.34           C  
ATOM   1728  O   LEU A 214     -22.453  13.445  -1.537  1.00 35.34           O  
ATOM   1729  CG  LEU A 214     -24.422   9.508  -0.178  1.00 35.34           C  
ATOM   1730  CD1 LEU A 214     -24.156   9.023   1.243  1.00 35.34           C  
ATOM   1731  CD2 LEU A 214     -25.922   9.438  -0.493  1.00 35.34           C  
TER    1732      LEU A 214                                                      
ENDMDL                                                                          
END                                                                             
