# Supplementary material for: In vitro synthesis and biochemical characterization of acyl-homoserine lactone synthase and its deletion mutant
Source: PLoS One. 2024 May 31;19(5):e0304331. doi: 10.1371/journal.pone.0304331 (PMC11142500; doi:10.1371/journal.pone.0304331)
Supplement: S3 File — AlphaFold result of His-ΔYpeI tertiary structure projection. (PDB) [file pone.0304331.s004.pdb]

MODEL     1                                                                     
ATOM      1  N   MET A   1      39.750  43.312 -22.672  1.00 41.84           N  
ATOM      2  CA  MET A   1      38.438  43.844 -22.234  1.00 41.84           C  
ATOM      3  C   MET A   1      37.312  43.188 -23.016  1.00 41.84           C  
ATOM      4  CB  MET A   1      38.406  45.344 -22.422  1.00 41.84           C  
ATOM      5  O   MET A   1      37.312  43.188 -24.250  1.00 41.84           O  
ATOM      6  CG  MET A   1      38.500  46.125 -21.109  1.00 41.84           C  
ATOM      7  SD  MET A   1      38.531  47.938 -21.375  1.00 41.84           S  
ATOM      8  CE  MET A   1      38.250  48.500 -19.672  1.00 41.84           C  
ATOM      9  N   HIS A   2      36.938  42.000 -22.594  1.00 37.53           N  
ATOM     10  CA  HIS A   2      35.562  41.531 -22.641  1.00 37.53           C  
ATOM     11  C   HIS A   2      35.500  40.000 -22.859  1.00 37.53           C  
ATOM     12  CB  HIS A   2      34.781  42.250 -23.750  1.00 37.53           C  
ATOM     13  O   HIS A   2      36.031  39.500 -23.828  1.00 37.53           O  
ATOM     14  CG  HIS A   2      33.969  43.406 -23.266  1.00 37.53           C  
ATOM     15  CD2 HIS A   2      33.375  44.406 -23.922  1.00 37.53           C  
ATOM     16  ND1 HIS A   2      33.688  43.594 -21.922  1.00 37.53           N  
ATOM     17  CE1 HIS A   2      32.969  44.688 -21.797  1.00 37.53           C  
ATOM     18  NE2 HIS A   2      32.750  45.219 -23.000  1.00 37.53           N  
ATOM     19  N   HIS A   3      35.062  39.281 -21.844  1.00 29.81           N  
ATOM     20  CA  HIS A   3      34.031  38.281 -22.141  1.00 29.81           C  
ATOM     21  C   HIS A   3      33.344  37.812 -20.859  1.00 29.81           C  
ATOM     22  CB  HIS A   3      34.625  37.094 -22.906  1.00 29.81           C  
ATOM     23  O   HIS A   3      34.031  37.344 -19.922  1.00 29.81           O  
ATOM     24  CG  HIS A   3      34.344  37.125 -24.375  1.00 29.81           C  
ATOM     25  CD2 HIS A   3      35.156  37.281 -25.422  1.00 29.81           C  
ATOM     26  ND1 HIS A   3      33.062  37.000 -24.891  1.00 29.81           N  
ATOM     27  CE1 HIS A   3      33.125  37.094 -26.203  1.00 29.81           C  
ATOM     28  NE2 HIS A   3      34.375  37.250 -26.562  1.00 29.81           N  
ATOM     29  N   HIS A   4      32.344  38.469 -20.344  1.00 34.28           N  
ATOM     30  CA  HIS A   4      31.219  38.125 -19.484  1.00 34.28           C  
ATOM     31  C   HIS A   4      30.469  36.906 -20.031  1.00 34.28           C  
ATOM     32  CB  HIS A   4      30.266  39.312 -19.328  1.00 34.28           C  
ATOM     33  O   HIS A   4      30.047  36.906 -21.203  1.00 34.28           O  
ATOM     34  CG  HIS A   4      30.531  40.156 -18.125  1.00 34.28           C  
ATOM     35  CD2 HIS A   4      30.922  41.438 -18.016  1.00 34.28           C  
ATOM     36  ND1 HIS A   4      30.422  39.656 -16.844  1.00 34.28           N  
ATOM     37  CE1 HIS A   4      30.719  40.625 -15.984  1.00 34.28           C  
ATOM     38  NE2 HIS A   4      31.031  41.719 -16.672  1.00 34.28           N  
ATOM     39  N   HIS A   5      30.797  35.688 -19.688  1.00 35.56           N  
ATOM     40  CA  HIS A   5      30.109  34.406 -19.703  1.00 35.56           C  
ATOM     41  C   HIS A   5      28.922  34.406 -18.750  1.00 35.56           C  
ATOM     42  CB  HIS A   5      31.078  33.281 -19.359  1.00 35.56           C  
ATOM     43  O   HIS A   5      29.078  34.688 -17.562  1.00 35.56           O  
ATOM     44  CG  HIS A   5      31.625  32.562 -20.547  1.00 35.56           C  
ATOM     45  CD2 HIS A   5      31.859  31.234 -20.766  1.00 35.56           C  
ATOM     46  ND1 HIS A   5      32.000  33.188 -21.703  1.00 35.56           N  
ATOM     47  CE1 HIS A   5      32.469  32.312 -22.578  1.00 35.56           C  
ATOM     48  NE2 HIS A   5      32.375  31.109 -22.031  1.00 35.56           N  
ATOM     49  N   HIS A   6      27.766  34.844 -19.141  1.00 35.41           N  
ATOM     50  CA  HIS A   6      26.375  34.562 -18.797  1.00 35.41           C  
ATOM     51  C   HIS A   6      26.125  33.062 -18.656  1.00 35.41           C  
ATOM     52  CB  HIS A   6      25.438  35.156 -19.844  1.00 35.41           C  
ATOM     53  O   HIS A   6      26.422  32.312 -19.562  1.00 35.41           O  
ATOM     54  CG  HIS A   6      24.766  36.438 -19.406  1.00 35.41           C  
ATOM     55  CD2 HIS A   6      24.844  37.688 -19.891  1.00 35.41           C  
ATOM     56  ND1 HIS A   6      23.891  36.469 -18.344  1.00 35.41           N  
ATOM     57  CE1 HIS A   6      23.453  37.719 -18.188  1.00 35.41           C  
ATOM     58  NE2 HIS A   6      24.016  38.469 -19.109  1.00 35.41           N  
ATOM     59  N   HIS A   7      26.406  32.438 -17.500  1.00 35.06           N  
ATOM     60  CA  HIS A   7      25.891  31.188 -16.969  1.00 35.06           C  
ATOM     61  C   HIS A   7      24.375  31.219 -16.859  1.00 35.06           C  
ATOM     62  CB  HIS A   7      26.516  30.906 -15.594  1.00 35.06           C  
ATOM     63  O   HIS A   7      23.797  32.094 -16.234  1.00 35.06           O  
ATOM     64  CG  HIS A   7      27.719  30.047 -15.641  1.00 35.06           C  
ATOM     65  CD2 HIS A   7      28.859  30.062 -14.914  1.00 35.06           C  
ATOM     66  ND1 HIS A   7      27.859  29.000 -16.531  1.00 35.06           N  
ATOM     67  CE1 HIS A   7      29.031  28.422 -16.344  1.00 35.06           C  
ATOM     68  NE2 HIS A   7      29.656  29.047 -15.367  1.00 35.06           N  
ATOM     69  N   SER A   8      23.672  31.031 -17.938  1.00 33.72           N  
ATOM     70  CA  SER A   8      22.297  30.562 -18.094  1.00 33.72           C  
ATOM     71  C   SER A   8      22.047  29.281 -17.281  1.00 33.72           C  
ATOM     72  CB  SER A   8      21.969  30.297 -19.578  1.00 33.72           C  
ATOM     73  O   SER A   8      22.766  28.297 -17.438  1.00 33.72           O  
ATOM     74  OG  SER A   8      20.594  30.453 -19.812  1.00 33.72           O  
ATOM     75  N   SER A   9      21.891  29.328 -15.930  1.00 36.19           N  
ATOM     76  CA  SER A   9      21.219  28.422 -15.008  1.00 36.19           C  
ATOM     77  C   SER A   9      19.891  27.938 -15.586  1.00 36.19           C  
ATOM     78  CB  SER A   9      20.969  29.109 -13.664  1.00 36.19           C  
ATOM     79  O   SER A   9      19.031  28.750 -15.945  1.00 36.19           O  
ATOM     80  OG  SER A   9      20.000  30.125 -13.781  1.00 36.19           O  
ATOM     81  N   GLY A  10      19.969  27.078 -16.609  1.00 32.09           N  
ATOM     82  CA  GLY A  10      18.969  26.156 -17.125  1.00 32.09           C  
ATOM     83  C   GLY A  10      18.062  25.594 -16.062  1.00 32.09           C  
ATOM     84  O   GLY A  10      18.500  25.250 -14.969  1.00 32.09           O  
ATOM     85  N   LEU A  11      17.078  26.297 -15.547  1.00 37.19           N  
ATOM     86  CA  LEU A  11      15.812  25.828 -14.961  1.00 37.19           C  
ATOM     87  C   LEU A  11      15.430  24.469 -15.508  1.00 37.19           C  
ATOM     88  CB  LEU A  11      14.695  26.844 -15.242  1.00 37.19           C  
ATOM     89  O   LEU A  11      15.344  24.281 -16.734  1.00 37.19           O  
ATOM     90  CG  LEU A  11      14.648  28.078 -14.336  1.00 37.19           C  
ATOM     91  CD1 LEU A  11      13.992  29.250 -15.062  1.00 37.19           C  
ATOM     92  CD2 LEU A  11      13.914  27.750 -13.039  1.00 37.19           C  
ATOM     93  N   VAL A  12      15.992  23.344 -14.953  1.00 41.28           N  
ATOM     94  CA  VAL A  12      15.508  21.969 -15.062  1.00 41.28           C  
ATOM     95  C   VAL A  12      13.984  21.953 -14.898  1.00 41.28           C  
ATOM     96  CB  VAL A  12      16.172  21.047 -14.023  1.00 41.28           C  
ATOM     97  O   VAL A  12      13.445  22.531 -13.961  1.00 41.28           O  
ATOM     98  CG1 VAL A  12      15.781  19.594 -14.258  1.00 41.28           C  
ATOM     99  CG2 VAL A  12      17.688  21.203 -14.062  1.00 41.28           C  
ATOM    100  N   PRO A  13      13.172  21.812 -15.883  1.00 39.59           N  
ATOM    101  CA  PRO A  13      11.727  21.625 -15.695  1.00 39.59           C  
ATOM    102  C   PRO A  13      11.398  20.656 -14.570  1.00 39.59           C  
ATOM    103  CB  PRO A  13      11.258  21.078 -17.047  1.00 39.59           C  
ATOM    104  O   PRO A  13      12.086  19.641 -14.406  1.00 39.59           O  
ATOM    105  CG  PRO A  13      12.500  20.969 -17.859  1.00 39.59           C  
ATOM    106  CD  PRO A  13      13.688  21.203 -16.969  1.00 39.59           C  
ATOM    107  N   ARG A  14      11.016  21.047 -13.359  1.00 45.06           N  
ATOM    108  CA  ARG A  14      10.469  20.297 -12.227  1.00 45.06           C  
ATOM    109  C   ARG A  14       9.336  19.375 -12.672  1.00 45.06           C  
ATOM    110  CB  ARG A  14       9.969  21.266 -11.148  1.00 45.06           C  
ATOM    111  O   ARG A  14       8.258  19.859 -13.055  1.00 45.06           O  
ATOM    112  CG  ARG A  14      11.023  21.641 -10.125  1.00 45.06           C  
ATOM    113  CD  ARG A  14      10.406  22.281  -8.891  1.00 45.06           C  
ATOM    114  NE  ARG A  14      11.289  23.297  -8.312  1.00 45.06           N  
ATOM    115  NH1 ARG A  14       9.758  24.031  -6.742  1.00 45.06           N  
ATOM    116  NH2 ARG A  14      11.836  25.000  -6.863  1.00 45.06           N  
ATOM    117  CZ  ARG A  14      10.961  24.109  -7.309  1.00 45.06           C  
ATOM    118  N   GLY A  15       9.633  18.500 -13.648  1.00 46.56           N  
ATOM    119  CA  GLY A  15       8.812  17.328 -13.891  1.00 46.56           C  
ATOM    120  C   GLY A  15       8.508  16.547 -12.625  1.00 46.56           C  
ATOM    121  O   GLY A  15       9.305  16.547 -11.688  1.00 46.56           O  
ATOM    122  N   SER A  16       7.336  16.781 -11.891  1.00 52.31           N  
ATOM    123  CA  SER A  16       6.789  16.000 -10.789  1.00 52.31           C  
ATOM    124  C   SER A  16       7.512  14.672 -10.641  1.00 52.31           C  
ATOM    125  CB  SER A  16       5.293  15.758 -11.000  1.00 52.31           C  
ATOM    126  O   SER A  16       7.617  13.906 -11.602  1.00 52.31           O  
ATOM    127  OG  SER A  16       5.078  14.773 -11.992  1.00 52.31           O  
ATOM    128  N   MET A  17       8.594  14.617  -9.930  1.00 54.22           N  
ATOM    129  CA  MET A  17       9.414  13.453  -9.602  1.00 54.22           C  
ATOM    130  C   MET A  17       8.648  12.484  -8.703  1.00 54.22           C  
ATOM    131  CB  MET A  17      10.719  13.875  -8.930  1.00 54.22           C  
ATOM    132  O   MET A  17       7.941  12.914  -7.789  1.00 54.22           O  
ATOM    133  CG  MET A  17      11.938  13.102  -9.406  1.00 54.22           C  
ATOM    134  SD  MET A  17      13.508  13.805  -8.773  1.00 54.22           S  
ATOM    135  CE  MET A  17      14.320  12.289  -8.188  1.00 54.22           C  
ATOM    136  N   PHE A  18       8.391  11.289  -9.211  1.00 67.25           N  
ATOM    137  CA  PHE A  18       7.832  10.141  -8.508  1.00 67.25           C  
ATOM    138  C   PHE A  18       8.766   9.688  -7.391  1.00 67.25           C  
ATOM    139  CB  PHE A  18       7.566   8.984  -9.477  1.00 67.25           C  
ATOM    140  O   PHE A  18       9.906   9.297  -7.652  1.00 67.25           O  
ATOM    141  CG  PHE A  18       6.438   9.250 -10.438  1.00 67.25           C  
ATOM    142  CD1 PHE A  18       5.117   9.070 -10.039  1.00 67.25           C  
ATOM    143  CD2 PHE A  18       6.695   9.672 -11.734  1.00 67.25           C  
ATOM    144  CE1 PHE A  18       4.066   9.312 -10.922  1.00 67.25           C  
ATOM    145  CE2 PHE A  18       5.652   9.914 -12.625  1.00 67.25           C  
ATOM    146  CZ  PHE A  18       4.340   9.734 -12.219  1.00 67.25           C  
ATOM    147  N   ASN A  19       8.453  10.070  -6.055  1.00 70.44           N  
ATOM    148  CA  ASN A  19       9.320   9.602  -4.980  1.00 70.44           C  
ATOM    149  C   ASN A  19       8.648   8.508  -4.152  1.00 70.44           C  
ATOM    150  CB  ASN A  19       9.742  10.766  -4.082  1.00 70.44           C  
ATOM    151  O   ASN A  19       7.609   8.742  -3.541  1.00 70.44           O  
ATOM    152  CG  ASN A  19      10.648  11.758  -4.793  1.00 70.44           C  
ATOM    153  ND2 ASN A  19      10.508  13.031  -4.465  1.00 70.44           N  
ATOM    154  OD1 ASN A  19      11.469  11.367  -5.625  1.00 70.44           O  
ATOM    155  N   ILE A  20       9.086   7.293  -4.461  1.00 78.56           N  
ATOM    156  CA  ILE A  20       8.602   6.168  -3.666  1.00 78.56           C  
ATOM    157  C   ILE A  20       9.766   5.539  -2.902  1.00 78.56           C  
ATOM    158  CB  ILE A  20       7.902   5.109  -4.547  1.00 78.56           C  
ATOM    159  O   ILE A  20      10.836   5.301  -3.471  1.00 78.56           O  
ATOM    160  CG1 ILE A  20       6.680   5.719  -5.242  1.00 78.56           C  
ATOM    161  CG2 ILE A  20       7.508   3.891  -3.713  1.00 78.56           C  
ATOM    162  CD1 ILE A  20       5.992   4.777  -6.223  1.00 78.56           C  
ATOM    163  N   TYR A  21       9.547   5.395  -1.639  1.00 83.25           N  
ATOM    164  CA  TYR A  21      10.555   4.691  -0.851  1.00 83.25           C  
ATOM    165  C   TYR A  21       9.898   3.818   0.214  1.00 83.25           C  
ATOM    166  CB  TYR A  21      11.516   5.688  -0.193  1.00 83.25           C  
ATOM    167  O   TYR A  21       8.703   3.947   0.482  1.00 83.25           O  
ATOM    168  CG  TYR A  21      10.836   6.633   0.769  1.00 83.25           C  
ATOM    169  CD1 TYR A  21      10.281   7.832   0.324  1.00 83.25           C  
ATOM    170  CD2 TYR A  21      10.758   6.336   2.125  1.00 83.25           C  
ATOM    171  CE1 TYR A  21       9.664   8.711   1.207  1.00 83.25           C  
ATOM    172  CE2 TYR A  21      10.141   7.207   3.018  1.00 83.25           C  
ATOM    173  OH  TYR A  21       8.984   9.250   3.430  1.00 83.25           O  
ATOM    174  CZ  TYR A  21       9.594   8.391   2.551  1.00 83.25           C  
ATOM    175  N   SER A  22      10.680   2.818   0.754  1.00 87.25           N  
ATOM    176  CA  SER A  22      10.195   1.903   1.783  1.00 87.25           C  
ATOM    177  C   SER A  22      11.023   2.023   3.062  1.00 87.25           C  
ATOM    178  CB  SER A  22      10.234   0.460   1.278  1.00 87.25           C  
ATOM    179  O   SER A  22      12.234   2.238   3.008  1.00 87.25           O  
ATOM    180  OG  SER A  22       9.898  -0.444   2.316  1.00 87.25           O  
ATOM    181  N   VAL A  23      10.289   2.010   4.188  1.00 90.12           N  
ATOM    182  CA  VAL A  23      10.938   2.096   5.492  1.00 90.12           C  
ATOM    183  C   VAL A  23      10.344   1.053   6.434  1.00 90.12           C  
ATOM    184  CB  VAL A  23      10.805   3.508   6.102  1.00 90.12           C  
ATOM    185  O   VAL A  23       9.125   0.866   6.473  1.00 90.12           O  
ATOM    186  CG1 VAL A  23       9.336   3.850   6.348  1.00 90.12           C  
ATOM    187  CG2 VAL A  23      11.602   3.607   7.398  1.00 90.12           C  
ATOM    188  N   ASN A  24      11.312   0.369   7.125  1.00 93.12           N  
ATOM    189  CA  ASN A  24      10.844  -0.562   8.148  1.00 93.12           C  
ATOM    190  C   ASN A  24      10.359   0.171   9.398  1.00 93.12           C  
ATOM    191  CB  ASN A  24      11.953  -1.556   8.508  1.00 93.12           C  
ATOM    192  O   ASN A  24      10.938   1.188   9.781  1.00 93.12           O  
ATOM    193  CG  ASN A  24      11.492  -2.602   9.508  1.00 93.12           C  
ATOM    194  ND2 ASN A  24      11.031  -3.740   9.008  1.00 93.12           N  
ATOM    195  OD1 ASN A  24      11.555  -2.387  10.719  1.00 93.12           O  
ATOM    196  N   TYR A  25       9.297  -0.388   9.953  1.00 93.38           N  
ATOM    197  CA  TYR A  25       8.734   0.234  11.148  1.00 93.38           C  
ATOM    198  C   TYR A  25       9.781   0.367  12.250  1.00 93.38           C  
ATOM    199  CB  TYR A  25       7.535  -0.577  11.656  1.00 93.38           C  
ATOM    200  O   TYR A  25       9.883   1.415  12.891  1.00 93.38           O  
ATOM    201  CG  TYR A  25       6.898  -0.001  12.898  1.00 93.38           C  
ATOM    202  CD1 TYR A  25       7.035  -0.633  14.133  1.00 93.38           C  
ATOM    203  CD2 TYR A  25       6.160   1.176  12.844  1.00 93.38           C  
ATOM    204  CE1 TYR A  25       6.449  -0.108  15.281  1.00 93.38           C  
ATOM    205  CE2 TYR A  25       5.570   1.710  13.984  1.00 93.38           C  
ATOM    206  OH  TYR A  25       5.137   1.588  16.328  1.00 93.38           O  
ATOM    207  CZ  TYR A  25       5.719   1.062  15.195  1.00 93.38           C  
ATOM    208  N   ALA A  26      10.586  -0.567  12.430  1.00 92.50           N  
ATOM    209  CA  ALA A  26      11.562  -0.613  13.516  1.00 92.50           C  
ATOM    210  C   ALA A  26      12.633   0.464  13.336  1.00 92.50           C  
ATOM    211  CB  ALA A  26      12.211  -1.993  13.586  1.00 92.50           C  
ATOM    212  O   ALA A  26      13.258   0.893  14.305  1.00 92.50           O  
ATOM    213  N   SER A  27      12.773   0.902  12.172  1.00 91.62           N  
ATOM    214  CA  SER A  27      13.852   1.838  11.867  1.00 91.62           C  
ATOM    215  C   SER A  27      13.320   3.260  11.711  1.00 91.62           C  
ATOM    216  CB  SER A  27      14.594   1.416  10.594  1.00 91.62           C  
ATOM    217  O   SER A  27      14.094   4.191  11.477  1.00 91.62           O  
ATOM    218  OG  SER A  27      15.109   0.104  10.727  1.00 91.62           O  
ATOM    219  N   MET A  28      11.984   3.436  11.898  1.00 91.94           N  
ATOM    220  CA  MET A  28      11.344   4.738  11.719  1.00 91.94           C  
ATOM    221  C   MET A  28      11.438   5.570  12.992  1.00 91.94           C  
ATOM    222  CB  MET A  28       9.883   4.570  11.305  1.00 91.94           C  
ATOM    223  O   MET A  28      11.281   5.043  14.094  1.00 91.94           O  
ATOM    224  CG  MET A  28       9.250   5.836  10.758  1.00 91.94           C  
ATOM    225  SD  MET A  28       7.551   5.559  10.125  1.00 91.94           S  
ATOM    226  CE  MET A  28       7.684   3.824   9.602  1.00 91.94           C  
ATOM    227  N   SER A  29      11.672   6.895  12.742  1.00 91.44           N  
ATOM    228  CA  SER A  29      11.641   7.762  13.914  1.00 91.44           C  
ATOM    229  C   SER A  29      10.242   7.809  14.531  1.00 91.44           C  
ATOM    230  CB  SER A  29      12.094   9.172  13.555  1.00 91.44           C  
ATOM    231  O   SER A  29       9.250   7.570  13.844  1.00 91.44           O  
ATOM    232  OG  SER A  29      11.125   9.828  12.766  1.00 91.44           O  
ATOM    233  N   ASN A  30      10.195   8.109  15.812  1.00 91.12           N  
ATOM    234  CA  ASN A  30       8.914   8.242  16.484  1.00 91.12           C  
ATOM    235  C   ASN A  30       8.047   9.320  15.844  1.00 91.12           C  
ATOM    236  CB  ASN A  30       9.117   8.539  17.969  1.00 91.12           C  
ATOM    237  O   ASN A  30       6.836   9.141  15.695  1.00 91.12           O  
ATOM    238  CG  ASN A  30       9.492   7.309  18.781  1.00 91.12           C  
ATOM    239  ND2 ASN A  30       9.977   7.520  20.000  1.00 91.12           N  
ATOM    240  OD1 ASN A  30       9.352   6.180  18.297  1.00 91.12           O  
ATOM    241  N   GLU A  31       8.648  10.367  15.492  1.00 92.25           N  
ATOM    242  CA  GLU A  31       7.930  11.469  14.867  1.00 92.25           C  
ATOM    243  C   GLU A  31       7.277  11.031  13.555  1.00 92.25           C  
ATOM    244  CB  GLU A  31       8.867  12.648  14.617  1.00 92.25           C  
ATOM    245  O   GLU A  31       6.102  11.312  13.320  1.00 92.25           O  
ATOM    246  CG  GLU A  31       8.164  13.898  14.094  1.00 92.25           C  
ATOM    247  CD  GLU A  31       9.125  15.039  13.773  1.00 92.25           C  
ATOM    248  OE1 GLU A  31       8.664  16.094  13.297  1.00 92.25           O  
ATOM    249  OE2 GLU A  31      10.344  14.859  14.000  1.00 92.25           O  
ATOM    250  N   LYS A  32       7.965  10.367  12.727  1.00 90.12           N  
ATOM    251  CA  LYS A  32       7.465   9.898  11.438  1.00 90.12           C  
ATOM    252  C   LYS A  32       6.324   8.906  11.609  1.00 90.12           C  
ATOM    253  CB  LYS A  32       8.594   9.266  10.617  1.00 90.12           C  
ATOM    254  O   LYS A  32       5.305   8.992  10.930  1.00 90.12           O  
ATOM    255  CG  LYS A  32       8.250   9.055   9.148  1.00 90.12           C  
ATOM    256  CD  LYS A  32       9.484   8.711   8.336  1.00 90.12           C  
ATOM    257  CE  LYS A  32       9.148   8.516   6.863  1.00 90.12           C  
ATOM    258  NZ  LYS A  32      10.367   8.219   6.047  1.00 90.12           N  
ATOM    259  N   SER A  33       6.535   7.961  12.453  1.00 92.81           N  
ATOM    260  CA  SER A  33       5.477   6.984  12.680  1.00 92.81           C  
ATOM    261  C   SER A  33       4.227   7.648  13.242  1.00 92.81           C  
ATOM    262  CB  SER A  33       5.953   5.887  13.641  1.00 92.81           C  
ATOM    263  O   SER A  33       3.105   7.301  12.859  1.00 92.81           O  
ATOM    264  OG  SER A  33       6.320   6.438  14.891  1.00 92.81           O  
ATOM    265  N   GLU A  34       4.387   8.648  14.078  1.00 94.06           N  
ATOM    266  CA  GLU A  34       3.240   9.383  14.617  1.00 94.06           C  
ATOM    267  C   GLU A  34       2.490  10.117  13.508  1.00 94.06           C  
ATOM    268  CB  GLU A  34       3.689  10.375  15.688  1.00 94.06           C  
ATOM    269  O   GLU A  34       1.260  10.078  13.445  1.00 94.06           O  
ATOM    270  CG  GLU A  34       4.027   9.727  17.031  1.00 94.06           C  
ATOM    271  CD  GLU A  34       4.438  10.727  18.094  1.00 94.06           C  
ATOM    272  OE1 GLU A  34       4.738  10.305  19.234  1.00 94.06           O  
ATOM    273  OE2 GLU A  34       4.457  11.938  17.781  1.00 94.06           O  
ATOM    274  N   ASP A  35       3.266  10.742  12.680  1.00 93.38           N  
ATOM    275  CA  ASP A  35       2.652  11.438  11.555  1.00 93.38           C  
ATOM    276  C   ASP A  35       1.854  10.469  10.680  1.00 93.38           C  
ATOM    277  CB  ASP A  35       3.719  12.148  10.719  1.00 93.38           C  
ATOM    278  O   ASP A  35       0.739  10.781  10.258  1.00 93.38           O  
ATOM    279  CG  ASP A  35       4.258  13.398  11.383  1.00 93.38           C  
ATOM    280  OD1 ASP A  35       3.668  13.859  12.383  1.00 93.38           O  
ATOM    281  OD2 ASP A  35       5.285  13.930  10.906  1.00 93.38           O  
ATOM    282  N   LEU A  36       2.430   9.344  10.406  1.00 94.50           N  
ATOM    283  CA  LEU A  36       1.780   8.328   9.578  1.00 94.50           C  
ATOM    284  C   LEU A  36       0.458   7.887  10.195  1.00 94.50           C  
ATOM    285  CB  LEU A  36       2.699   7.121   9.391  1.00 94.50           C  
ATOM    286  O   LEU A  36      -0.576   7.883   9.523  1.00 94.50           O  
ATOM    287  CG  LEU A  36       2.074   5.891   8.727  1.00 94.50           C  
ATOM    288  CD1 LEU A  36       1.674   6.207   7.289  1.00 94.50           C  
ATOM    289  CD2 LEU A  36       3.039   4.711   8.773  1.00 94.50           C  
ATOM    290  N   PHE A  37       0.465   7.602  11.445  1.00 96.44           N  
ATOM    291  CA  PHE A  37      -0.717   7.055  12.102  1.00 96.44           C  
ATOM    292  C   PHE A  37      -1.789   8.125  12.266  1.00 96.44           C  
ATOM    293  CB  PHE A  37      -0.351   6.469  13.469  1.00 96.44           C  
ATOM    294  O   PHE A  37      -2.984   7.832  12.188  1.00 96.44           O  
ATOM    295  CG  PHE A  37       0.594   5.301  13.391  1.00 96.44           C  
ATOM    296  CD1 PHE A  37       0.551   4.422  12.320  1.00 96.44           C  
ATOM    297  CD2 PHE A  37       1.526   5.082  14.398  1.00 96.44           C  
ATOM    298  CE1 PHE A  37       1.424   3.338  12.242  1.00 96.44           C  
ATOM    299  CE2 PHE A  37       2.402   4.000  14.336  1.00 96.44           C  
ATOM    300  CZ  PHE A  37       2.350   3.131  13.258  1.00 96.44           C  
ATOM    301  N   MET A  38      -1.397   9.305  12.469  1.00 96.94           N  
ATOM    302  CA  MET A  38      -2.352  10.414  12.539  1.00 96.94           C  
ATOM    303  C   MET A  38      -3.008  10.641  11.180  1.00 96.94           C  
ATOM    304  CB  MET A  38      -1.663  11.695  13.008  1.00 96.94           C  
ATOM    305  O   MET A  38      -4.211  10.891  11.102  1.00 96.94           O  
ATOM    306  CG  MET A  38      -1.384  11.719  14.500  1.00 96.94           C  
ATOM    307  SD  MET A  38      -0.794  13.359  15.078  1.00 96.94           S  
ATOM    308  CE  MET A  38       0.677  13.555  14.031  1.00 96.94           C  
ATOM    309  N   LEU A  39      -2.135  10.586  10.180  1.00 95.25           N  
ATOM    310  CA  LEU A  39      -2.658  10.727   8.828  1.00 95.25           C  
ATOM    311  C   LEU A  39      -3.689   9.641   8.531  1.00 95.25           C  
ATOM    312  CB  LEU A  39      -1.521  10.656   7.805  1.00 95.25           C  
ATOM    313  O   LEU A  39      -4.742   9.922   7.953  1.00 95.25           O  
ATOM    314  CG  LEU A  39      -1.931  10.727   6.332  1.00 95.25           C  
ATOM    315  CD1 LEU A  39      -2.596  12.062   6.023  1.00 95.25           C  
ATOM    316  CD2 LEU A  39      -0.721  10.500   5.430  1.00 95.25           C  
ATOM    317  N   ARG A  40      -3.455   8.469   8.922  1.00 95.62           N  
ATOM    318  CA  ARG A  40      -4.383   7.367   8.688  1.00 95.62           C  
ATOM    319  C   ARG A  40      -5.684   7.578   9.453  1.00 95.62           C  
ATOM    320  CB  ARG A  40      -3.746   6.039   9.094  1.00 95.62           C  
ATOM    321  O   ARG A  40      -6.770   7.324   8.930  1.00 95.62           O  
ATOM    322  CG  ARG A  40      -2.695   5.535   8.117  1.00 95.62           C  
ATOM    323  CD  ARG A  40      -1.947   4.328   8.664  1.00 95.62           C  
ATOM    324  NE  ARG A  40      -2.852   3.219   8.953  1.00 95.62           N  
ATOM    325  NH1 ARG A  40      -1.971   1.806   7.355  1.00 95.62           N  
ATOM    326  NH2 ARG A  40      -3.711   1.107   8.672  1.00 95.62           N  
ATOM    327  CZ  ARG A  40      -2.842   2.047   8.328  1.00 95.62           C  
ATOM    328  N   LYS A  41      -5.578   8.016  10.609  1.00 96.81           N  
ATOM    329  CA  LYS A  41      -6.805   8.305  11.344  1.00 96.81           C  
ATOM    330  C   LYS A  41      -7.637   9.375  10.641  1.00 96.81           C  
ATOM    331  CB  LYS A  41      -6.484   8.750  12.773  1.00 96.81           C  
ATOM    332  O   LYS A  41      -8.852   9.227  10.484  1.00 96.81           O  
ATOM    333  CG  LYS A  41      -7.711   9.000  13.633  1.00 96.81           C  
ATOM    334  CD  LYS A  41      -8.180  10.445  13.539  1.00 96.81           C  
ATOM    335  CE  LYS A  41      -9.375  10.711  14.445  1.00 96.81           C  
ATOM    336  NZ  LYS A  41      -9.812  12.133  14.391  1.00 96.81           N  
ATOM    337  N   ASN A  42      -6.895  10.484  10.273  1.00 97.00           N  
ATOM    338  CA  ASN A  42      -7.586  11.570   9.586  1.00 97.00           C  
ATOM    339  C   ASN A  42      -8.273  11.094   8.312  1.00 97.00           C  
ATOM    340  CB  ASN A  42      -6.617  12.711   9.273  1.00 97.00           C  
ATOM    341  O   ASN A  42      -9.375  11.531   7.992  1.00 97.00           O  
ATOM    342  CG  ASN A  42      -6.172  13.461  10.516  1.00 97.00           C  
ATOM    343  ND2 ASN A  42      -5.066  14.195  10.398  1.00 97.00           N  
ATOM    344  OD1 ASN A  42      -6.816  13.391  11.562  1.00 97.00           O  
ATOM    345  N   THR A  43      -7.652  10.188   7.637  1.00 91.75           N  
ATOM    346  CA  THR A  43      -8.156   9.719   6.352  1.00 91.75           C  
ATOM    347  C   THR A  43      -9.250   8.672   6.551  1.00 91.75           C  
ATOM    348  CB  THR A  43      -7.027   9.133   5.488  1.00 91.75           C  
ATOM    349  O   THR A  43     -10.359   8.812   6.035  1.00 91.75           O  
ATOM    350  CG2 THR A  43      -7.562   8.617   4.156  1.00 91.75           C  
ATOM    351  OG1 THR A  43      -6.055  10.156   5.230  1.00 91.75           O  
ATOM    352  N   PHE A  44      -8.961   7.660   7.332  1.00 91.38           N  
ATOM    353  CA  PHE A  44      -9.844   6.504   7.375  1.00 91.38           C  
ATOM    354  C   PHE A  44     -10.984   6.727   8.367  1.00 91.38           C  
ATOM    355  CB  PHE A  44      -9.062   5.242   7.750  1.00 91.38           C  
ATOM    356  O   PHE A  44     -12.141   6.430   8.062  1.00 91.38           O  
ATOM    357  CG  PHE A  44      -8.047   4.828   6.723  1.00 91.38           C  
ATOM    358  CD1 PHE A  44      -8.398   4.730   5.379  1.00 91.38           C  
ATOM    359  CD2 PHE A  44      -6.742   4.535   7.098  1.00 91.38           C  
ATOM    360  CE1 PHE A  44      -7.457   4.344   4.426  1.00 91.38           C  
ATOM    361  CE2 PHE A  44      -5.797   4.152   6.148  1.00 91.38           C  
ATOM    362  CZ  PHE A  44      -6.156   4.059   4.812  1.00 91.38           C  
ATOM    363  N   LYS A  45     -10.703   7.277   9.461  1.00 93.69           N  
ATOM    364  CA  LYS A  45     -11.742   7.484  10.469  1.00 93.69           C  
ATOM    365  C   LYS A  45     -12.516   8.773  10.203  1.00 93.69           C  
ATOM    366  CB  LYS A  45     -11.133   7.520  11.867  1.00 93.69           C  
ATOM    367  O   LYS A  45     -13.742   8.758  10.094  1.00 93.69           O  
ATOM    368  CG  LYS A  45     -12.148   7.738  12.977  1.00 93.69           C  
ATOM    369  CD  LYS A  45     -12.977   6.484  13.242  1.00 93.69           C  
ATOM    370  CE  LYS A  45     -13.852   6.633  14.477  1.00 93.69           C  
ATOM    371  NZ  LYS A  45     -14.664   5.410  14.734  1.00 93.69           N  
ATOM    372  N   ASP A  46     -11.820   9.891  10.078  1.00 94.69           N  
ATOM    373  CA  ASP A  46     -12.453  11.203  10.047  1.00 94.69           C  
ATOM    374  C   ASP A  46     -13.078  11.484   8.680  1.00 94.69           C  
ATOM    375  CB  ASP A  46     -11.445  12.305  10.391  1.00 94.69           C  
ATOM    376  O   ASP A  46     -14.234  11.891   8.586  1.00 94.69           O  
ATOM    377  CG  ASP A  46     -10.914  12.188  11.812  1.00 94.69           C  
ATOM    378  OD1 ASP A  46     -11.586  11.578  12.672  1.00 94.69           O  
ATOM    379  OD2 ASP A  46      -9.812  12.719  12.078  1.00 94.69           O  
ATOM    380  N   ARG A  47     -12.375  11.266   7.641  1.00 91.38           N  
ATOM    381  CA  ARG A  47     -12.852  11.617   6.309  1.00 91.38           C  
ATOM    382  C   ARG A  47     -13.734  10.508   5.730  1.00 91.38           C  
ATOM    383  CB  ARG A  47     -11.672  11.883   5.371  1.00 91.38           C  
ATOM    384  O   ARG A  47     -14.891  10.758   5.371  1.00 91.38           O  
ATOM    385  CG  ARG A  47     -12.086  12.367   3.988  1.00 91.38           C  
ATOM    386  CD  ARG A  47     -10.875  12.727   3.135  1.00 91.38           C  
ATOM    387  NE  ARG A  47     -10.188  11.531   2.652  1.00 91.38           N  
ATOM    388  NH1 ARG A  47      -8.445  12.688   1.655  1.00 91.38           N  
ATOM    389  NH2 ARG A  47      -8.508  10.398   1.570  1.00 91.38           N  
ATOM    390  CZ  ARG A  47      -9.047  11.539   1.960  1.00 91.38           C  
ATOM    391  N   LEU A  48     -13.242   9.281   5.742  1.00 85.38           N  
ATOM    392  CA  LEU A  48     -13.938   8.188   5.074  1.00 85.38           C  
ATOM    393  C   LEU A  48     -14.953   7.539   6.012  1.00 85.38           C  
ATOM    394  CB  LEU A  48     -12.945   7.141   4.574  1.00 85.38           C  
ATOM    395  O   LEU A  48     -15.828   6.797   5.562  1.00 85.38           O  
ATOM    396  CG  LEU A  48     -11.984   7.590   3.471  1.00 85.38           C  
ATOM    397  CD1 LEU A  48     -11.023   6.461   3.111  1.00 85.38           C  
ATOM    398  CD2 LEU A  48     -12.758   8.047   2.240  1.00 85.38           C  
ATOM    399  N   GLN A  49     -14.766   7.828   7.281  1.00 89.50           N  
ATOM    400  CA  GLN A  49     -15.664   7.363   8.336  1.00 89.50           C  
ATOM    401  C   GLN A  49     -15.742   5.840   8.359  1.00 89.50           C  
ATOM    402  CB  GLN A  49     -17.062   7.957   8.148  1.00 89.50           C  
ATOM    403  O   GLN A  49     -16.812   5.270   8.539  1.00 89.50           O  
ATOM    404  CG  GLN A  49     -17.109   9.469   8.273  1.00 89.50           C  
ATOM    405  CD  GLN A  49     -18.516  10.031   8.156  1.00 89.50           C  
ATOM    406  NE2 GLN A  49     -19.000  10.656   9.227  1.00 89.50           N  
ATOM    407  OE1 GLN A  49     -19.156   9.898   7.113  1.00 89.50           O  
ATOM    408  N   TRP A  50     -14.625   5.168   8.141  1.00 87.69           N  
ATOM    409  CA  TRP A  50     -14.539   3.719   8.289  1.00 87.69           C  
ATOM    410  C   TRP A  50     -14.555   3.322   9.766  1.00 87.69           C  
ATOM    411  CB  TRP A  50     -13.266   3.186   7.625  1.00 87.69           C  
ATOM    412  O   TRP A  50     -14.203   4.125  10.633  1.00 87.69           O  
ATOM    413  CG  TRP A  50     -13.297   3.238   6.125  1.00 87.69           C  
ATOM    414  CD1 TRP A  50     -14.258   3.816   5.344  1.00 87.69           C  
ATOM    415  CD2 TRP A  50     -12.328   2.686   5.230  1.00 87.69           C  
ATOM    416  CE2 TRP A  50     -12.766   2.967   3.916  1.00 87.69           C  
ATOM    417  CE3 TRP A  50     -11.133   1.979   5.410  1.00 87.69           C  
ATOM    418  NE1 TRP A  50     -13.945   3.656   4.012  1.00 87.69           N  
ATOM    419  CH2 TRP A  50     -10.875   1.878   2.994  1.00 87.69           C  
ATOM    420  CZ2 TRP A  50     -12.047   2.566   2.789  1.00 87.69           C  
ATOM    421  CZ3 TRP A  50     -10.414   1.582   4.289  1.00 87.69           C  
ATOM    422  N   ALA A  51     -15.047   2.100  10.023  1.00 90.44           N  
ATOM    423  CA  ALA A  51     -15.094   1.591  11.398  1.00 90.44           C  
ATOM    424  C   ALA A  51     -13.727   1.046  11.820  1.00 90.44           C  
ATOM    425  CB  ALA A  51     -16.156   0.508  11.531  1.00 90.44           C  
ATOM    426  O   ALA A  51     -13.555  -0.166  11.969  1.00 90.44           O  
ATOM    427  N   VAL A  52     -12.734   1.901  12.008  1.00 91.75           N  
ATOM    428  CA  VAL A  52     -11.391   1.531  12.438  1.00 91.75           C  
ATOM    429  C   VAL A  52     -11.180   1.954  13.891  1.00 91.75           C  
ATOM    430  CB  VAL A  52     -10.312   2.166  11.531  1.00 91.75           C  
ATOM    431  O   VAL A  52     -11.828   2.879  14.375  1.00 91.75           O  
ATOM    432  CG1 VAL A  52     -10.406   1.613  10.109  1.00 91.75           C  
ATOM    433  CG2 VAL A  52     -10.445   3.688  11.523  1.00 91.75           C  
ATOM    434  N   ASP A  53     -10.281   1.247  14.523  1.00 93.62           N  
ATOM    435  CA  ASP A  53      -9.977   1.559  15.914  1.00 93.62           C  
ATOM    436  C   ASP A  53      -8.906   2.641  16.016  1.00 93.62           C  
ATOM    437  CB  ASP A  53      -9.523   0.300  16.656  1.00 93.62           C  
ATOM    438  O   ASP A  53      -7.887   2.578  15.328  1.00 93.62           O  
ATOM    439  CG  ASP A  53     -10.625  -0.744  16.781  1.00 93.62           C  
ATOM    440  OD1 ASP A  53     -11.789  -0.377  17.031  1.00 93.62           O  
ATOM    441  OD2 ASP A  53     -10.312  -1.945  16.625  1.00 93.62           O  
ATOM    442  N   CYS A  54      -9.234   3.621  16.891  1.00 95.38           N  
ATOM    443  CA  CYS A  54      -8.266   4.684  17.109  1.00 95.38           C  
ATOM    444  C   CYS A  54      -7.961   4.844  18.594  1.00 95.38           C  
ATOM    445  CB  CYS A  54      -8.773   6.008  16.531  1.00 95.38           C  
ATOM    446  O   CYS A  54      -8.836   4.641  19.438  1.00 95.38           O  
ATOM    447  SG  CYS A  54      -9.039   5.977  14.750  1.00 95.38           S  
ATOM    448  N   SER A  55      -6.707   5.043  18.875  1.00 93.94           N  
ATOM    449  CA  SER A  55      -6.266   5.324  20.234  1.00 93.94           C  
ATOM    450  C   SER A  55      -5.273   6.484  20.266  1.00 93.94           C  
ATOM    451  CB  SER A  55      -5.629   4.082  20.859  1.00 93.94           C  
ATOM    452  O   SER A  55      -4.340   6.527  19.469  1.00 93.94           O  
ATOM    453  OG  SER A  55      -4.441   3.729  20.188  1.00 93.94           O  
ATOM    454  N   ASP A  56      -5.582   7.426  21.203  1.00 93.56           N  
ATOM    455  CA  ASP A  56      -4.719   8.586  21.391  1.00 93.56           C  
ATOM    456  C   ASP A  56      -4.547   9.367  20.094  1.00 93.56           C  
ATOM    457  CB  ASP A  56      -3.352   8.156  21.922  1.00 93.56           C  
ATOM    458  O   ASP A  56      -3.434   9.750  19.734  1.00 93.56           O  
ATOM    459  CG  ASP A  56      -3.416   7.605  23.344  1.00 93.56           C  
ATOM    460  OD1 ASP A  56      -4.336   7.984  24.094  1.00 93.56           O  
ATOM    461  OD2 ASP A  56      -2.541   6.793  23.703  1.00 93.56           O  
ATOM    462  N   GLY A  57      -5.559   9.461  19.344  1.00 94.44           N  
ATOM    463  CA  GLY A  57      -5.562  10.273  18.141  1.00 94.44           C  
ATOM    464  C   GLY A  57      -4.895   9.594  16.953  1.00 94.44           C  
ATOM    465  O   GLY A  57      -4.562  10.250  15.969  1.00 94.44           O  
ATOM    466  N   LYS A  58      -4.695   8.336  17.062  1.00 96.88           N  
ATOM    467  CA  LYS A  58      -3.996   7.586  16.016  1.00 96.88           C  
ATOM    468  C   LYS A  58      -4.766   6.324  15.641  1.00 96.88           C  
ATOM    469  CB  LYS A  58      -2.584   7.223  16.484  1.00 96.88           C  
ATOM    470  O   LYS A  58      -5.438   5.723  16.484  1.00 96.88           O  
ATOM    471  CG  LYS A  58      -1.712   8.422  16.812  1.00 96.88           C  
ATOM    472  CD  LYS A  58      -0.401   8.000  17.469  1.00 96.88           C  
ATOM    473  CE  LYS A  58       0.346   9.188  18.047  1.00 96.88           C  
ATOM    474  NZ  LYS A  58       1.561   8.766  18.812  1.00 96.88           N  
ATOM    475  N   GLU A  59      -4.570   6.047  14.297  1.00 97.31           N  
ATOM    476  CA  GLU A  59      -5.039   4.746  13.828  1.00 97.31           C  
ATOM    477  C   GLU A  59      -3.885   3.750  13.719  1.00 97.31           C  
ATOM    478  CB  GLU A  59      -5.742   4.883  12.477  1.00 97.31           C  
ATOM    479  O   GLU A  59      -2.979   3.930  12.898  1.00 97.31           O  
ATOM    480  CG  GLU A  59      -6.512   3.641  12.055  1.00 97.31           C  
ATOM    481  CD  GLU A  59      -5.633   2.576  11.422  1.00 97.31           C  
ATOM    482  OE1 GLU A  59      -5.914   1.369  11.594  1.00 97.31           O  
ATOM    483  OE2 GLU A  59      -4.648   2.949  10.742  1.00 97.31           O  
ATOM    484  N   VAL A  60      -3.904   2.699  14.602  1.00 94.50           N  
ATOM    485  CA  VAL A  60      -2.926   1.616  14.617  1.00 94.50           C  
ATOM    486  C   VAL A  60      -3.645   0.269  14.602  1.00 94.50           C  
ATOM    487  CB  VAL A  60      -1.997   1.709  15.852  1.00 94.50           C  
ATOM    488  O   VAL A  60      -4.617   0.069  15.336  1.00 94.50           O  
ATOM    489  CG1 VAL A  60      -0.933   0.613  15.812  1.00 94.50           C  
ATOM    490  CG2 VAL A  60      -1.346   3.088  15.922  1.00 94.50           C  
ATOM    491  N   ASP A  61      -3.164  -0.632  13.781  1.00 92.44           N  
ATOM    492  CA  ASP A  61      -3.814  -1.939  13.789  1.00 92.44           C  
ATOM    493  C   ASP A  61      -2.795  -3.059  13.992  1.00 92.44           C  
ATOM    494  CB  ASP A  61      -4.586  -2.162  12.484  1.00 92.44           C  
ATOM    495  O   ASP A  61      -1.626  -2.795  14.281  1.00 92.44           O  
ATOM    496  CG  ASP A  61      -3.688  -2.223  11.266  1.00 92.44           C  
ATOM    497  OD1 ASP A  61      -2.496  -2.570  11.406  1.00 92.44           O  
ATOM    498  OD2 ASP A  61      -4.176  -1.917  10.156  1.00 92.44           O  
ATOM    499  N   GLN A  62      -3.227  -4.270  13.922  1.00 93.38           N  
ATOM    500  CA  GLN A  62      -2.422  -5.422  14.305  1.00 93.38           C  
ATOM    501  C   GLN A  62      -1.303  -5.672  13.297  1.00 93.38           C  
ATOM    502  CB  GLN A  62      -3.297  -6.672  14.430  1.00 93.38           C  
ATOM    503  O   GLN A  62      -0.357  -6.410  13.578  1.00 93.38           O  
ATOM    504  CG  GLN A  62      -3.934  -7.113  13.117  1.00 93.38           C  
ATOM    505  CD  GLN A  62      -4.887  -8.281  13.297  1.00 93.38           C  
ATOM    506  NE2 GLN A  62      -5.004  -9.109  12.258  1.00 93.38           N  
ATOM    507  OE1 GLN A  62      -5.512  -8.438  14.352  1.00 93.38           O  
ATOM    508  N   PHE A  63      -1.346  -5.020  12.180  1.00 91.56           N  
ATOM    509  CA  PHE A  63      -0.332  -5.230  11.156  1.00 91.56           C  
ATOM    510  C   PHE A  63       0.800  -4.219  11.297  1.00 91.56           C  
ATOM    511  CB  PHE A  63      -0.951  -5.137   9.758  1.00 91.56           C  
ATOM    512  O   PHE A  63       1.815  -4.316  10.602  1.00 91.56           O  
ATOM    513  CG  PHE A  63      -2.064  -6.121   9.516  1.00 91.56           C  
ATOM    514  CD1 PHE A  63      -1.793  -7.473   9.344  1.00 91.56           C  
ATOM    515  CD2 PHE A  63      -3.385  -5.691   9.469  1.00 91.56           C  
ATOM    516  CE1 PHE A  63      -2.822  -8.383   9.125  1.00 91.56           C  
ATOM    517  CE2 PHE A  63      -4.418  -6.598   9.242  1.00 91.56           C  
ATOM    518  CZ  PHE A  63      -4.133  -7.945   9.078  1.00 91.56           C  
ATOM    519  N   ASP A  64       0.649  -3.250  12.195  1.00 93.12           N  
ATOM    520  CA  ASP A  64       1.697  -2.268  12.461  1.00 93.12           C  
ATOM    521  C   ASP A  64       2.662  -2.770  13.531  1.00 93.12           C  
ATOM    522  CB  ASP A  64       1.086  -0.932  12.883  1.00 93.12           C  
ATOM    523  O   ASP A  64       2.447  -2.539  14.727  1.00 93.12           O  
ATOM    524  CG  ASP A  64       0.177  -0.332  11.828  1.00 93.12           C  
ATOM    525  OD1 ASP A  64       0.606  -0.193  10.664  1.00 93.12           O  
ATOM    526  OD2 ASP A  64      -0.979   0.006  12.164  1.00 93.12           O  
ATOM    527  N   ASN A  65       3.822  -3.436  13.000  1.00 93.56           N  
ATOM    528  CA  ASN A  65       4.793  -3.990  13.938  1.00 93.56           C  
ATOM    529  C   ASN A  65       6.211  -3.943  13.367  1.00 93.56           C  
ATOM    530  CB  ASN A  65       4.418  -5.426  14.312  1.00 93.56           C  
ATOM    531  O   ASN A  65       6.438  -3.369  12.305  1.00 93.56           O  
ATOM    532  CG  ASN A  65       4.285  -6.328  13.102  1.00 93.56           C  
ATOM    533  ND2 ASN A  65       3.127  -6.961  12.953  1.00 93.56           N  
ATOM    534  OD1 ASN A  65       5.219  -6.457  12.297  1.00 93.56           O  
ATOM    535  N   ASP A  66       7.133  -4.512  14.125  1.00 93.94           N  
ATOM    536  CA  ASP A  66       8.555  -4.398  13.805  1.00 93.94           C  
ATOM    537  C   ASP A  66       8.875  -5.105  12.484  1.00 93.94           C  
ATOM    538  CB  ASP A  66       9.414  -4.969  14.930  1.00 93.94           C  
ATOM    539  O   ASP A  66       9.914  -4.859  11.883  1.00 93.94           O  
ATOM    540  CG  ASP A  66       9.086  -6.418  15.250  1.00 93.94           C  
ATOM    541  OD1 ASP A  66       8.086  -6.949  14.719  1.00 93.94           O  
ATOM    542  OD2 ASP A  66       9.836  -7.035  16.031  1.00 93.94           O  
ATOM    543  N   LYS A  67       7.926  -5.832  11.992  1.00 93.38           N  
ATOM    544  CA  LYS A  67       8.148  -6.547  10.742  1.00 93.38           C  
ATOM    545  C   LYS A  67       7.480  -5.832   9.570  1.00 93.38           C  
ATOM    546  CB  LYS A  67       7.633  -7.984  10.844  1.00 93.38           C  
ATOM    547  O   LYS A  67       7.547  -6.301   8.438  1.00 93.38           O  
ATOM    548  CG  LYS A  67       8.344  -8.828  11.891  1.00 93.38           C  
ATOM    549  CD  LYS A  67       7.840 -10.266  11.898  1.00 93.38           C  
ATOM    550  CE  LYS A  67       8.539 -11.102  12.961  1.00 93.38           C  
ATOM    551  NZ  LYS A  67       7.992 -12.492  13.016  1.00 93.38           N  
ATOM    552  N   THR A  68       6.980  -4.688   9.867  1.00 93.56           N  
ATOM    553  CA  THR A  68       6.230  -3.959   8.852  1.00 93.56           C  
ATOM    554  C   THR A  68       7.152  -3.041   8.055  1.00 93.56           C  
ATOM    555  CB  THR A  68       5.094  -3.129   9.477  1.00 93.56           C  
ATOM    556  O   THR A  68       7.965  -2.316   8.625  1.00 93.56           O  
ATOM    557  CG2 THR A  68       4.273  -2.420   8.406  1.00 93.56           C  
ATOM    558  OG1 THR A  68       4.238  -3.996  10.234  1.00 93.56           O  
ATOM    559  N   ASN A  69       6.984  -3.219   6.707  1.00 91.81           N  
ATOM    560  CA  ASN A  69       7.598  -2.240   5.812  1.00 91.81           C  
ATOM    561  C   ASN A  69       6.555  -1.307   5.207  1.00 91.81           C  
ATOM    562  CB  ASN A  69       8.391  -2.943   4.707  1.00 91.81           C  
ATOM    563  O   ASN A  69       5.566  -1.763   4.629  1.00 91.81           O  
ATOM    564  CG  ASN A  69       9.609  -3.668   5.234  1.00 91.81           C  
ATOM    565  ND2 ASN A  69       9.531  -4.992   5.301  1.00 91.81           N  
ATOM    566  OD1 ASN A  69      10.617  -3.043   5.586  1.00 91.81           O  
ATOM    567  N   TYR A  70       6.816   0.003   5.469  1.00 91.38           N  
ATOM    568  CA  TYR A  70       5.922   0.994   4.883  1.00 91.38           C  
ATOM    569  C   TYR A  70       6.477   1.514   3.561  1.00 91.38           C  
ATOM    570  CB  TYR A  70       5.699   2.160   5.848  1.00 91.38           C  
ATOM    571  O   TYR A  70       7.672   1.812   3.457  1.00 91.38           O  
ATOM    572  CG  TYR A  70       4.883   1.794   7.062  1.00 91.38           C  
ATOM    573  CD1 TYR A  70       3.490   1.808   7.020  1.00 91.38           C  
ATOM    574  CD2 TYR A  70       5.500   1.436   8.258  1.00 91.38           C  
ATOM    575  CE1 TYR A  70       2.732   1.474   8.141  1.00 91.38           C  
ATOM    576  CE2 TYR A  70       4.754   1.099   9.383  1.00 91.38           C  
ATOM    577  OH  TYR A  70       2.625   0.788  10.422  1.00 91.38           O  
ATOM    578  CZ  TYR A  70       3.371   1.120   9.312  1.00 91.38           C  
ATOM    579  N   ILE A  71       5.594   1.505   2.580  1.00 87.88           N  
ATOM    580  CA  ILE A  71       5.941   2.107   1.298  1.00 87.88           C  
ATOM    581  C   ILE A  71       5.301   3.490   1.188  1.00 87.88           C  
ATOM    582  CB  ILE A  71       5.496   1.217   0.116  1.00 87.88           C  
ATOM    583  O   ILE A  71       4.074   3.621   1.256  1.00 87.88           O  
ATOM    584  CG1 ILE A  71       6.137  -0.172   0.226  1.00 87.88           C  
ATOM    585  CG2 ILE A  71       5.852   1.878  -1.220  1.00 87.88           C  
ATOM    586  CD1 ILE A  71       5.625  -1.173  -0.800  1.00 87.88           C  
ATOM    587  N   PHE A  72       6.160   4.562   1.108  1.00 84.00           N  
ATOM    588  CA  PHE A  72       5.703   5.941   0.984  1.00 84.00           C  
ATOM    589  C   PHE A  72       5.844   6.430  -0.452  1.00 84.00           C  
ATOM    590  CB  PHE A  72       6.488   6.855   1.930  1.00 84.00           C  
ATOM    591  O   PHE A  72       6.836   6.133  -1.121  1.00 84.00           O  
ATOM    592  CG  PHE A  72       6.219   6.598   3.387  1.00 84.00           C  
ATOM    593  CD1 PHE A  72       5.160   7.230   4.035  1.00 84.00           C  
ATOM    594  CD2 PHE A  72       7.016   5.727   4.113  1.00 84.00           C  
ATOM    595  CE1 PHE A  72       4.906   6.996   5.383  1.00 84.00           C  
ATOM    596  CE2 PHE A  72       6.770   5.484   5.461  1.00 84.00           C  
ATOM    597  CZ  PHE A  72       5.715   6.121   6.094  1.00 84.00           C  
ATOM    598  N   GLY A  73       4.797   7.023  -0.889  1.00 76.12           N  
ATOM    599  CA  GLY A  73       4.887   7.582  -2.229  1.00 76.12           C  
ATOM    600  C   GLY A  73       4.145   8.898  -2.375  1.00 76.12           C  
ATOM    601  O   GLY A  73       3.166   9.148  -1.671  1.00 76.12           O  
ATOM    602  N   VAL A  74       4.797   9.914  -3.041  1.00 60.19           N  
ATOM    603  CA  VAL A  74       4.195  11.203  -3.367  1.00 60.19           C  
ATOM    604  C   VAL A  74       3.783  11.227  -4.840  1.00 60.19           C  
ATOM    605  CB  VAL A  74       5.160  12.375  -3.070  1.00 60.19           C  
ATOM    606  O   VAL A  74       4.590  10.930  -5.719  1.00 60.19           O  
ATOM    607  CG1 VAL A  74       4.508  13.711  -3.406  1.00 60.19           C  
ATOM    608  CG2 VAL A  74       5.602  12.344  -1.607  1.00 60.19           C  
ATOM    609  N   GLU A  75       2.855  10.203  -5.191  1.00 56.50           N  
ATOM    610  CA  GLU A  75       2.135  10.125  -6.457  1.00 56.50           C  
ATOM    611  C   GLU A  75       2.436   8.812  -7.180  1.00 56.50           C  
ATOM    612  CB  GLU A  75       2.486  11.312  -7.355  1.00 56.50           C  
ATOM    613  O   GLU A  75       3.594   8.398  -7.270  1.00 56.50           O  
ATOM    614  CG  GLU A  75       1.715  12.578  -7.027  1.00 56.50           C  
ATOM    615  CD  GLU A  75       1.940  13.695  -8.031  1.00 56.50           C  
ATOM    616  OE1 GLU A  75       1.321  14.773  -7.891  1.00 56.50           O  
ATOM    617  OE2 GLU A  75       2.742  13.492  -8.969  1.00 56.50           O  
ATOM    618  N   ASN A  76       1.433   7.953  -7.539  1.00 57.97           N  
ATOM    619  CA  ASN A  76       0.779   6.852  -8.234  1.00 57.97           C  
ATOM    620  C   ASN A  76       1.526   5.535  -8.031  1.00 57.97           C  
ATOM    621  CB  ASN A  76       0.648   7.160  -9.727  1.00 57.97           C  
ATOM    622  O   ASN A  76       2.750   5.527  -7.891  1.00 57.97           O  
ATOM    623  CG  ASN A  76      -0.360   8.258 -10.008  1.00 57.97           C  
ATOM    624  ND2 ASN A  76      -0.371   8.750 -11.242  1.00 57.97           N  
ATOM    625  OD1 ASN A  76      -1.120   8.664  -9.125  1.00 57.97           O  
ATOM    626  N   GLY A  77       0.876   4.363  -7.742  1.00 54.38           N  
ATOM    627  CA  GLY A  77       0.510   2.973  -7.523  1.00 54.38           C  
ATOM    628  C   GLY A  77       1.452   1.995  -8.203  1.00 54.38           C  
ATOM    629  O   GLY A  77       1.366   0.786  -7.977  1.00 54.38           O  
ATOM    630  N   MET A  78       2.594   2.416  -9.078  1.00 62.28           N  
ATOM    631  CA  MET A  78       3.465   1.562  -9.883  1.00 62.28           C  
ATOM    632  C   MET A  78       4.543   0.918  -9.016  1.00 62.28           C  
ATOM    633  CB  MET A  78       4.113   2.363 -11.008  1.00 62.28           C  
ATOM    634  O   MET A  78       4.922  -0.231  -9.242  1.00 62.28           O  
ATOM    635  CG  MET A  78       4.828   1.502 -12.039  1.00 62.28           C  
ATOM    636  SD  MET A  78       6.004   2.465 -13.062  1.00 62.28           S  
ATOM    637  CE  MET A  78       6.074   4.008 -12.109  1.00 62.28           C  
ATOM    638  N   SER A  79       4.738   1.419  -7.895  1.00 69.81           N  
ATOM    639  CA  SER A  79       5.867   0.965  -7.090  1.00 69.81           C  
ATOM    640  C   SER A  79       5.508  -0.277  -6.281  1.00 69.81           C  
ATOM    641  CB  SER A  79       6.340   2.076  -6.148  1.00 69.81           C  
ATOM    642  O   SER A  79       6.379  -1.083  -5.949  1.00 69.81           O  
ATOM    643  OG  SER A  79       7.332   1.596  -5.262  1.00 69.81           O  
ATOM    644  N   LEU A  80       4.305  -0.677  -6.352  1.00 81.62           N  
ATOM    645  CA  LEU A  80       3.939  -1.794  -5.484  1.00 81.62           C  
ATOM    646  C   LEU A  80       4.238  -3.127  -6.160  1.00 81.62           C  
ATOM    647  CB  LEU A  80       2.457  -1.719  -5.109  1.00 81.62           C  
ATOM    648  O   LEU A  80       4.723  -4.059  -5.520  1.00 81.62           O  
ATOM    649  CG  LEU A  80       2.070  -0.650  -4.086  1.00 81.62           C  
ATOM    650  CD1 LEU A  80       0.555  -0.483  -4.043  1.00 81.62           C  
ATOM    651  CD2 LEU A  80       2.613  -1.009  -2.707  1.00 81.62           C  
ATOM    652  N   ILE A  81       4.023  -3.180  -7.555  1.00 87.94           N  
ATOM    653  CA  ILE A  81       4.281  -4.418  -8.281  1.00 87.94           C  
ATOM    654  C   ILE A  81       5.781  -4.684  -8.328  1.00 87.94           C  
ATOM    655  CB  ILE A  81       3.703  -4.363  -9.711  1.00 87.94           C  
ATOM    656  O   ILE A  81       6.223  -5.816  -8.117  1.00 87.94           O  
ATOM    657  CG1 ILE A  81       2.170  -4.398  -9.672  1.00 87.94           C  
ATOM    658  CG2 ILE A  81       4.254  -5.512 -10.562  1.00 87.94           C  
ATOM    659  CD1 ILE A  81       1.512  -4.301 -11.047  1.00 87.94           C  
ATOM    660  N   ASN A  82       6.543  -3.646  -8.484  1.00 86.75           N  
ATOM    661  CA  ASN A  82       7.992  -3.801  -8.508  1.00 86.75           C  
ATOM    662  C   ASN A  82       8.539  -4.258  -7.160  1.00 86.75           C  
ATOM    663  CB  ASN A  82       8.664  -2.492  -8.938  1.00 86.75           C  
ATOM    664  O   ASN A  82       9.445  -5.090  -7.102  1.00 86.75           O  
ATOM    665  CG  ASN A  82       8.398  -2.146 -10.391  1.00 86.75           C  
ATOM    666  ND2 ASN A  82       8.539  -0.870 -10.727  1.00 86.75           N  
ATOM    667  OD1 ASN A  82       8.070  -3.018 -11.195  1.00 86.75           O  
ATOM    668  N   TYR A  83       7.914  -3.697  -6.160  1.00 87.56           N  
ATOM    669  CA  TYR A  83       8.289  -4.121  -4.816  1.00 87.56           C  
ATOM    670  C   TYR A  83       8.023  -5.609  -4.617  1.00 87.56           C  
ATOM    671  CB  TYR A  83       7.527  -3.311  -3.764  1.00 87.56           C  
ATOM    672  O   TYR A  83       8.898  -6.348  -4.156  1.00 87.56           O  
ATOM    673  CG  TYR A  83       7.840  -3.715  -2.342  1.00 87.56           C  
ATOM    674  CD1 TYR A  83       7.090  -4.691  -1.695  1.00 87.56           C  
ATOM    675  CD2 TYR A  83       8.883  -3.117  -1.645  1.00 87.56           C  
ATOM    676  CE1 TYR A  83       7.371  -5.066  -0.385  1.00 87.56           C  
ATOM    677  CE2 TYR A  83       9.172  -3.482  -0.334  1.00 87.56           C  
ATOM    678  OH  TYR A  83       8.703  -4.824   1.582  1.00 87.56           O  
ATOM    679  CZ  TYR A  83       8.414  -4.457   0.285  1.00 87.56           C  
ATOM    680  N   ALA A  84       6.906  -6.039  -4.949  1.00 90.75           N  
ATOM    681  CA  ALA A  84       6.508  -7.434  -4.770  1.00 90.75           C  
ATOM    682  C   ALA A  84       7.402  -8.367  -5.586  1.00 90.75           C  
ATOM    683  CB  ALA A  84       5.047  -7.625  -5.164  1.00 90.75           C  
ATOM    684  O   ALA A  84       7.828  -9.414  -5.094  1.00 90.75           O  
ATOM    685  N   GLN A  85       7.711  -8.031  -6.793  1.00 89.94           N  
ATOM    686  CA  GLN A  85       8.547  -8.852  -7.660  1.00 89.94           C  
ATOM    687  C   GLN A  85       9.969  -8.961  -7.102  1.00 89.94           C  
ATOM    688  CB  GLN A  85       8.586  -8.273  -9.078  1.00 89.94           C  
ATOM    689  O   GLN A  85      10.539 -10.055  -7.070  1.00 89.94           O  
ATOM    690  CG  GLN A  85       7.289  -8.445  -9.844  1.00 89.94           C  
ATOM    691  CD  GLN A  85       7.352  -7.871 -11.250  1.00 89.94           C  
ATOM    692  NE2 GLN A  85       6.633  -8.492 -12.180  1.00 89.94           N  
ATOM    693  OE1 GLN A  85       8.047  -6.879 -11.492  1.00 89.94           O  
ATOM    694  N   GLN A  86      10.516  -7.844  -6.633  1.00 89.44           N  
ATOM    695  CA  GLN A  86      11.875  -7.820  -6.090  1.00 89.44           C  
ATOM    696  C   GLN A  86      11.984  -8.719  -4.859  1.00 89.44           C  
ATOM    697  CB  GLN A  86      12.281  -6.391  -5.734  1.00 89.44           C  
ATOM    698  O   GLN A  86      13.039  -9.297  -4.602  1.00 89.44           O  
ATOM    699  CG  GLN A  86      13.727  -6.262  -5.273  1.00 89.44           C  
ATOM    700  CD  GLN A  86      14.133  -4.824  -5.004  1.00 89.44           C  
ATOM    701  NE2 GLN A  86      15.336  -4.637  -4.480  1.00 89.44           N  
ATOM    702  OE1 GLN A  86      13.367  -3.891  -5.266  1.00 89.44           O  
ATOM    703  N   HIS A  87      10.883  -8.789  -4.184  1.00 89.75           N  
ATOM    704  CA  HIS A  87      10.922  -9.570  -2.951  1.00 89.75           C  
ATOM    705  C   HIS A  87      10.312 -10.953  -3.162  1.00 89.75           C  
ATOM    706  CB  HIS A  87      10.180  -8.836  -1.830  1.00 89.75           C  
ATOM    707  O   HIS A  87      10.086 -11.688  -2.199  1.00 89.75           O  
ATOM    708  CG  HIS A  87      10.906  -7.641  -1.314  1.00 89.75           C  
ATOM    709  CD2 HIS A  87      10.891  -6.348  -1.719  1.00 89.75           C  
ATOM    710  ND1 HIS A  87      11.789  -7.703  -0.252  1.00 89.75           N  
ATOM    711  CE1 HIS A  87      12.281  -6.496  -0.025  1.00 89.75           C  
ATOM    712  NE2 HIS A  87      11.750  -5.656  -0.901  1.00 89.75           N  
ATOM    713  N   HIS A  88       9.961 -11.312  -4.312  1.00 91.94           N  
ATOM    714  CA  HIS A  88       9.500 -12.625  -4.754  1.00 91.94           C  
ATOM    715  C   HIS A  88       8.172 -12.984  -4.109  1.00 91.94           C  
ATOM    716  CB  HIS A  88      10.547 -13.695  -4.430  1.00 91.94           C  
ATOM    717  O   HIS A  88       7.961 -14.133  -3.699  1.00 91.94           O  
ATOM    718  CG  HIS A  88      11.906 -13.398  -4.992  1.00 91.94           C  
ATOM    719  CD2 HIS A  88      13.070 -13.102  -4.383  1.00 91.94           C  
ATOM    720  ND1 HIS A  88      12.156 -13.391  -6.344  1.00 91.94           N  
ATOM    721  CE1 HIS A  88      13.438 -13.102  -6.543  1.00 91.94           C  
ATOM    722  NE2 HIS A  88      14.008 -12.922  -5.367  1.00 91.94           N  
ATOM    723  N   TYR A  89       7.359 -11.984  -3.982  1.00 93.19           N  
ATOM    724  CA  TYR A  89       5.996 -12.266  -3.539  1.00 93.19           C  
ATOM    725  C   TYR A  89       5.145 -12.781  -4.688  1.00 93.19           C  
ATOM    726  CB  TYR A  89       5.359 -11.000  -2.939  1.00 93.19           C  
ATOM    727  O   TYR A  89       5.379 -12.438  -5.852  1.00 93.19           O  
ATOM    728  CG  TYR A  89       6.051 -10.508  -1.694  1.00 93.19           C  
ATOM    729  CD1 TYR A  89       6.434 -11.391  -0.686  1.00 93.19           C  
ATOM    730  CD2 TYR A  89       6.328  -9.156  -1.523  1.00 93.19           C  
ATOM    731  CE1 TYR A  89       7.066 -10.938   0.465  1.00 93.19           C  
ATOM    732  CE2 TYR A  89       6.961  -8.688  -0.377  1.00 93.19           C  
ATOM    733  OH  TYR A  89       7.957  -9.133   1.747  1.00 93.19           O  
ATOM    734  CZ  TYR A  89       7.328  -9.586   0.610  1.00 93.19           C  
ATOM    735  N   ASP A  90       4.102 -13.531  -4.293  1.00 92.50           N  
ATOM    736  CA  ASP A  90       3.244 -14.141  -5.305  1.00 92.50           C  
ATOM    737  C   ASP A  90       2.166 -13.164  -5.766  1.00 92.50           C  
ATOM    738  CB  ASP A  90       2.600 -15.414  -4.766  1.00 92.50           C  
ATOM    739  O   ASP A  90       1.646 -13.281  -6.879  1.00 92.50           O  
ATOM    740  CG  ASP A  90       3.605 -16.531  -4.520  1.00 92.50           C  
ATOM    741  OD1 ASP A  90       4.582 -16.656  -5.289  1.00 92.50           O  
ATOM    742  OD2 ASP A  90       3.416 -17.297  -3.551  1.00 92.50           O  
ATOM    743  N   GLY A  91       1.889 -12.195  -4.922  1.00 93.62           N  
ATOM    744  CA  GLY A  91       0.827 -11.250  -5.227  1.00 93.62           C  
ATOM    745  C   GLY A  91       0.575 -10.258  -4.109  1.00 93.62           C  
ATOM    746  O   GLY A  91       1.224 -10.312  -3.062  1.00 93.62           O  
ATOM    747  N   ILE A  92      -0.342  -9.328  -4.379  1.00 93.25           N  
ATOM    748  CA  ILE A  92      -0.708  -8.289  -3.424  1.00 93.25           C  
ATOM    749  C   ILE A  92      -2.178  -8.438  -3.035  1.00 93.25           C  
ATOM    750  CB  ILE A  92      -0.449  -6.875  -3.998  1.00 93.25           C  
ATOM    751  O   ILE A  92      -3.057  -8.445  -3.898  1.00 93.25           O  
ATOM    752  CG1 ILE A  92       1.031  -6.711  -4.363  1.00 93.25           C  
ATOM    753  CG2 ILE A  92      -0.892  -5.797  -3.002  1.00 93.25           C  
ATOM    754  CD1 ILE A  92       1.327  -5.480  -5.211  1.00 93.25           C  
ATOM    755  N   LEU A  93      -2.330  -8.539  -1.699  1.00 94.94           N  
ATOM    756  CA  LEU A  93      -3.701  -8.570  -1.204  1.00 94.94           C  
ATOM    757  C   LEU A  93      -4.168  -7.176  -0.799  1.00 94.94           C  
ATOM    758  CB  LEU A  93      -3.818  -9.523  -0.013  1.00 94.94           C  
ATOM    759  O   LEU A  93      -3.439  -6.445  -0.119  1.00 94.94           O  
ATOM    760  CG  LEU A  93      -3.775 -11.016  -0.336  1.00 94.94           C  
ATOM    761  CD1 LEU A  93      -3.725 -11.836   0.949  1.00 94.94           C  
ATOM    762  CD2 LEU A  93      -4.980 -11.422  -1.183  1.00 94.94           C  
ATOM    763  N   ALA A  94      -5.453  -6.934  -1.324  1.00 92.06           N  
ATOM    764  CA  ALA A  94      -5.984  -5.605  -1.029  1.00 92.06           C  
ATOM    765  C   ALA A  94      -7.488  -5.656  -0.791  1.00 92.06           C  
ATOM    766  CB  ALA A  94      -5.660  -4.637  -2.166  1.00 92.06           C  
ATOM    767  O   ALA A  94      -8.188  -6.504  -1.357  1.00 92.06           O  
ATOM    768  N   VAL A  95      -7.859  -4.773   0.125  1.00 91.44           N  
ATOM    769  CA  VAL A  95      -9.289  -4.512   0.290  1.00 91.44           C  
ATOM    770  C   VAL A  95      -9.648  -3.184  -0.369  1.00 91.44           C  
ATOM    771  CB  VAL A  95      -9.688  -4.496   1.781  1.00 91.44           C  
ATOM    772  O   VAL A  95      -9.000  -2.164  -0.119  1.00 91.44           O  
ATOM    773  CG1 VAL A  95     -11.180  -4.191   1.934  1.00 91.44           C  
ATOM    774  CG2 VAL A  95      -9.344  -5.828   2.443  1.00 91.44           C  
ATOM    775  N   ALA A  96     -10.703  -3.285  -1.247  1.00 91.81           N  
ATOM    776  CA  ALA A  96     -11.016  -2.084  -2.016  1.00 91.81           C  
ATOM    777  C   ALA A  96     -12.516  -1.801  -2.002  1.00 91.81           C  
ATOM    778  CB  ALA A  96     -10.516  -2.223  -3.451  1.00 91.81           C  
ATOM    779  O   ALA A  96     -13.328  -2.729  -1.999  1.00 91.81           O  
ATOM    780  N   SER A  97     -12.828  -0.506  -1.956  1.00 90.69           N  
ATOM    781  CA  SER A  97     -14.211  -0.068  -2.115  1.00 90.69           C  
ATOM    782  C   SER A  97     -14.672  -0.202  -3.564  1.00 90.69           C  
ATOM    783  CB  SER A  97     -14.375   1.381  -1.653  1.00 90.69           C  
ATOM    784  O   SER A  97     -13.875  -0.523  -4.445  1.00 90.69           O  
ATOM    785  OG  SER A  97     -13.719   2.268  -2.541  1.00 90.69           O  
ATOM    786  N   HIS A  98     -15.906   0.044  -3.758  1.00 89.56           N  
ATOM    787  CA  HIS A  98     -16.469   0.018  -5.105  1.00 89.56           C  
ATOM    788  C   HIS A  98     -15.766   1.027  -6.008  1.00 89.56           C  
ATOM    789  CB  HIS A  98     -17.969   0.300  -5.070  1.00 89.56           C  
ATOM    790  O   HIS A  98     -15.391   0.703  -7.141  1.00 89.56           O  
ATOM    791  CG  HIS A  98     -18.625   0.182  -6.406  1.00 89.56           C  
ATOM    792  CD2 HIS A  98     -19.078   1.130  -7.258  1.00 89.56           C  
ATOM    793  ND1 HIS A  98     -18.891  -1.032  -7.004  1.00 89.56           N  
ATOM    794  CE1 HIS A  98     -19.484  -0.824  -8.172  1.00 89.56           C  
ATOM    795  NE2 HIS A  98     -19.609   0.479  -8.352  1.00 89.56           N  
ATOM    796  N   ALA A  99     -15.602   2.232  -5.539  1.00 89.19           N  
ATOM    797  CA  ALA A  99     -14.930   3.266  -6.324  1.00 89.19           C  
ATOM    798  C   ALA A  99     -13.492   2.855  -6.652  1.00 89.19           C  
ATOM    799  CB  ALA A  99     -14.938   4.594  -5.570  1.00 89.19           C  
ATOM    800  O   ALA A  99     -13.047   3.014  -7.789  1.00 89.19           O  
ATOM    801  N   MET A 100     -12.836   2.338  -5.719  1.00 90.31           N  
ATOM    802  CA  MET A 100     -11.461   1.899  -5.934  1.00 90.31           C  
ATOM    803  C   MET A 100     -11.398   0.756  -6.941  1.00 90.31           C  
ATOM    804  CB  MET A 100     -10.820   1.465  -4.613  1.00 90.31           C  
ATOM    805  O   MET A 100     -10.484   0.693  -7.766  1.00 90.31           O  
ATOM    806  CG  MET A 100      -9.336   1.149  -4.723  1.00 90.31           C  
ATOM    807  SD  MET A 100      -8.359   2.582  -5.320  1.00 90.31           S  
ATOM    808  CE  MET A 100      -8.500   3.686  -3.887  1.00 90.31           C  
ATOM    809  N   MET A 101     -12.344  -0.085  -6.863  1.00 91.38           N  
ATOM    810  CA  MET A 101     -12.406  -1.187  -7.816  1.00 91.38           C  
ATOM    811  C   MET A 101     -12.516  -0.663  -9.242  1.00 91.38           C  
ATOM    812  CB  MET A 101     -13.594  -2.100  -7.504  1.00 91.38           C  
ATOM    813  O   MET A 101     -11.906  -1.218 -10.164  1.00 91.38           O  
ATOM    814  CG  MET A 101     -13.297  -3.150  -6.449  1.00 91.38           C  
ATOM    815  SD  MET A 101     -11.836  -4.180  -6.867  1.00 91.38           S  
ATOM    816  CE  MET A 101     -12.438  -4.980  -8.383  1.00 91.38           C  
ATOM    817  N   HIS A 102     -13.289   0.366  -9.398  1.00 90.00           N  
ATOM    818  CA  HIS A 102     -13.422   0.973 -10.719  1.00 90.00           C  
ATOM    819  C   HIS A 102     -12.078   1.485 -11.234  1.00 90.00           C  
ATOM    820  CB  HIS A 102     -14.438   2.115 -10.680  1.00 90.00           C  
ATOM    821  O   HIS A 102     -11.734   1.279 -12.398  1.00 90.00           O  
ATOM    822  CG  HIS A 102     -15.859   1.661 -10.836  1.00 90.00           C  
ATOM    823  CD2 HIS A 102     -16.875   1.589  -9.945  1.00 90.00           C  
ATOM    824  ND1 HIS A 102     -16.359   1.207 -12.031  1.00 90.00           N  
ATOM    825  CE1 HIS A 102     -17.641   0.876 -11.867  1.00 90.00           C  
ATOM    826  NE2 HIS A 102     -17.969   1.098 -10.609  1.00 90.00           N  
ATOM    827  N   ILE A 103     -11.336   2.061 -10.344  1.00 88.81           N  
ATOM    828  CA  ILE A 103     -10.023   2.584 -10.703  1.00 88.81           C  
ATOM    829  C   ILE A 103      -9.086   1.430 -11.070  1.00 88.81           C  
ATOM    830  CB  ILE A 103      -9.414   3.426  -9.562  1.00 88.81           C  
ATOM    831  O   ILE A 103      -8.375   1.490 -12.070  1.00 88.81           O  
ATOM    832  CG1 ILE A 103     -10.250   4.684  -9.320  1.00 88.81           C  
ATOM    833  CG2 ILE A 103      -7.957   3.789  -9.875  1.00 88.81           C  
ATOM    834  CD1 ILE A 103      -9.891   5.434  -8.047  1.00 88.81           C  
ATOM    835  N   ILE A 104      -9.086   0.396 -10.305  1.00 90.06           N  
ATOM    836  CA  ILE A 104      -8.203  -0.747 -10.508  1.00 90.06           C  
ATOM    837  C   ILE A 104      -8.531  -1.420 -11.844  1.00 90.06           C  
ATOM    838  CB  ILE A 104      -8.320  -1.764  -9.352  1.00 90.06           C  
ATOM    839  O   ILE A 104      -7.633  -1.750 -12.617  1.00 90.06           O  
ATOM    840  CG1 ILE A 104      -7.676  -1.200  -8.078  1.00 90.06           C  
ATOM    841  CG2 ILE A 104      -7.684  -3.100  -9.742  1.00 90.06           C  
ATOM    842  CD1 ILE A 104      -8.008  -1.984  -6.820  1.00 90.06           C  
ATOM    843  N   ARG A 105      -9.742  -1.504 -12.180  1.00 89.06           N  
ATOM    844  CA  ARG A 105     -10.180  -2.201 -13.383  1.00 89.06           C  
ATOM    845  C   ARG A 105      -9.781  -1.429 -14.641  1.00 89.06           C  
ATOM    846  CB  ARG A 105     -11.688  -2.422 -13.367  1.00 89.06           C  
ATOM    847  O   ARG A 105      -9.484  -2.027 -15.680  1.00 89.06           O  
ATOM    848  CG  ARG A 105     -12.133  -3.545 -12.445  1.00 89.06           C  
ATOM    849  CD  ARG A 105     -13.633  -3.816 -12.562  1.00 89.06           C  
ATOM    850  NE  ARG A 105     -14.031  -4.984 -11.789  1.00 89.06           N  
ATOM    851  NH1 ARG A 105     -16.203  -5.012 -12.562  1.00 89.06           N  
ATOM    852  NH2 ARG A 105     -15.500  -6.590 -11.055  1.00 89.06           N  
ATOM    853  CZ  ARG A 105     -15.242  -5.527 -11.805  1.00 89.06           C  
ATOM    854  N   THR A 106      -9.734  -0.171 -14.406  1.00 88.50           N  
ATOM    855  CA  THR A 106      -9.430   0.651 -15.578  1.00 88.50           C  
ATOM    856  C   THR A 106      -7.926   0.876 -15.703  1.00 88.50           C  
ATOM    857  CB  THR A 106     -10.148   2.010 -15.500  1.00 88.50           C  
ATOM    858  O   THR A 106      -7.457   1.393 -16.719  1.00 88.50           O  
ATOM    859  CG2 THR A 106     -11.664   1.830 -15.484  1.00 88.50           C  
ATOM    860  OG1 THR A 106      -9.742   2.695 -14.312  1.00 88.50           O  
ATOM    861  N   SER A 107      -7.195   0.407 -14.734  1.00 86.06           N  
ATOM    862  CA  SER A 107      -5.758   0.655 -14.695  1.00 86.06           C  
ATOM    863  C   SER A 107      -4.996  -0.362 -15.539  1.00 86.06           C  
ATOM    864  CB  SER A 107      -5.246   0.615 -13.258  1.00 86.06           C  
ATOM    865  O   SER A 107      -3.836  -0.141 -15.891  1.00 86.06           O  
ATOM    866  OG  SER A 107      -5.246  -0.712 -12.758  1.00 86.06           O  
ATOM    867  N   GLY A 108      -5.633  -1.409 -15.883  1.00 87.56           N  
ATOM    868  CA  GLY A 108      -4.934  -2.459 -16.609  1.00 87.56           C  
ATOM    869  C   GLY A 108      -4.281  -3.482 -15.703  1.00 87.56           C  
ATOM    870  O   GLY A 108      -3.660  -4.434 -16.172  1.00 87.56           O  
ATOM    871  N   TRP A 109      -4.340  -3.215 -14.352  1.00 92.31           N  
ATOM    872  CA  TRP A 109      -3.842  -4.168 -13.367  1.00 92.31           C  
ATOM    873  C   TRP A 109      -4.711  -5.422 -13.336  1.00 92.31           C  
ATOM    874  CB  TRP A 109      -3.795  -3.529 -11.977  1.00 92.31           C  
ATOM    875  O   TRP A 109      -5.926  -5.336 -13.156  1.00 92.31           O  
ATOM    876  CG  TRP A 109      -3.008  -4.316 -10.969  1.00 92.31           C  
ATOM    877  CD1 TRP A 109      -2.264  -5.441 -11.203  1.00 92.31           C  
ATOM    878  CD2 TRP A 109      -2.895  -4.043  -9.570  1.00 92.31           C  
ATOM    879  CE2 TRP A 109      -2.062  -5.039  -9.016  1.00 92.31           C  
ATOM    880  CE3 TRP A 109      -3.414  -3.047  -8.734  1.00 92.31           C  
ATOM    881  NE1 TRP A 109      -1.692  -5.879 -10.031  1.00 92.31           N  
ATOM    882  CH2 TRP A 109      -2.262  -4.086  -6.855  1.00 92.31           C  
ATOM    883  CZ2 TRP A 109      -1.739  -5.070  -7.656  1.00 92.31           C  
ATOM    884  CZ3 TRP A 109      -3.092  -3.080  -7.379  1.00 92.31           C  
ATOM    885  N   ASN A 110      -4.020  -6.562 -13.523  1.00 93.25           N  
ATOM    886  CA  ASN A 110      -4.715  -7.840 -13.406  1.00 93.25           C  
ATOM    887  C   ASN A 110      -5.016  -8.195 -11.953  1.00 93.25           C  
ATOM    888  CB  ASN A 110      -3.900  -8.953 -14.070  1.00 93.25           C  
ATOM    889  O   ASN A 110      -4.098  -8.375 -11.156  1.00 93.25           O  
ATOM    890  CG  ASN A 110      -4.660 -10.266 -14.148  1.00 93.25           C  
ATOM    891  ND2 ASN A 110      -3.930 -11.367 -14.305  1.00 93.25           N  
ATOM    892  OD1 ASN A 110      -5.891 -10.289 -14.070  1.00 93.25           O  
ATOM    893  N   VAL A 111      -6.355  -8.234 -11.641  1.00 94.94           N  
ATOM    894  CA  VAL A 111      -6.746  -8.539 -10.273  1.00 94.94           C  
ATOM    895  C   VAL A 111      -7.801  -9.641 -10.258  1.00 94.94           C  
ATOM    896  CB  VAL A 111      -7.281  -7.281  -9.547  1.00 94.94           C  
ATOM    897  O   VAL A 111      -8.578  -9.773 -11.211  1.00 94.94           O  
ATOM    898  CG1 VAL A 111      -6.188  -6.219  -9.422  1.00 94.94           C  
ATOM    899  CG2 VAL A 111      -8.500  -6.719 -10.281  1.00 94.94           C  
ATOM    900  N   THR A 112      -7.703 -10.453  -9.250  1.00 96.56           N  
ATOM    901  CA  THR A 112      -8.727 -11.453  -8.977  1.00 96.56           C  
ATOM    902  C   THR A 112      -9.516 -11.086  -7.719  1.00 96.56           C  
ATOM    903  CB  THR A 112      -8.117 -12.859  -8.805  1.00 96.56           C  
ATOM    904  O   THR A 112      -8.930 -10.805  -6.672  1.00 96.56           O  
ATOM    905  CG2 THR A 112      -9.195 -13.898  -8.539  1.00 96.56           C  
ATOM    906  OG1 THR A 112      -7.414 -13.211 -10.008  1.00 96.56           O  
ATOM    907  N   VAL A 113     -10.852 -11.062  -7.891  1.00 97.25           N  
ATOM    908  CA  VAL A 113     -11.680 -10.867  -6.703  1.00 97.25           C  
ATOM    909  C   VAL A 113     -11.781 -12.180  -5.926  1.00 97.25           C  
ATOM    910  CB  VAL A 113     -13.094 -10.352  -7.066  1.00 97.25           C  
ATOM    911  O   VAL A 113     -12.320 -13.164  -6.434  1.00 97.25           O  
ATOM    912  CG1 VAL A 113     -13.945 -10.180  -5.812  1.00 97.25           C  
ATOM    913  CG2 VAL A 113     -12.992  -9.031  -7.836  1.00 97.25           C  
ATOM    914  N   LEU A 114     -11.258 -12.133  -4.762  1.00 97.81           N  
ATOM    915  CA  LEU A 114     -11.273 -13.344  -3.953  1.00 97.81           C  
ATOM    916  C   LEU A 114     -12.578 -13.461  -3.176  1.00 97.81           C  
ATOM    917  CB  LEU A 114     -10.086 -13.359  -2.986  1.00 97.81           C  
ATOM    918  O   LEU A 114     -13.133 -14.555  -3.055  1.00 97.81           O  
ATOM    919  CG  LEU A 114      -8.688 -13.359  -3.621  1.00 97.81           C  
ATOM    920  CD1 LEU A 114      -7.617 -13.281  -2.541  1.00 97.81           C  
ATOM    921  CD2 LEU A 114      -8.500 -14.609  -4.484  1.00 97.81           C  
ATOM    922  N   GLU A 115     -13.000 -12.328  -2.674  1.00 97.56           N  
ATOM    923  CA  GLU A 115     -14.227 -12.281  -1.880  1.00 97.56           C  
ATOM    924  C   GLU A 115     -14.891 -10.906  -1.968  1.00 97.56           C  
ATOM    925  CB  GLU A 115     -13.938 -12.625  -0.418  1.00 97.56           C  
ATOM    926  O   GLU A 115     -14.211  -9.898  -2.174  1.00 97.56           O  
ATOM    927  CG  GLU A 115     -15.180 -12.891   0.414  1.00 97.56           C  
ATOM    928  CD  GLU A 115     -14.875 -13.438   1.798  1.00 97.56           C  
ATOM    929  OE1 GLU A 115     -15.805 -13.523   2.635  1.00 97.56           O  
ATOM    930  OE2 GLU A 115     -13.703 -13.789   2.047  1.00 97.56           O  
ATOM    931  N   THR A 116     -16.297 -10.938  -1.784  1.00 97.06           N  
ATOM    932  CA  THR A 116     -17.062  -9.695  -1.677  1.00 97.06           C  
ATOM    933  C   THR A 116     -17.781  -9.625  -0.338  1.00 97.06           C  
ATOM    934  CB  THR A 116     -18.078  -9.562  -2.826  1.00 97.06           C  
ATOM    935  O   THR A 116     -18.453 -10.578   0.063  1.00 97.06           O  
ATOM    936  CG2 THR A 116     -18.797  -8.219  -2.768  1.00 97.06           C  
ATOM    937  OG1 THR A 116     -17.391  -9.672  -4.078  1.00 97.06           O  
ATOM    938  N   GLY A 117     -17.469  -8.586   0.271  1.00 94.12           N  
ATOM    939  CA  GLY A 117     -18.156  -8.336   1.532  1.00 94.12           C  
ATOM    940  C   GLY A 117     -18.969  -7.062   1.524  1.00 94.12           C  
ATOM    941  O   GLY A 117     -19.234  -6.496   0.462  1.00 94.12           O  
ATOM    942  N   VAL A 118     -19.578  -6.766   2.691  1.00 92.50           N  
ATOM    943  CA  VAL A 118     -20.391  -5.559   2.834  1.00 92.50           C  
ATOM    944  C   VAL A 118     -19.812  -4.676   3.936  1.00 92.50           C  
ATOM    945  CB  VAL A 118     -21.875  -5.898   3.143  1.00 92.50           C  
ATOM    946  O   VAL A 118     -19.422  -5.172   4.996  1.00 92.50           O  
ATOM    947  CG1 VAL A 118     -22.703  -4.625   3.213  1.00 92.50           C  
ATOM    948  CG2 VAL A 118     -22.422  -6.855   2.090  1.00 92.50           C  
ATOM    949  N   SER A 119     -19.672  -3.406   3.594  1.00 88.19           N  
ATOM    950  CA  SER A 119     -19.141  -2.471   4.578  1.00 88.19           C  
ATOM    951  C   SER A 119     -20.203  -2.092   5.609  1.00 88.19           C  
ATOM    952  CB  SER A 119     -18.609  -1.213   3.887  1.00 88.19           C  
ATOM    953  O   SER A 119     -21.344  -2.514   5.512  1.00 88.19           O  
ATOM    954  OG  SER A 119     -19.688  -0.394   3.447  1.00 88.19           O  
ATOM    955  N   GLU A 120     -19.844  -1.306   6.605  1.00 85.75           N  
ATOM    956  CA  GLU A 120     -20.719  -0.794   7.656  1.00 85.75           C  
ATOM    957  C   GLU A 120     -21.781   0.151   7.082  1.00 85.75           C  
ATOM    958  CB  GLU A 120     -19.906  -0.082   8.734  1.00 85.75           C  
ATOM    959  O   GLU A 120     -22.812   0.398   7.711  1.00 85.75           O  
ATOM    960  CG  GLU A 120     -19.203   1.169   8.250  1.00 85.75           C  
ATOM    961  CD  GLU A 120     -17.828   0.884   7.664  1.00 85.75           C  
ATOM    962  OE1 GLU A 120     -17.000   1.822   7.570  1.00 85.75           O  
ATOM    963  OE2 GLU A 120     -17.562  -0.285   7.301  1.00 85.75           O  
ATOM    964  N   LYS A 121     -21.484   0.642   5.914  1.00 86.38           N  
ATOM    965  CA  LYS A 121     -22.406   1.549   5.242  1.00 86.38           C  
ATOM    966  C   LYS A 121     -23.250   0.810   4.207  1.00 86.38           C  
ATOM    967  CB  LYS A 121     -21.656   2.699   4.578  1.00 86.38           C  
ATOM    968  O   LYS A 121     -23.828   1.430   3.311  1.00 86.38           O  
ATOM    969  CG  LYS A 121     -20.906   3.588   5.559  1.00 86.38           C  
ATOM    970  CD  LYS A 121     -20.188   4.734   4.844  1.00 86.38           C  
ATOM    971  CE  LYS A 121     -19.438   5.621   5.820  1.00 86.38           C  
ATOM    972  NZ  LYS A 121     -18.750   6.750   5.121  1.00 86.38           N  
ATOM    973  N   ASP A 122     -23.266  -0.495   4.238  1.00 90.12           N  
ATOM    974  CA  ASP A 122     -24.047  -1.367   3.369  1.00 90.12           C  
ATOM    975  C   ASP A 122     -23.625  -1.211   1.909  1.00 90.12           C  
ATOM    976  CB  ASP A 122     -25.531  -1.072   3.521  1.00 90.12           C  
ATOM    977  O   ASP A 122     -24.469  -1.206   1.013  1.00 90.12           O  
ATOM    978  CG  ASP A 122     -26.422  -2.223   3.068  1.00 90.12           C  
ATOM    979  OD1 ASP A 122     -25.984  -3.393   3.154  1.00 90.12           O  
ATOM    980  OD2 ASP A 122     -27.547  -1.955   2.617  1.00 90.12           O  
ATOM    981  N   GLU A 123     -22.328  -0.998   1.723  1.00 90.38           N  
ATOM    982  CA  GLU A 123     -21.703  -0.930   0.400  1.00 90.38           C  
ATOM    983  C   GLU A 123     -20.781  -2.119   0.160  1.00 90.38           C  
ATOM    984  CB  GLU A 123     -20.938   0.380   0.235  1.00 90.38           C  
ATOM    985  O   GLU A 123     -20.188  -2.654   1.102  1.00 90.38           O  
ATOM    986  CG  GLU A 123     -21.812   1.623   0.291  1.00 90.38           C  
ATOM    987  CD  GLU A 123     -21.016   2.918   0.162  1.00 90.38           C  
ATOM    988  OE1 GLU A 123     -21.641   3.988  -0.033  1.00 90.38           O  
ATOM    989  OE2 GLU A 123     -19.766   2.861   0.255  1.00 90.38           O  
ATOM    990  N   PRO A 124     -20.688  -2.520  -1.108  1.00 92.31           N  
ATOM    991  CA  PRO A 124     -19.781  -3.643  -1.366  1.00 92.31           C  
ATOM    992  C   PRO A 124     -18.312  -3.285  -1.134  1.00 92.31           C  
ATOM    993  CB  PRO A 124     -20.031  -3.971  -2.840  1.00 92.31           C  
ATOM    994  O   PRO A 124     -17.875  -2.180  -1.473  1.00 92.31           O  
ATOM    995  CG  PRO A 124     -20.562  -2.701  -3.428  1.00 92.31           C  
ATOM    996  CD  PRO A 124     -21.297  -1.949  -2.357  1.00 92.31           C  
ATOM    997  N   VAL A 125     -17.578  -4.258  -0.549  1.00 93.88           N  
ATOM    998  CA  VAL A 125     -16.125  -4.195  -0.416  1.00 93.88           C  
ATOM    999  C   VAL A 125     -15.500  -5.469  -0.981  1.00 93.88           C  
ATOM   1000  CB  VAL A 125     -15.695  -4.000   1.056  1.00 93.88           C  
ATOM   1001  O   VAL A 125     -16.062  -6.559  -0.849  1.00 93.88           O  
ATOM   1002  CG1 VAL A 125     -14.180  -3.818   1.159  1.00 93.88           C  
ATOM   1003  CG2 VAL A 125     -16.422  -2.803   1.667  1.00 93.88           C  
ATOM   1004  N   TYR A 126     -14.352  -5.273  -1.646  1.00 96.00           N  
ATOM   1005  CA  TYR A 126     -13.773  -6.387  -2.387  1.00 96.00           C  
ATOM   1006  C   TYR A 126     -12.398  -6.754  -1.834  1.00 96.00           C  
ATOM   1007  CB  TYR A 126     -13.664  -6.043  -3.875  1.00 96.00           C  
ATOM   1008  O   TYR A 126     -11.555  -5.879  -1.624  1.00 96.00           O  
ATOM   1009  CG  TYR A 126     -14.953  -5.551  -4.480  1.00 96.00           C  
ATOM   1010  CD1 TYR A 126     -15.875  -6.445  -5.031  1.00 96.00           C  
ATOM   1011  CD2 TYR A 126     -15.258  -4.195  -4.508  1.00 96.00           C  
ATOM   1012  CE1 TYR A 126     -17.062  -5.996  -5.594  1.00 96.00           C  
ATOM   1013  CE2 TYR A 126     -16.438  -3.734  -5.066  1.00 96.00           C  
ATOM   1014  OH  TYR A 126     -18.516  -4.191  -6.164  1.00 96.00           O  
ATOM   1015  CZ  TYR A 126     -17.344  -4.641  -5.605  1.00 96.00           C  
ATOM   1016  N   LEU A 127     -12.266  -8.016  -1.517  1.00 96.69           N  
ATOM   1017  CA  LEU A 127     -10.930  -8.555  -1.292  1.00 96.69           C  
ATOM   1018  C   LEU A 127     -10.305  -9.016  -2.602  1.00 96.69           C  
ATOM   1019  CB  LEU A 127     -10.977  -9.711  -0.292  1.00 96.69           C  
ATOM   1020  O   LEU A 127     -10.836  -9.914  -3.266  1.00 96.69           O  
ATOM   1021  CG  LEU A 127      -9.641 -10.383   0.033  1.00 96.69           C  
ATOM   1022  CD1 LEU A 127      -8.703  -9.391   0.715  1.00 96.69           C  
ATOM   1023  CD2 LEU A 127      -9.852 -11.609   0.911  1.00 96.69           C  
ATOM   1024  N   LEU A 128      -9.109  -8.406  -2.871  1.00 96.44           N  
ATOM   1025  CA  LEU A 128      -8.508  -8.625  -4.184  1.00 96.44           C  
ATOM   1026  C   LEU A 128      -7.133  -9.273  -4.051  1.00 96.44           C  
ATOM   1027  CB  LEU A 128      -8.391  -7.301  -4.945  1.00 96.44           C  
ATOM   1028  O   LEU A 128      -6.406  -9.008  -3.090  1.00 96.44           O  
ATOM   1029  CG  LEU A 128      -9.656  -6.453  -5.035  1.00 96.44           C  
ATOM   1030  CD1 LEU A 128      -9.328  -5.047  -5.523  1.00 96.44           C  
ATOM   1031  CD2 LEU A 128     -10.680  -7.113  -5.949  1.00 96.44           C  
ATOM   1032  N   LEU A 129      -6.883 -10.109  -5.043  1.00 96.69           N  
ATOM   1033  CA  LEU A 129      -5.508 -10.508  -5.320  1.00 96.69           C  
ATOM   1034  C   LEU A 129      -4.980  -9.797  -6.562  1.00 96.69           C  
ATOM   1035  CB  LEU A 129      -5.406 -12.023  -5.504  1.00 96.69           C  
ATOM   1036  O   LEU A 129      -5.457 -10.039  -7.672  1.00 96.69           O  
ATOM   1037  CG  LEU A 129      -4.039 -12.562  -5.922  1.00 96.69           C  
ATOM   1038  CD1 LEU A 129      -3.018 -12.328  -4.812  1.00 96.69           C  
ATOM   1039  CD2 LEU A 129      -4.137 -14.047  -6.266  1.00 96.69           C  
ATOM   1040  N   GLY A 130      -3.979  -8.891  -6.281  1.00 94.38           N  
ATOM   1041  CA  GLY A 130      -3.301  -8.242  -7.395  1.00 94.38           C  
ATOM   1042  C   GLY A 130      -2.141  -9.062  -7.934  1.00 94.38           C  
ATOM   1043  O   GLY A 130      -1.182  -9.336  -7.211  1.00 94.38           O  
ATOM   1044  N   HIS A 131      -2.201  -9.352  -9.188  1.00 94.62           N  
ATOM   1045  CA  HIS A 131      -1.159 -10.164  -9.805  1.00 94.62           C  
ATOM   1046  C   HIS A 131       0.081  -9.336 -10.109  1.00 94.62           C  
ATOM   1047  CB  HIS A 131      -1.679 -10.820 -11.086  1.00 94.62           C  
ATOM   1048  O   HIS A 131      -0.028  -8.148 -10.438  1.00 94.62           O  
ATOM   1049  CG  HIS A 131      -2.811 -11.773 -10.852  1.00 94.62           C  
ATOM   1050  CD2 HIS A 131      -4.145 -11.625 -11.023  1.00 94.62           C  
ATOM   1051  ND1 HIS A 131      -2.623 -13.055 -10.383  1.00 94.62           N  
ATOM   1052  CE1 HIS A 131      -3.797 -13.656 -10.281  1.00 94.62           C  
ATOM   1053  NE2 HIS A 131      -4.738 -12.812 -10.664  1.00 94.62           N  
ATOM   1054  N   VAL A 132       1.251  -9.992  -9.898  1.00 93.31           N  
ATOM   1055  CA  VAL A 132       2.504  -9.273 -10.086  1.00 93.31           C  
ATOM   1056  C   VAL A 132       3.186  -9.758 -11.367  1.00 93.31           C  
ATOM   1057  CB  VAL A 132       3.453  -9.445  -8.883  1.00 93.31           C  
ATOM   1058  O   VAL A 132       4.418  -9.789 -11.445  1.00 93.31           O  
ATOM   1059  CG1 VAL A 132       2.885  -8.750  -7.645  1.00 93.31           C  
ATOM   1060  CG2 VAL A 132       3.691 -10.930  -8.602  1.00 93.31           C  
ATOM   1061  N   ASP A 133       2.369 -10.086 -12.438  1.00 91.94           N  
ATOM   1062  CA  ASP A 133       2.865 -10.570 -13.727  1.00 91.94           C  
ATOM   1063  C   ASP A 133       3.363  -9.414 -14.594  1.00 91.94           C  
ATOM   1064  CB  ASP A 133       1.774 -11.352 -14.461  1.00 91.94           C  
ATOM   1065  O   ASP A 133       3.037  -8.258 -14.336  1.00 91.94           O  
ATOM   1066  CG  ASP A 133       0.518 -10.531 -14.695  1.00 91.94           C  
ATOM   1067  OD1 ASP A 133       0.446  -9.805 -15.711  1.00 91.94           O  
ATOM   1068  OD2 ASP A 133      -0.407 -10.609 -13.859  1.00 91.94           O  
ATOM   1069  N   SER A 134       4.199  -9.719 -15.492  1.00 89.50           N  
ATOM   1070  CA  SER A 134       4.871  -8.758 -16.359  1.00 89.50           C  
ATOM   1071  C   SER A 134       3.861  -7.922 -17.141  1.00 89.50           C  
ATOM   1072  CB  SER A 134       5.816  -9.469 -17.328  1.00 89.50           C  
ATOM   1073  O   SER A 134       4.082  -6.734 -17.375  1.00 89.50           O  
ATOM   1074  OG  SER A 134       6.836 -10.156 -16.625  1.00 89.50           O  
ATOM   1075  N   GLU A 135       2.775  -8.555 -17.469  1.00 90.94           N  
ATOM   1076  CA  GLU A 135       1.748  -7.832 -18.219  1.00 90.94           C  
ATOM   1077  C   GLU A 135       1.136  -6.715 -17.391  1.00 90.94           C  
ATOM   1078  CB  GLU A 135       0.654  -8.797 -18.688  1.00 90.94           C  
ATOM   1079  O   GLU A 135       0.937  -5.602 -17.875  1.00 90.94           O  
ATOM   1080  CG  GLU A 135      -0.374  -8.156 -19.609  1.00 90.94           C  
ATOM   1081  CD  GLU A 135      -1.363  -9.156 -20.188  1.00 90.94           C  
ATOM   1082  OE1 GLU A 135      -2.158  -8.773 -21.078  1.00 90.94           O  
ATOM   1083  OE2 GLU A 135      -1.345 -10.328 -19.750  1.00 90.94           O  
ATOM   1084  N   SER A 136       0.759  -7.059 -16.141  1.00 89.81           N  
ATOM   1085  CA  SER A 136       0.237  -6.051 -15.219  1.00 89.81           C  
ATOM   1086  C   SER A 136       1.224  -4.902 -15.039  1.00 89.81           C  
ATOM   1087  CB  SER A 136      -0.081  -6.676 -13.859  1.00 89.81           C  
ATOM   1088  O   SER A 136       0.835  -3.730 -15.078  1.00 89.81           O  
ATOM   1089  OG  SER A 136      -1.188  -7.555 -13.953  1.00 89.81           O  
ATOM   1090  N   GLN A 137       2.451  -5.219 -14.914  1.00 87.62           N  
ATOM   1091  CA  GLN A 137       3.498  -4.211 -14.773  1.00 87.62           C  
ATOM   1092  C   GLN A 137       3.572  -3.320 -16.016  1.00 87.62           C  
ATOM   1093  CB  GLN A 137       4.852  -4.875 -14.523  1.00 87.62           C  
ATOM   1094  O   GLN A 137       3.623  -2.094 -15.898  1.00 87.62           O  
ATOM   1095  CG  GLN A 137       5.977  -3.889 -14.234  1.00 87.62           C  
ATOM   1096  CD  GLN A 137       7.328  -4.562 -14.109  1.00 87.62           C  
ATOM   1097  NE2 GLN A 137       8.133  -4.098 -13.156  1.00 87.62           N  
ATOM   1098  OE1 GLN A 137       7.648  -5.488 -14.852  1.00 87.62           O  
ATOM   1099  N   ARG A 138       3.572  -3.875 -17.109  1.00 87.75           N  
ATOM   1100  CA  ARG A 138       3.666  -3.150 -18.375  1.00 87.75           C  
ATOM   1101  C   ARG A 138       2.490  -2.193 -18.547  1.00 87.75           C  
ATOM   1102  CB  ARG A 138       3.723  -4.125 -19.547  1.00 87.75           C  
ATOM   1103  O   ARG A 138       2.680  -1.026 -18.891  1.00 87.75           O  
ATOM   1104  CG  ARG A 138       3.982  -3.459 -20.891  1.00 87.75           C  
ATOM   1105  CD  ARG A 138       3.961  -4.465 -22.031  1.00 87.75           C  
ATOM   1106  NE  ARG A 138       2.676  -5.148 -22.125  1.00 87.75           N  
ATOM   1107  NH1 ARG A 138       1.647  -3.490 -23.359  1.00 87.75           N  
ATOM   1108  NH2 ARG A 138       0.484  -5.379 -22.781  1.00 87.75           N  
ATOM   1109  CZ  ARG A 138       1.605  -4.672 -22.750  1.00 87.75           C  
ATOM   1110  N   LYS A 139       1.275  -2.645 -18.328  1.00 88.19           N  
ATOM   1111  CA  LYS A 139       0.064  -1.853 -18.516  1.00 88.19           C  
ATOM   1112  C   LYS A 139       0.003  -0.692 -17.531  1.00 88.19           C  
ATOM   1113  CB  LYS A 139      -1.180  -2.730 -18.375  1.00 88.19           C  
ATOM   1114  O   LYS A 139      -0.380   0.421 -17.891  1.00 88.19           O  
ATOM   1115  CG  LYS A 139      -1.424  -3.660 -19.547  1.00 88.19           C  
ATOM   1116  CD  LYS A 139      -2.736  -4.418 -19.406  1.00 88.19           C  
ATOM   1117  CE  LYS A 139      -3.047  -5.246 -20.641  1.00 88.19           C  
ATOM   1118  NZ  LYS A 139      -4.289  -6.059 -20.469  1.00 88.19           N  
ATOM   1119  N   LEU A 140       0.375  -1.037 -16.328  1.00 86.12           N  
ATOM   1120  CA  LEU A 140       0.371   0.024 -15.336  1.00 86.12           C  
ATOM   1121  C   LEU A 140       1.419   1.083 -15.664  1.00 86.12           C  
ATOM   1122  CB  LEU A 140       0.629  -0.552 -13.938  1.00 86.12           C  
ATOM   1123  O   LEU A 140       1.159   2.281 -15.531  1.00 86.12           O  
ATOM   1124  CG  LEU A 140      -0.523  -1.331 -13.305  1.00 86.12           C  
ATOM   1125  CD1 LEU A 140      -0.050  -2.041 -12.039  1.00 86.12           C  
ATOM   1126  CD2 LEU A 140      -1.691  -0.400 -12.992  1.00 86.12           C  
ATOM   1127  N   LYS A 141       2.520   0.657 -16.219  1.00 81.81           N  
ATOM   1128  CA  LYS A 141       3.564   1.579 -16.656  1.00 81.81           C  
ATOM   1129  C   LYS A 141       3.072   2.473 -17.797  1.00 81.81           C  
ATOM   1130  CB  LYS A 141       4.809   0.809 -17.094  1.00 81.81           C  
ATOM   1131  O   LYS A 141       3.307   3.684 -17.781  1.00 81.81           O  
ATOM   1132  CG  LYS A 141       5.664   0.301 -15.945  1.00 81.81           C  
ATOM   1133  CD  LYS A 141       6.945  -0.352 -16.453  1.00 81.81           C  
ATOM   1134  CE  LYS A 141       7.699  -1.045 -15.320  1.00 81.81           C  
ATOM   1135  NZ  LYS A 141       8.914  -1.752 -15.820  1.00 81.81           N  
ATOM   1136  N   ALA A 142       2.498   1.867 -18.656  1.00 82.38           N  
ATOM   1137  CA  ALA A 142       2.010   2.590 -19.828  1.00 82.38           C  
ATOM   1138  C   ALA A 142       0.997   3.660 -19.438  1.00 82.38           C  
ATOM   1139  CB  ALA A 142       1.389   1.621 -20.844  1.00 82.38           C  
ATOM   1140  O   ALA A 142       1.004   4.766 -19.984  1.00 82.38           O  
ATOM   1141  N   LYS A 143       0.168   3.328 -18.547  1.00 80.56           N  
ATOM   1142  CA  LYS A 143      -0.858   4.254 -18.078  1.00 80.56           C  
ATOM   1143  C   LYS A 143      -0.232   5.457 -17.375  1.00 80.56           C  
ATOM   1144  CB  LYS A 143      -1.833   3.547 -17.141  1.00 80.56           C  
ATOM   1145  O   LYS A 143      -0.652   6.594 -17.594  1.00 80.56           O  
ATOM   1146  CG  LYS A 143      -3.086   4.352 -16.828  1.00 80.56           C  
ATOM   1147  CD  LYS A 143      -4.156   3.486 -16.172  1.00 80.56           C  
ATOM   1148  CE  LYS A 143      -5.430   4.277 -15.906  1.00 80.56           C  
ATOM   1149  NZ  LYS A 143      -6.551   3.395 -15.469  1.00 80.56           N  
ATOM   1150  N   ILE A 144       0.692   5.207 -16.562  1.00 76.69           N  
ATOM   1151  CA  ILE A 144       1.372   6.277 -15.836  1.00 76.69           C  
ATOM   1152  C   ILE A 144       2.133   7.160 -16.828  1.00 76.69           C  
ATOM   1153  CB  ILE A 144       2.334   5.711 -14.766  1.00 76.69           C  
ATOM   1154  O   ILE A 144       2.090   8.391 -16.719  1.00 76.69           O  
ATOM   1155  CG1 ILE A 144       1.544   5.027 -13.648  1.00 76.69           C  
ATOM   1156  CG2 ILE A 144       3.230   6.820 -14.211  1.00 76.69           C  
ATOM   1157  CD1 ILE A 144       2.412   4.273 -12.648  1.00 76.69           C  
ATOM   1158  N   PHE A 145       2.799   6.484 -17.750  1.00 74.75           N  
ATOM   1159  CA  PHE A 145       3.578   7.207 -18.750  1.00 74.75           C  
ATOM   1160  C   PHE A 145       2.678   8.102 -19.594  1.00 74.75           C  
ATOM   1161  CB  PHE A 145       4.336   6.230 -19.656  1.00 74.75           C  
ATOM   1162  O   PHE A 145       3.074   9.211 -19.969  1.00 74.75           O  
ATOM   1163  CG  PHE A 145       5.367   6.891 -20.531  1.00 74.75           C  
ATOM   1164  CD1 PHE A 145       5.098   7.148 -21.859  1.00 74.75           C  
ATOM   1165  CD2 PHE A 145       6.605   7.246 -20.016  1.00 74.75           C  
ATOM   1166  CE1 PHE A 145       6.047   7.758 -22.672  1.00 74.75           C  
ATOM   1167  CE2 PHE A 145       7.562   7.855 -20.828  1.00 74.75           C  
ATOM   1168  CZ  PHE A 145       7.281   8.109 -22.156  1.00 74.75           C  
ATOM   1169  N   SER A 146       1.562   7.582 -19.953  1.00 74.56           N  
ATOM   1170  CA  SER A 146       0.644   8.359 -20.781  1.00 74.56           C  
ATOM   1171  C   SER A 146       0.185   9.617 -20.062  1.00 74.56           C  
ATOM   1172  CB  SER A 146      -0.570   7.516 -21.172  1.00 74.56           C  
ATOM   1173  O   SER A 146      -0.091  10.641 -20.688  1.00 74.56           O  
ATOM   1174  OG  SER A 146      -1.411   7.293 -20.062  1.00 74.56           O  
ATOM   1175  N   LYS A 147       0.221   9.602 -18.766  1.00 71.69           N  
ATOM   1176  CA  LYS A 147      -0.292  10.711 -17.969  1.00 71.69           C  
ATOM   1177  C   LYS A 147       0.820  11.688 -17.609  1.00 71.69           C  
ATOM   1178  CB  LYS A 147      -0.960  10.188 -16.703  1.00 71.69           C  
ATOM   1179  O   LYS A 147       0.582  12.891 -17.500  1.00 71.69           O  
ATOM   1180  CG  LYS A 147      -2.344   9.594 -16.922  1.00 71.69           C  
ATOM   1181  CD  LYS A 147      -3.039   9.281 -15.602  1.00 71.69           C  
ATOM   1182  CE  LYS A 147      -4.422   8.680 -15.828  1.00 71.69           C  
ATOM   1183  NZ  LYS A 147      -5.121   8.406 -14.539  1.00 71.69           N  
ATOM   1184  N   TYR A 148       2.037  11.164 -17.562  1.00 65.00           N  
ATOM   1185  CA  TYR A 148       3.131  11.984 -17.047  1.00 65.00           C  
ATOM   1186  C   TYR A 148       4.289  12.023 -18.031  1.00 65.00           C  
ATOM   1187  CB  TYR A 148       3.617  11.453 -15.695  1.00 65.00           C  
ATOM   1188  O   TYR A 148       4.641  11.008 -18.625  1.00 65.00           O  
ATOM   1189  CG  TYR A 148       2.578  11.531 -14.602  1.00 65.00           C  
ATOM   1190  CD1 TYR A 148       2.367  12.711 -13.898  1.00 65.00           C  
ATOM   1191  CD2 TYR A 148       1.806  10.422 -14.281  1.00 65.00           C  
ATOM   1192  CE1 TYR A 148       1.413  12.781 -12.883  1.00 65.00           C  
ATOM   1193  CE2 TYR A 148       0.848  10.484 -13.273  1.00 65.00           C  
ATOM   1194  OH  TYR A 148      -0.289  11.734 -11.586  1.00 65.00           O  
ATOM   1195  CZ  TYR A 148       0.659  11.664 -12.586  1.00 65.00           C  
ATOM   1196  N   SER A 149       4.160  12.703 -19.141  1.00 60.31           N  
ATOM   1197  CA  SER A 149       5.223  12.859 -20.141  1.00 60.31           C  
ATOM   1198  C   SER A 149       6.598  12.711 -19.500  1.00 60.31           C  
ATOM   1199  CB  SER A 149       5.117  14.211 -20.828  1.00 60.31           C  
ATOM   1200  O   SER A 149       7.098  13.648 -18.859  1.00 60.31           O  
ATOM   1201  OG  SER A 149       6.113  14.344 -21.828  1.00 60.31           O  
ATOM   1202  N   THR A 150       6.766  11.594 -18.656  1.00 59.12           N  
ATOM   1203  CA  THR A 150       8.070  11.422 -18.016  1.00 59.12           C  
ATOM   1204  C   THR A 150       9.125  11.023 -19.047  1.00 59.12           C  
ATOM   1205  CB  THR A 150       8.016  10.367 -16.906  1.00 59.12           C  
ATOM   1206  O   THR A 150       8.805  10.398 -20.062  1.00 59.12           O  
ATOM   1207  CG2 THR A 150       7.121  10.828 -15.750  1.00 59.12           C  
ATOM   1208  OG1 THR A 150       7.492   9.141 -17.438  1.00 59.12           O  
ATOM   1209  N   ALA A 151      10.320  11.719 -19.109  1.00 56.03           N  
ATOM   1210  CA  ALA A 151      11.484  11.703 -19.984  1.00 56.03           C  
ATOM   1211  C   ALA A 151      12.219  10.367 -19.906  1.00 56.03           C  
ATOM   1212  CB  ALA A 151      12.438  12.844 -19.625  1.00 56.03           C  
ATOM   1213  O   ALA A 151      12.789   9.906 -20.906  1.00 56.03           O  
ATOM   1214  N   ASP A 152      11.680   9.266 -18.859  1.00 66.69           N  
ATOM   1215  CA  ASP A 152      12.477   8.039 -18.875  1.00 66.69           C  
ATOM   1216  C   ASP A 152      11.672   6.859 -18.328  1.00 66.69           C  
ATOM   1217  CB  ASP A 152      13.758   8.219 -18.062  1.00 66.69           C  
ATOM   1218  O   ASP A 152      11.523   6.711 -17.109  1.00 66.69           O  
ATOM   1219  CG  ASP A 152      14.758   7.094 -18.281  1.00 66.69           C  
ATOM   1220  OD1 ASP A 152      14.422   6.098 -18.953  1.00 66.69           O  
ATOM   1221  OD2 ASP A 152      15.891   7.203 -17.766  1.00 66.69           O  
ATOM   1222  N   GLU A 153      10.945   6.070 -19.141  1.00 68.81           N  
ATOM   1223  CA  GLU A 153      10.141   4.879 -18.859  1.00 68.81           C  
ATOM   1224  C   GLU A 153      10.945   3.836 -18.094  1.00 68.81           C  
ATOM   1225  CB  GLU A 153       9.617   4.277 -20.172  1.00 68.81           C  
ATOM   1226  O   GLU A 153      10.391   3.096 -17.281  1.00 68.81           O  
ATOM   1227  CG  GLU A 153       8.609   3.158 -19.969  1.00 68.81           C  
ATOM   1228  CD  GLU A 153       8.086   2.586 -21.281  1.00 68.81           C  
ATOM   1229  OE1 GLU A 153       7.273   1.631 -21.250  1.00 68.81           O  
ATOM   1230  OE2 GLU A 153       8.484   3.096 -22.359  1.00 68.81           O  
ATOM   1231  N   THR A 154      12.227   3.830 -18.266  1.00 71.62           N  
ATOM   1232  CA  THR A 154      13.094   2.828 -17.656  1.00 71.62           C  
ATOM   1233  C   THR A 154      13.203   3.039 -16.156  1.00 71.62           C  
ATOM   1234  CB  THR A 154      14.500   2.861 -18.281  1.00 71.62           C  
ATOM   1235  O   THR A 154      13.477   2.098 -15.406  1.00 71.62           O  
ATOM   1236  CG2 THR A 154      14.453   2.486 -19.766  1.00 71.62           C  
ATOM   1237  OG1 THR A 154      15.047   4.180 -18.156  1.00 71.62           O  
ATOM   1238  N   ARG A 155      12.984   4.191 -15.688  1.00 71.62           N  
ATOM   1239  CA  ARG A 155      13.016   4.508 -14.258  1.00 71.62           C  
ATOM   1240  C   ARG A 155      11.867   3.820 -13.523  1.00 71.62           C  
ATOM   1241  CB  ARG A 155      12.938   6.023 -14.047  1.00 71.62           C  
ATOM   1242  O   ARG A 155      11.984   3.523 -12.328  1.00 71.62           O  
ATOM   1243  CG  ARG A 155      14.234   6.754 -14.367  1.00 71.62           C  
ATOM   1244  CD  ARG A 155      14.164   8.227 -13.977  1.00 71.62           C  
ATOM   1245  NE  ARG A 155      14.250   8.398 -12.531  1.00 71.62           N  
ATOM   1246  NH1 ARG A 155      14.266  10.711 -12.609  1.00 71.62           N  
ATOM   1247  NH2 ARG A 155      14.375   9.625 -10.586  1.00 71.62           N  
ATOM   1248  CZ  ARG A 155      14.297   9.578 -11.914  1.00 71.62           C  
ATOM   1249  N   LEU A 156      10.898   3.490 -14.250  1.00 72.44           N  
ATOM   1250  CA  LEU A 156       9.719   2.896 -13.641  1.00 72.44           C  
ATOM   1251  C   LEU A 156       9.930   1.412 -13.367  1.00 72.44           C  
ATOM   1252  CB  LEU A 156       8.492   3.090 -14.539  1.00 72.44           C  
ATOM   1253  O   LEU A 156       9.125   0.778 -12.688  1.00 72.44           O  
ATOM   1254  CG  LEU A 156       8.023   4.531 -14.742  1.00 72.44           C  
ATOM   1255  CD1 LEU A 156       6.879   4.574 -15.750  1.00 72.44           C  
ATOM   1256  CD2 LEU A 156       7.594   5.145 -13.414  1.00 72.44           C  
ATOM   1257  N   ASN A 157      11.086   0.950 -13.781  1.00 74.75           N  
ATOM   1258  CA  ASN A 157      11.414  -0.446 -13.508  1.00 74.75           C  
ATOM   1259  C   ASN A 157      12.125  -0.604 -12.172  1.00 74.75           C  
ATOM   1260  CB  ASN A 157      12.273  -1.025 -14.633  1.00 74.75           C  
ATOM   1261  O   ASN A 157      12.258  -1.718 -11.656  1.00 74.75           O  
ATOM   1262  CG  ASN A 157      11.516  -1.168 -15.938  1.00 74.75           C  
ATOM   1263  ND2 ASN A 157      12.188  -0.923 -17.047  1.00 74.75           N  
ATOM   1264  OD1 ASN A 157      10.320  -1.494 -15.945  1.00 74.75           O  
ATOM   1265  N   ASP A 158      12.492   0.506 -11.586  1.00 73.94           N  
ATOM   1266  CA  ASP A 158      13.328   0.455 -10.391  1.00 73.94           C  
ATOM   1267  C   ASP A 158      12.477   0.424  -9.117  1.00 73.94           C  
ATOM   1268  CB  ASP A 158      14.281   1.649 -10.352  1.00 73.94           C  
ATOM   1269  O   ASP A 158      11.344   0.905  -9.117  1.00 73.94           O  
ATOM   1270  CG  ASP A 158      15.289   1.639 -11.492  1.00 73.94           C  
ATOM   1271  OD1 ASP A 158      15.570   0.555 -12.055  1.00 73.94           O  
ATOM   1272  OD2 ASP A 158      15.812   2.723 -11.836  1.00 73.94           O  
ATOM   1273  N   TRP A 159      12.992  -0.310  -8.211  1.00 75.94           N  
ATOM   1274  CA  TRP A 159      12.570  -0.252  -6.812  1.00 75.94           C  
ATOM   1275  C   TRP A 159      13.773  -0.249  -5.879  1.00 75.94           C  
ATOM   1276  CB  TRP A 159      11.648  -1.432  -6.480  1.00 75.94           C  
ATOM   1277  O   TRP A 159      14.609  -1.151  -5.934  1.00 75.94           O  
ATOM   1278  CG  TRP A 159      11.180  -1.453  -5.059  1.00 75.94           C  
ATOM   1279  CD1 TRP A 159      11.750  -2.123  -4.008  1.00 75.94           C  
ATOM   1280  CD2 TRP A 159      10.039  -0.775  -4.527  1.00 75.94           C  
ATOM   1281  CE2 TRP A 159       9.977  -1.080  -3.148  1.00 75.94           C  
ATOM   1282  CE3 TRP A 159       9.062   0.061  -5.082  1.00 75.94           C  
ATOM   1283  NE1 TRP A 159      11.031  -1.903  -2.859  1.00 75.94           N  
ATOM   1284  CH2 TRP A 159       8.023   0.239  -2.887  1.00 75.94           C  
ATOM   1285  CZ2 TRP A 159       8.969  -0.576  -2.318  1.00 75.94           C  
ATOM   1286  CZ3 TRP A 159       8.062   0.561  -4.254  1.00 75.94           C  
ATOM   1287  N   PRO A 160      13.695   0.801  -4.891  1.00 76.00           N  
ATOM   1288  CA  PRO A 160      12.773   1.940  -4.820  1.00 76.00           C  
ATOM   1289  C   PRO A 160      13.070   3.000  -5.879  1.00 76.00           C  
ATOM   1290  CB  PRO A 160      13.008   2.496  -3.414  1.00 76.00           C  
ATOM   1291  O   PRO A 160      14.125   2.969  -6.512  1.00 76.00           O  
ATOM   1292  CG  PRO A 160      14.430   2.152  -3.098  1.00 76.00           C  
ATOM   1293  CD  PRO A 160      14.781   0.884  -3.818  1.00 76.00           C  
ATOM   1294  N   LEU A 161      12.039   3.854  -6.180  1.00 71.56           N  
ATOM   1295  CA  LEU A 161      12.219   4.898  -7.180  1.00 71.56           C  
ATOM   1296  C   LEU A 161      13.070   6.039  -6.625  1.00 71.56           C  
ATOM   1297  CB  LEU A 161      10.859   5.438  -7.641  1.00 71.56           C  
ATOM   1298  O   LEU A 161      13.602   6.844  -7.391  1.00 71.56           O  
ATOM   1299  CG  LEU A 161      10.000   4.477  -8.461  1.00 71.56           C  
ATOM   1300  CD1 LEU A 161       8.641   5.109  -8.758  1.00 71.56           C  
ATOM   1301  CD2 LEU A 161      10.703   4.090  -9.758  1.00 71.56           C  
ATOM   1302  N   ALA A 162      13.289   6.043  -5.301  1.00 69.31           N  
ATOM   1303  CA  ALA A 162      14.125   7.020  -4.617  1.00 69.31           C  
ATOM   1304  C   ALA A 162      14.578   6.496  -3.256  1.00 69.31           C  
ATOM   1305  CB  ALA A 162      13.383   8.344  -4.453  1.00 69.31           C  
ATOM   1306  O   ALA A 162      13.953   5.602  -2.688  1.00 69.31           O  
ATOM   1307  N   ALA A 163      15.742   7.027  -2.908  1.00 69.00           N  
ATOM   1308  CA  ALA A 163      16.203   6.738  -1.551  1.00 69.00           C  
ATOM   1309  C   ALA A 163      15.414   7.551  -0.524  1.00 69.00           C  
ATOM   1310  CB  ALA A 163      17.688   7.016  -1.419  1.00 69.00           C  
ATOM   1311  O   ALA A 163      14.812   8.570  -0.862  1.00 69.00           O  
ATOM   1312  N   GLU A 164      15.320   6.969   0.665  1.00 68.25           N  
ATOM   1313  CA  GLU A 164      14.703   7.738   1.741  1.00 68.25           C  
ATOM   1314  C   GLU A 164      15.328   9.133   1.849  1.00 68.25           C  
ATOM   1315  CB  GLU A 164      14.836   7.000   3.074  1.00 68.25           C  
ATOM   1316  O   GLU A 164      16.547   9.273   1.833  1.00 68.25           O  
ATOM   1317  CG  GLU A 164      14.039   7.625   4.207  1.00 68.25           C  
ATOM   1318  CD  GLU A 164      14.219   6.914   5.535  1.00 68.25           C  
ATOM   1319  OE1 GLU A 164      13.727   7.422   6.570  1.00 68.25           O  
ATOM   1320  OE2 GLU A 164      14.852   5.836   5.547  1.00 68.25           O  
ATOM   1321  N   PRO A 165      14.477  10.258   1.743  1.00 65.31           N  
ATOM   1322  CA  PRO A 165      15.078  11.578   1.887  1.00 65.31           C  
ATOM   1323  C   PRO A 165      15.844  11.742   3.197  1.00 65.31           C  
ATOM   1324  CB  PRO A 165      13.875  12.523   1.842  1.00 65.31           C  
ATOM   1325  O   PRO A 165      15.477  11.148   4.211  1.00 65.31           O  
ATOM   1326  CG  PRO A 165      12.695  11.625   1.646  1.00 65.31           C  
ATOM   1327  CD  PRO A 165      13.164  10.203   1.730  1.00 65.31           C  
ATOM   1328  N   SER A 166      17.156  12.125   3.062  1.00 54.75           N  
ATOM   1329  CA  SER A 166      17.953  12.422   4.242  1.00 54.75           C  
ATOM   1330  C   SER A 166      17.359  13.570   5.047  1.00 54.75           C  
ATOM   1331  CB  SER A 166      19.391  12.750   3.844  1.00 54.75           C  
ATOM   1332  O   SER A 166      16.859  14.539   4.473  1.00 54.75           O  
ATOM   1333  OG  SER A 166      19.438  13.297   2.535  1.00 54.75           O  
ATOM   1334  N   LEU A 167      16.625  13.383   6.148  1.00 46.59           N  
ATOM   1335  CA  LEU A 167      16.172  14.445   7.035  1.00 46.59           C  
ATOM   1336  C   LEU A 167      17.281  15.469   7.258  1.00 46.59           C  
ATOM   1337  CB  LEU A 167      15.719  13.875   8.383  1.00 46.59           C  
ATOM   1338  O   LEU A 167      18.438  15.102   7.445  1.00 46.59           O  
ATOM   1339  CG  LEU A 167      14.422  13.062   8.367  1.00 46.59           C  
ATOM   1340  CD1 LEU A 167      14.320  12.195   9.617  1.00 46.59           C  
ATOM   1341  CD2 LEU A 167      13.211  13.984   8.258  1.00 46.59           C  
TER    1342      LEU A 167                                                      
ENDMDL                                                                          
END                                                                             
