# Supplementary material for: In vitro synthesis and biochemical characterization of acyl-homoserine lactone synthase and its deletion mutant
Source: PLoS One. 2024 May 31;19(5):e0304331. doi: 10.1371/journal.pone.0304331 (PMC11142500; doi:10.1371/journal.pone.0304331)
Supplement: S4 File — AlphaFold result of ΔYpeI tertiary structure projection. (PDB) [file pone.0304331.s005.pdb]

MODEL     1                                                                     
ATOM      1  N   MET A   1      -4.621 -19.672   3.721  1.00 53.38           N  
ATOM      2  CA  MET A   1      -3.883 -19.328   4.934  1.00 53.38           C  
ATOM      3  C   MET A   1      -3.250 -17.938   4.816  1.00 53.38           C  
ATOM      4  CB  MET A   1      -2.803 -20.375   5.219  1.00 53.38           C  
ATOM      5  O   MET A   1      -2.629 -17.625   3.803  1.00 53.38           O  
ATOM      6  CG  MET A   1      -2.301 -20.359   6.652  1.00 53.38           C  
ATOM      7  SD  MET A   1      -1.449 -21.922   7.113  1.00 53.38           S  
ATOM      8  CE  MET A   1       0.221 -21.562   6.496  1.00 53.38           C  
ATOM      9  N   PHE A   2      -3.793 -17.016   5.625  1.00 62.69           N  
ATOM     10  CA  PHE A   2      -3.355 -15.641   5.766  1.00 62.69           C  
ATOM     11  C   PHE A   2      -1.985 -15.570   6.430  1.00 62.69           C  
ATOM     12  CB  PHE A   2      -4.375 -14.828   6.578  1.00 62.69           C  
ATOM     13  O   PHE A   2      -1.862 -15.789   7.637  1.00 62.69           O  
ATOM     14  CG  PHE A   2      -5.621 -14.477   5.809  1.00 62.69           C  
ATOM     15  CD1 PHE A   2      -5.633 -13.398   4.938  1.00 62.69           C  
ATOM     16  CD2 PHE A   2      -6.777 -15.227   5.965  1.00 62.69           C  
ATOM     17  CE1 PHE A   2      -6.785 -13.070   4.227  1.00 62.69           C  
ATOM     18  CE2 PHE A   2      -7.934 -14.906   5.258  1.00 62.69           C  
ATOM     19  CZ  PHE A   2      -7.934 -13.828   4.391  1.00 62.69           C  
ATOM     20  N   ASN A   3      -0.890 -15.797   5.699  1.00 71.56           N  
ATOM     21  CA  ASN A   3       0.387 -15.594   6.379  1.00 71.56           C  
ATOM     22  C   ASN A   3       0.931 -14.188   6.148  1.00 71.56           C  
ATOM     23  CB  ASN A   3       1.407 -16.641   5.918  1.00 71.56           C  
ATOM     24  O   ASN A   3       1.202 -13.805   5.008  1.00 71.56           O  
ATOM     25  CG  ASN A   3       1.025 -18.047   6.332  1.00 71.56           C  
ATOM     26  ND2 ASN A   3       1.249 -19.000   5.441  1.00 71.56           N  
ATOM     27  OD1 ASN A   3       0.532 -18.266   7.438  1.00 71.56           O  
ATOM     28  N   ILE A   4       0.787 -13.461   7.172  1.00 80.38           N  
ATOM     29  CA  ILE A   4       1.380 -12.133   7.098  1.00 80.38           C  
ATOM     30  C   ILE A   4       2.523 -12.016   8.102  1.00 80.38           C  
ATOM     31  CB  ILE A   4       0.328 -11.031   7.359  1.00 80.38           C  
ATOM     32  O   ILE A   4       2.367 -12.375   9.273  1.00 80.38           O  
ATOM     33  CG1 ILE A   4      -0.807 -11.125   6.332  1.00 80.38           C  
ATOM     34  CG2 ILE A   4       0.979  -9.641   7.332  1.00 80.38           C  
ATOM     35  CD1 ILE A   4      -1.969 -10.180   6.605  1.00 80.38           C  
ATOM     36  N   TYR A   5       3.654 -11.641   7.602  1.00 84.06           N  
ATOM     37  CA  TYR A   5       4.793 -11.406   8.484  1.00 84.06           C  
ATOM     38  C   TYR A   5       5.629 -10.227   7.992  1.00 84.06           C  
ATOM     39  CB  TYR A   5       5.668 -12.656   8.578  1.00 84.06           C  
ATOM     40  O   TYR A   5       5.434  -9.742   6.875  1.00 84.06           O  
ATOM     41  CG  TYR A   5       6.234 -13.109   7.254  1.00 84.06           C  
ATOM     42  CD1 TYR A   5       5.516 -13.961   6.422  1.00 84.06           C  
ATOM     43  CD2 TYR A   5       7.488 -12.680   6.832  1.00 84.06           C  
ATOM     44  CE1 TYR A   5       6.035 -14.383   5.199  1.00 84.06           C  
ATOM     45  CE2 TYR A   5       8.016 -13.094   5.613  1.00 84.06           C  
ATOM     46  OH  TYR A   5       7.801 -14.352   3.598  1.00 84.06           O  
ATOM     47  CZ  TYR A   5       7.281 -13.945   4.805  1.00 84.06           C  
ATOM     48  N   SER A   6       6.492  -9.672   8.883  1.00 88.06           N  
ATOM     49  CA  SER A   6       7.367  -8.555   8.539  1.00 88.06           C  
ATOM     50  C   SER A   6       8.836  -8.953   8.641  1.00 88.06           C  
ATOM     51  CB  SER A   6       7.090  -7.352   9.445  1.00 88.06           C  
ATOM     52  O   SER A   6       9.211  -9.766   9.492  1.00 88.06           O  
ATOM     53  OG  SER A   6       7.582  -7.586  10.758  1.00 88.06           O  
ATOM     54  N   VAL A   7       9.594  -8.469   7.672  1.00 90.69           N  
ATOM     55  CA  VAL A   7      11.031  -8.703   7.652  1.00 90.69           C  
ATOM     56  C   VAL A   7      11.766  -7.379   7.410  1.00 90.69           C  
ATOM     57  CB  VAL A   7      11.430  -9.734   6.574  1.00 90.69           C  
ATOM     58  O   VAL A   7      11.367  -6.594   6.547  1.00 90.69           O  
ATOM     59  CG1 VAL A   7      12.938  -9.984   6.598  1.00 90.69           C  
ATOM     60  CG2 VAL A   7      10.664 -11.039   6.781  1.00 90.69           C  
ATOM     61  N   ASN A   8      12.805  -7.188   8.234  1.00 93.69           N  
ATOM     62  CA  ASN A   8      13.625  -6.000   8.031  1.00 93.69           C  
ATOM     63  C   ASN A   8      14.570  -6.168   6.844  1.00 93.69           C  
ATOM     64  CB  ASN A   8      14.414  -5.668   9.297  1.00 93.69           C  
ATOM     65  O   ASN A   8      15.055  -7.270   6.582  1.00 93.69           O  
ATOM     66  CG  ASN A   8      15.297  -4.449   9.133  1.00 93.69           C  
ATOM     67  ND2 ASN A   8      14.750  -3.275   9.430  1.00 93.69           N  
ATOM     68  OD1 ASN A   8      16.469  -4.559   8.734  1.00 93.69           O  
ATOM     69  N   TYR A   9      14.797  -5.102   6.152  1.00 93.88           N  
ATOM     70  CA  TYR A   9      15.672  -5.094   4.988  1.00 93.88           C  
ATOM     71  C   TYR A   9      17.016  -5.738   5.312  1.00 93.88           C  
ATOM     72  CB  TYR A   9      15.891  -3.660   4.492  1.00 93.88           C  
ATOM     73  O   TYR A   9      17.484  -6.602   4.570  1.00 93.88           O  
ATOM     74  CG  TYR A   9      16.766  -3.568   3.266  1.00 93.88           C  
ATOM     75  CD1 TYR A   9      18.156  -3.477   3.381  1.00 93.88           C  
ATOM     76  CD2 TYR A   9      16.219  -3.572   1.990  1.00 93.88           C  
ATOM     77  CE1 TYR A   9      18.969  -3.391   2.256  1.00 93.88           C  
ATOM     78  CE2 TYR A   9      17.016  -3.486   0.857  1.00 93.88           C  
ATOM     79  OH  TYR A   9      19.188  -3.311  -0.119  1.00 93.88           O  
ATOM     80  CZ  TYR A   9      18.391  -3.396   1.000  1.00 93.88           C  
ATOM     81  N   ALA A  10      17.656  -5.395   6.418  1.00 92.69           N  
ATOM     82  CA  ALA A  10      19.000  -5.816   6.809  1.00 92.69           C  
ATOM     83  C   ALA A  10      19.031  -7.312   7.105  1.00 92.69           C  
ATOM     84  CB  ALA A  10      19.469  -5.023   8.023  1.00 92.69           C  
ATOM     85  O   ALA A  10      20.094  -7.945   7.004  1.00 92.69           O  
ATOM     86  N   SER A  11      17.875  -7.883   7.371  1.00 92.44           N  
ATOM     87  CA  SER A  11      17.828  -9.281   7.785  1.00 92.44           C  
ATOM     88  C   SER A  11      17.312 -10.172   6.664  1.00 92.44           C  
ATOM     89  CB  SER A  11      16.938  -9.438   9.023  1.00 92.44           C  
ATOM     90  O   SER A  11      17.219 -11.391   6.824  1.00 92.44           O  
ATOM     91  OG  SER A  11      17.422  -8.664  10.102  1.00 92.44           O  
ATOM     92  N   MET A  12      16.984  -9.555   5.500  1.00 91.75           N  
ATOM     93  CA  MET A  12      16.391 -10.305   4.395  1.00 91.75           C  
ATOM     94  C   MET A  12      17.453 -11.023   3.586  1.00 91.75           C  
ATOM     95  CB  MET A  12      15.578  -9.375   3.488  1.00 91.75           C  
ATOM     96  O   MET A  12      18.500 -10.445   3.266  1.00 91.75           O  
ATOM     97  CG  MET A  12      14.672 -10.102   2.510  1.00 91.75           C  
ATOM     98  SD  MET A  12      13.391  -9.008   1.794  1.00 91.75           S  
ATOM     99  CE  MET A  12      14.438  -7.766   0.991  1.00 91.75           C  
ATOM    100  N   SER A  13      17.172 -12.312   3.270  1.00 91.75           N  
ATOM    101  CA  SER A  13      18.094 -13.023   2.395  1.00 91.75           C  
ATOM    102  C   SER A  13      18.156 -12.383   1.012  1.00 91.75           C  
ATOM    103  CB  SER A  13      17.688 -14.492   2.270  1.00 91.75           C  
ATOM    104  O   SER A  13      17.219 -11.695   0.603  1.00 91.75           O  
ATOM    105  OG  SER A  13      16.500 -14.625   1.515  1.00 91.75           O  
ATOM    106  N   ASN A  14      19.281 -12.633   0.304  1.00 92.12           N  
ATOM    107  CA  ASN A  14      19.438 -12.125  -1.054  1.00 92.12           C  
ATOM    108  C   ASN A  14      18.344 -12.664  -1.981  1.00 92.12           C  
ATOM    109  CB  ASN A  14      20.812 -12.469  -1.603  1.00 92.12           C  
ATOM    110  O   ASN A  14      17.812 -11.930  -2.818  1.00 92.12           O  
ATOM    111  CG  ASN A  14      21.922 -11.641  -0.976  1.00 92.12           C  
ATOM    112  ND2 ASN A  14      23.156 -12.086  -1.128  1.00 92.12           N  
ATOM    113  OD1 ASN A  14      21.656 -10.602  -0.358  1.00 92.12           O  
ATOM    114  N   GLU A  15      18.000 -13.898  -1.836  1.00 91.56           N  
ATOM    115  CA  GLU A  15      16.984 -14.531  -2.666  1.00 91.56           C  
ATOM    116  C   GLU A  15      15.625 -13.859  -2.477  1.00 91.56           C  
ATOM    117  CB  GLU A  15      16.875 -16.031  -2.348  1.00 91.56           C  
ATOM    118  O   GLU A  15      14.938 -13.547  -3.453  1.00 91.56           O  
ATOM    119  CG  GLU A  15      15.914 -16.781  -3.246  1.00 91.56           C  
ATOM    120  CD  GLU A  15      15.766 -18.250  -2.873  1.00 91.56           C  
ATOM    121  OE1 GLU A  15      14.906 -18.938  -3.457  1.00 91.56           O  
ATOM    122  OE2 GLU A  15      16.531 -18.703  -1.989  1.00 91.56           O  
ATOM    123  N   LYS A  16      15.242 -13.625  -1.254  1.00 89.62           N  
ATOM    124  CA  LYS A  16      13.969 -12.992  -0.925  1.00 89.62           C  
ATOM    125  C   LYS A  16      13.922 -11.555  -1.436  1.00 89.62           C  
ATOM    126  CB  LYS A  16      13.727 -13.023   0.585  1.00 89.62           C  
ATOM    127  O   LYS A  16      12.914 -11.125  -2.000  1.00 89.62           O  
ATOM    128  CG  LYS A  16      12.297 -12.695   0.993  1.00 89.62           C  
ATOM    129  CD  LYS A  16      12.031 -13.070   2.445  1.00 89.62           C  
ATOM    130  CE  LYS A  16      10.578 -12.828   2.828  1.00 89.62           C  
ATOM    131  NZ  LYS A  16      10.305 -13.242   4.234  1.00 89.62           N  
ATOM    132  N   SER A  17      14.977 -10.836  -1.138  1.00 93.06           N  
ATOM    133  CA  SER A  17      15.023  -9.453  -1.614  1.00 93.06           C  
ATOM    134  C   SER A  17      14.938  -9.391  -3.135  1.00 93.06           C  
ATOM    135  CB  SER A  17      16.312  -8.766  -1.138  1.00 93.06           C  
ATOM    136  O   SER A  17      14.258  -8.531  -3.689  1.00 93.06           O  
ATOM    137  OG  SER A  17      17.453  -9.406  -1.672  1.00 93.06           O  
ATOM    138  N   GLU A  18      15.586 -10.328  -3.797  1.00 94.12           N  
ATOM    139  CA  GLU A  18      15.523 -10.383  -5.254  1.00 94.12           C  
ATOM    140  C   GLU A  18      14.102 -10.648  -5.742  1.00 94.12           C  
ATOM    141  CB  GLU A  18      16.469 -11.461  -5.789  1.00 94.12           C  
ATOM    142  O   GLU A  18      13.617  -9.977  -6.652  1.00 94.12           O  
ATOM    143  CG  GLU A  18      16.625 -11.453  -7.305  1.00 94.12           C  
ATOM    144  CD  GLU A  18      17.797 -12.266  -7.797  1.00 94.12           C  
ATOM    145  OE1 GLU A  18      18.125 -12.195  -9.008  1.00 94.12           O  
ATOM    146  OE2 GLU A  18      18.422 -12.977  -6.969  1.00 94.12           O  
ATOM    147  N   ASP A  19      13.445 -11.570  -5.145  1.00 93.31           N  
ATOM    148  CA  ASP A  19      12.070 -11.883  -5.512  1.00 93.31           C  
ATOM    149  C   ASP A  19      11.164 -10.672  -5.324  1.00 93.31           C  
ATOM    150  CB  ASP A  19      11.547 -13.062  -4.684  1.00 93.31           C  
ATOM    151  O   ASP A  19      10.336 -10.367  -6.188  1.00 93.31           O  
ATOM    152  CG  ASP A  19      12.133 -14.398  -5.121  1.00 93.31           C  
ATOM    153  OD1 ASP A  19      12.773 -14.461  -6.191  1.00 93.31           O  
ATOM    154  OD2 ASP A  19      11.938 -15.391  -4.387  1.00 93.31           O  
ATOM    155  N   LEU A  20      11.320 -10.031  -4.168  1.00 94.12           N  
ATOM    156  CA  LEU A  20      10.492  -8.867  -3.855  1.00 94.12           C  
ATOM    157  C   LEU A  20      10.680  -7.770  -4.898  1.00 94.12           C  
ATOM    158  CB  LEU A  20      10.828  -8.328  -2.463  1.00 94.12           C  
ATOM    159  O   LEU A  20       9.703  -7.258  -5.449  1.00 94.12           O  
ATOM    160  CG  LEU A  20      10.148  -7.020  -2.057  1.00 94.12           C  
ATOM    161  CD1 LEU A  20       8.648  -7.234  -1.899  1.00 94.12           C  
ATOM    162  CD2 LEU A  20      10.750  -6.480  -0.766  1.00 94.12           C  
ATOM    163  N   PHE A  21      11.922  -7.477  -5.223  1.00 96.50           N  
ATOM    164  CA  PHE A  21      12.203  -6.344  -6.098  1.00 96.50           C  
ATOM    165  C   PHE A  21      11.852  -6.672  -7.543  1.00 96.50           C  
ATOM    166  CB  PHE A  21      13.680  -5.941  -5.996  1.00 96.50           C  
ATOM    167  O   PHE A  21      11.453  -5.789  -8.305  1.00 96.50           O  
ATOM    168  CG  PHE A  21      14.070  -5.402  -4.645  1.00 96.50           C  
ATOM    169  CD1 PHE A  21      13.219  -4.551  -3.949  1.00 96.50           C  
ATOM    170  CD2 PHE A  21      15.289  -5.750  -4.074  1.00 96.50           C  
ATOM    171  CE1 PHE A  21      13.578  -4.051  -2.699  1.00 96.50           C  
ATOM    172  CE2 PHE A  21      15.656  -5.254  -2.824  1.00 96.50           C  
ATOM    173  CZ  PHE A  21      14.797  -4.402  -2.141  1.00 96.50           C  
ATOM    174  N   MET A  22      11.961  -7.883  -7.906  1.00 97.12           N  
ATOM    175  CA  MET A  22      11.523  -8.312  -9.234  1.00 97.12           C  
ATOM    176  C   MET A  22      10.000  -8.242  -9.352  1.00 97.12           C  
ATOM    177  CB  MET A  22      12.008  -9.734  -9.531  1.00 97.12           C  
ATOM    178  O   MET A  22       9.477  -7.840 -10.391  1.00 97.12           O  
ATOM    179  CG  MET A  22      13.477  -9.812  -9.898  1.00 97.12           C  
ATOM    180  SD  MET A  22      13.953 -11.469 -10.531  1.00 97.12           S  
ATOM    181  CE  MET A  22      13.711 -12.461  -9.031  1.00 97.12           C  
ATOM    182  N   LEU A  23       9.375  -8.695  -8.281  1.00 95.25           N  
ATOM    183  CA  LEU A  23       7.922  -8.609  -8.250  1.00 95.25           C  
ATOM    184  C   LEU A  23       7.461  -7.160  -8.383  1.00 95.25           C  
ATOM    185  CB  LEU A  23       7.375  -9.211  -6.953  1.00 95.25           C  
ATOM    186  O   LEU A  23       6.527  -6.871  -9.141  1.00 95.25           O  
ATOM    187  CG  LEU A  23       5.859  -9.164  -6.770  1.00 95.25           C  
ATOM    188  CD1 LEU A  23       5.164 -10.000  -7.840  1.00 95.25           C  
ATOM    189  CD2 LEU A  23       5.473  -9.648  -5.375  1.00 95.25           C  
ATOM    190  N   ARG A  24       8.055  -6.312  -7.742  1.00 95.81           N  
ATOM    191  CA  ARG A  24       7.711  -4.895  -7.820  1.00 95.81           C  
ATOM    192  C   ARG A  24       7.926  -4.359  -9.234  1.00 95.81           C  
ATOM    193  CB  ARG A  24       8.531  -4.086  -6.820  1.00 95.81           C  
ATOM    194  O   ARG A  24       7.090  -3.617  -9.758  1.00 95.81           O  
ATOM    195  CG  ARG A  24       8.117  -4.289  -5.371  1.00 95.81           C  
ATOM    196  CD  ARG A  24       9.055  -3.580  -4.406  1.00 95.81           C  
ATOM    197  NE  ARG A  24       9.086  -2.139  -4.648  1.00 95.81           N  
ATOM    198  NH1 ARG A  24       7.586  -1.618  -2.973  1.00 95.81           N  
ATOM    199  NH2 ARG A  24       8.492   0.045  -4.262  1.00 95.81           N  
ATOM    200  CZ  ARG A  24       8.391  -1.241  -3.961  1.00 95.81           C  
ATOM    201  N   LYS A  25       9.039  -4.688  -9.781  1.00 97.69           N  
ATOM    202  CA  LYS A  25       9.281  -4.258 -11.156  1.00 97.69           C  
ATOM    203  C   LYS A  25       8.188  -4.758 -12.094  1.00 97.69           C  
ATOM    204  CB  LYS A  25      10.648  -4.746 -11.641  1.00 97.69           C  
ATOM    205  O   LYS A  25       7.695  -4.008 -12.938  1.00 97.69           O  
ATOM    206  CG  LYS A  25      11.016  -4.277 -13.039  1.00 97.69           C  
ATOM    207  CD  LYS A  25      10.523  -5.246 -14.102  1.00 97.69           C  
ATOM    208  CE  LYS A  25      10.797  -4.723 -15.508  1.00 97.69           C  
ATOM    209  NZ  LYS A  25      10.375  -5.699 -16.547  1.00 97.69           N  
ATOM    210  N   ASN A  26       7.836  -6.105 -11.984  1.00 97.56           N  
ATOM    211  CA  ASN A  26       6.797  -6.691 -12.820  1.00 97.56           C  
ATOM    212  C   ASN A  26       5.457  -5.984 -12.633  1.00 97.56           C  
ATOM    213  CB  ASN A  26       6.652  -8.188 -12.539  1.00 97.56           C  
ATOM    214  O   ASN A  26       4.711  -5.785 -13.594  1.00 97.56           O  
ATOM    215  CG  ASN A  26       7.828  -9.000 -13.055  1.00 97.56           C  
ATOM    216  ND2 ASN A  26       7.980 -10.211 -12.539  1.00 97.56           N  
ATOM    217  OD1 ASN A  26       8.594  -8.531 -13.906  1.00 97.56           O  
ATOM    218  N   THR A  27       5.180  -5.574 -11.430  1.00 94.19           N  
ATOM    219  CA  THR A  27       3.893  -4.973 -11.109  1.00 94.19           C  
ATOM    220  C   THR A  27       3.891  -3.484 -11.453  1.00 94.19           C  
ATOM    221  CB  THR A  27       3.545  -5.160  -9.617  1.00 94.19           C  
ATOM    222  O   THR A  27       3.047  -3.020 -12.219  1.00 94.19           O  
ATOM    223  CG2 THR A  27       2.199  -4.523  -9.281  1.00 94.19           C  
ATOM    224  OG1 THR A  27       3.488  -6.559  -9.320  1.00 94.19           O  
ATOM    225  N   PHE A  28       4.867  -2.730 -10.977  1.00 93.81           N  
ATOM    226  CA  PHE A  28       4.793  -1.276 -11.047  1.00 93.81           C  
ATOM    227  C   PHE A  28       5.312  -0.775 -12.391  1.00 93.81           C  
ATOM    228  CB  PHE A  28       5.590  -0.639  -9.906  1.00 93.81           C  
ATOM    229  O   PHE A  28       4.715   0.114 -13.000  1.00 93.81           O  
ATOM    230  CG  PHE A  28       5.023  -0.921  -8.539  1.00 93.81           C  
ATOM    231  CD1 PHE A  28       3.648  -0.911  -8.320  1.00 93.81           C  
ATOM    232  CD2 PHE A  28       5.863  -1.197  -7.469  1.00 93.81           C  
ATOM    233  CE1 PHE A  28       3.121  -1.172  -7.062  1.00 93.81           C  
ATOM    234  CE2 PHE A  28       5.344  -1.459  -6.203  1.00 93.81           C  
ATOM    235  CZ  PHE A  28       3.973  -1.445  -6.000  1.00 93.81           C  
ATOM    236  N   LYS A  29       6.328  -1.364 -12.922  1.00 95.56           N  
ATOM    237  CA  LYS A  29       6.895  -0.921 -14.195  1.00 95.56           C  
ATOM    238  C   LYS A  29       6.207  -1.608 -15.367  1.00 95.56           C  
ATOM    239  CB  LYS A  29       8.398  -1.190 -14.234  1.00 95.56           C  
ATOM    240  O   LYS A  29       5.707  -0.943 -16.281  1.00 95.56           O  
ATOM    241  CG  LYS A  29       9.055  -0.828 -15.555  1.00 95.56           C  
ATOM    242  CD  LYS A  29       9.062   0.679 -15.789  1.00 95.56           C  
ATOM    243  CE  LYS A  29       9.836   1.053 -17.047  1.00 95.56           C  
ATOM    244  NZ  LYS A  29       9.844   2.529 -17.266  1.00 95.56           N  
ATOM    245  N   ASP A  30       6.152  -2.943 -15.359  1.00 96.81           N  
ATOM    246  CA  ASP A  30       5.730  -3.705 -16.531  1.00 96.81           C  
ATOM    247  C   ASP A  30       4.211  -3.707 -16.672  1.00 96.81           C  
ATOM    248  CB  ASP A  30       6.254  -5.141 -16.453  1.00 96.81           C  
ATOM    249  O   ASP A  30       3.680  -3.451 -17.750  1.00 96.81           O  
ATOM    250  CG  ASP A  30       7.770  -5.227 -16.500  1.00 96.81           C  
ATOM    251  OD1 ASP A  30       8.422  -4.262 -16.953  1.00 96.81           O  
ATOM    252  OD2 ASP A  30       8.320  -6.262 -16.078  1.00 96.81           O  
ATOM    253  N   ARG A  31       3.488  -3.988 -15.609  1.00 94.75           N  
ATOM    254  CA  ARG A  31       2.035  -4.109 -15.672  1.00 94.75           C  
ATOM    255  C   ARG A  31       1.365  -2.744 -15.555  1.00 94.75           C  
ATOM    256  CB  ARG A  31       1.525  -5.039 -14.570  1.00 94.75           C  
ATOM    257  O   ARG A  31       0.572  -2.361 -16.422  1.00 94.75           O  
ATOM    258  CG  ARG A  31       0.033  -5.320 -14.641  1.00 94.75           C  
ATOM    259  CD  ARG A  31      -0.402  -6.332 -13.594  1.00 94.75           C  
ATOM    260  NE  ARG A  31      -0.355  -5.766 -12.250  1.00 94.75           N  
ATOM    261  NH1 ARG A  31      -0.828  -7.750 -11.172  1.00 94.75           N  
ATOM    262  NH2 ARG A  31      -0.492  -5.836  -9.953  1.00 94.75           N  
ATOM    263  CZ  ARG A  31      -0.559  -6.453 -11.125  1.00 94.75           C  
ATOM    264  N   LEU A  32       1.756  -1.989 -14.602  1.00 91.50           N  
ATOM    265  CA  LEU A  32       1.052  -0.741 -14.328  1.00 91.50           C  
ATOM    266  C   LEU A  32       1.673   0.416 -15.102  1.00 91.50           C  
ATOM    267  CB  LEU A  32       1.070  -0.435 -12.828  1.00 91.50           C  
ATOM    268  O   LEU A  32       1.054   1.472 -15.250  1.00 91.50           O  
ATOM    269  CG  LEU A  32       0.291  -1.397 -11.930  1.00 91.50           C  
ATOM    270  CD1 LEU A  32       0.456  -1.007 -10.469  1.00 91.50           C  
ATOM    271  CD2 LEU A  32      -1.184  -1.417 -12.320  1.00 91.50           C  
ATOM    272  N   GLN A  33       2.945   0.199 -15.570  1.00 93.06           N  
ATOM    273  CA  GLN A  33       3.686   1.142 -16.406  1.00 93.06           C  
ATOM    274  C   GLN A  33       3.889   2.471 -15.680  1.00 93.06           C  
ATOM    275  CB  GLN A  33       2.961   1.372 -17.734  1.00 93.06           C  
ATOM    276  O   GLN A  33       3.723   3.537 -16.281  1.00 93.06           O  
ATOM    277  CG  GLN A  33       2.873   0.129 -18.609  1.00 93.06           C  
ATOM    278  CD  GLN A  33       2.162   0.387 -19.922  1.00 93.06           C  
ATOM    279  NE2 GLN A  33       2.777  -0.035 -21.016  1.00 93.06           N  
ATOM    280  OE1 GLN A  33       1.068   0.960 -19.953  1.00 93.06           O  
ATOM    281  N   TRP A  34       4.125   2.461 -14.383  1.00 92.62           N  
ATOM    282  CA  TRP A  34       4.480   3.650 -13.617  1.00 92.62           C  
ATOM    283  C   TRP A  34       5.883   4.125 -13.977  1.00 92.62           C  
ATOM    284  CB  TRP A  34       4.391   3.369 -12.109  1.00 92.62           C  
ATOM    285  O   TRP A  34       6.719   3.338 -14.430  1.00 92.62           O  
ATOM    286  CG  TRP A  34       2.988   3.238 -11.602  1.00 92.62           C  
ATOM    287  CD1 TRP A  34       1.842   3.188 -12.344  1.00 92.62           C  
ATOM    288  CD2 TRP A  34       2.586   3.148 -10.227  1.00 92.62           C  
ATOM    289  CE2 TRP A  34       1.177   3.043 -10.219  1.00 92.62           C  
ATOM    290  CE3 TRP A  34       3.279   3.145  -9.016  1.00 92.62           C  
ATOM    291  NE1 TRP A  34       0.749   3.070 -11.516  1.00 92.62           N  
ATOM    292  CH2 TRP A  34       1.151   2.936  -7.852  1.00 92.62           C  
ATOM    293  CZ2 TRP A  34       0.448   2.936  -9.031  1.00 92.62           C  
ATOM    294  CZ3 TRP A  34       2.553   3.037  -7.832  1.00 92.62           C  
ATOM    295  N   ALA A  35       6.098   5.441 -13.797  1.00 93.38           N  
ATOM    296  CA  ALA A  35       7.426   6.008 -14.023  1.00 93.38           C  
ATOM    297  C   ALA A  35       8.344   5.758 -12.828  1.00 93.38           C  
ATOM    298  CB  ALA A  35       7.324   7.504 -14.305  1.00 93.38           C  
ATOM    299  O   ALA A  35       8.641   6.676 -12.062  1.00 93.38           O  
ATOM    300  N   VAL A  36       8.828   4.547 -12.672  1.00 93.94           N  
ATOM    301  CA  VAL A  36       9.711   4.152 -11.578  1.00 93.94           C  
ATOM    302  C   VAL A  36      11.078   3.773 -12.133  1.00 93.94           C  
ATOM    303  CB  VAL A  36       9.117   2.975 -10.773  1.00 93.94           C  
ATOM    304  O   VAL A  36      11.211   3.457 -13.320  1.00 93.94           O  
ATOM    305  CG1 VAL A  36       7.816   3.391 -10.086  1.00 93.94           C  
ATOM    306  CG2 VAL A  36       8.883   1.769 -11.680  1.00 93.94           C  
ATOM    307  N   ASP A  37      12.078   3.850 -11.273  1.00 94.75           N  
ATOM    308  CA  ASP A  37      13.445   3.502 -11.672  1.00 94.75           C  
ATOM    309  C   ASP A  37      13.688   2.002 -11.523  1.00 94.75           C  
ATOM    310  CB  ASP A  37      14.461   4.289 -10.836  1.00 94.75           C  
ATOM    311  O   ASP A  37      13.328   1.404 -10.508  1.00 94.75           O  
ATOM    312  CG  ASP A  37      14.383   5.785 -11.078  1.00 94.75           C  
ATOM    313  OD1 ASP A  37      14.180   6.211 -12.234  1.00 94.75           O  
ATOM    314  OD2 ASP A  37      14.539   6.547 -10.094  1.00 94.75           O  
ATOM    315  N   CYS A  38      14.273   1.488 -12.617  1.00 96.19           N  
ATOM    316  CA  CYS A  38      14.633   0.074 -12.578  1.00 96.19           C  
ATOM    317  C   CYS A  38      16.094  -0.131 -12.938  1.00 96.19           C  
ATOM    318  CB  CYS A  38      13.742  -0.728 -13.539  1.00 96.19           C  
ATOM    319  O   CYS A  38      16.625   0.566 -13.805  1.00 96.19           O  
ATOM    320  SG  CYS A  38      11.992  -0.709 -13.094  1.00 96.19           S  
ATOM    321  N   SER A  39      16.781  -1.009 -12.172  1.00 93.69           N  
ATOM    322  CA  SER A  39      18.156  -1.406 -12.445  1.00 93.69           C  
ATOM    323  C   SER A  39      18.344  -2.914 -12.289  1.00 93.69           C  
ATOM    324  CB  SER A  39      19.125  -0.674 -11.508  1.00 93.69           C  
ATOM    325  O   SER A  39      17.891  -3.502 -11.305  1.00 93.69           O  
ATOM    326  OG  SER A  39      18.875  -1.026 -10.156  1.00 93.69           O  
ATOM    327  N   ASP A  40      18.922  -3.549 -13.320  1.00 93.62           N  
ATOM    328  CA  ASP A  40      19.234  -4.977 -13.305  1.00 93.62           C  
ATOM    329  C   ASP A  40      17.969  -5.809 -13.102  1.00 93.62           C  
ATOM    330  CB  ASP A  40      20.250  -5.289 -12.203  1.00 93.62           C  
ATOM    331  O   ASP A  40      17.953  -6.746 -12.297  1.00 93.62           O  
ATOM    332  CG  ASP A  40      20.922  -6.641 -12.391  1.00 93.62           C  
ATOM    333  OD1 ASP A  40      20.938  -7.168 -13.523  1.00 93.62           O  
ATOM    334  OD2 ASP A  40      21.453  -7.180 -11.391  1.00 93.62           O  
ATOM    335  N   GLY A  41      16.891  -5.406 -13.688  1.00 94.88           N  
ATOM    336  CA  GLY A  41      15.656  -6.164 -13.656  1.00 94.88           C  
ATOM    337  C   GLY A  41      14.891  -5.992 -12.359  1.00 94.88           C  
ATOM    338  O   GLY A  41      14.016  -6.805 -12.031  1.00 94.88           O  
ATOM    339  N   LYS A  42      15.250  -4.973 -11.609  1.00 97.00           N  
ATOM    340  CA  LYS A  42      14.633  -4.766 -10.305  1.00 97.00           C  
ATOM    341  C   LYS A  42      14.180  -3.318 -10.133  1.00 97.00           C  
ATOM    342  CB  LYS A  42      15.602  -5.141  -9.180  1.00 97.00           C  
ATOM    343  O   LYS A  42      14.789  -2.400 -10.688  1.00 97.00           O  
ATOM    344  CG  LYS A  42      16.062  -6.594  -9.219  1.00 97.00           C  
ATOM    345  CD  LYS A  42      17.141  -6.863  -8.188  1.00 97.00           C  
ATOM    346  CE  LYS A  42      17.781  -8.234  -8.383  1.00 97.00           C  
ATOM    347  NZ  LYS A  42      18.906  -8.469  -7.434  1.00 97.00           N  
ATOM    348  N   GLU A  43      13.078  -3.264  -9.398  1.00 97.44           N  
ATOM    349  CA  GLU A  43      12.633  -1.946  -8.961  1.00 97.44           C  
ATOM    350  C   GLU A  43      13.047  -1.675  -7.520  1.00 97.44           C  
ATOM    351  CB  GLU A  43      11.109  -1.817  -9.102  1.00 97.44           C  
ATOM    352  O   GLU A  43      12.586  -2.348  -6.598  1.00 97.44           O  
ATOM    353  CG  GLU A  43      10.602  -0.386  -9.000  1.00 97.44           C  
ATOM    354  CD  GLU A  43      10.422   0.086  -7.566  1.00 97.44           C  
ATOM    355  OE1 GLU A  43      10.664   1.281  -7.285  1.00 97.44           O  
ATOM    356  OE2 GLU A  43      10.039  -0.747  -6.715  1.00 97.44           O  
ATOM    357  N   VAL A  44      13.953  -0.697  -7.340  1.00 95.12           N  
ATOM    358  CA  VAL A  44      14.453  -0.267  -6.039  1.00 95.12           C  
ATOM    359  C   VAL A  44      14.406   1.257  -5.941  1.00 95.12           C  
ATOM    360  CB  VAL A  44      15.891  -0.770  -5.793  1.00 95.12           C  
ATOM    361  O   VAL A  44      14.781   1.956  -6.887  1.00 95.12           O  
ATOM    362  CG1 VAL A  44      16.359  -0.396  -4.387  1.00 95.12           C  
ATOM    363  CG2 VAL A  44      15.977  -2.281  -6.000  1.00 95.12           C  
ATOM    364  N   ASP A  45      13.938   1.745  -4.801  1.00 93.88           N  
ATOM    365  CA  ASP A  45      13.922   3.197  -4.664  1.00 93.88           C  
ATOM    366  C   ASP A  45      14.570   3.635  -3.352  1.00 93.88           C  
ATOM    367  CB  ASP A  45      12.492   3.729  -4.750  1.00 93.88           C  
ATOM    368  O   ASP A  45      15.242   2.840  -2.689  1.00 93.88           O  
ATOM    369  CG  ASP A  45      11.617   3.279  -3.586  1.00 93.88           C  
ATOM    370  OD1 ASP A  45      12.164   2.926  -2.520  1.00 93.88           O  
ATOM    371  OD2 ASP A  45      10.383   3.277  -3.742  1.00 93.88           O  
ATOM    372  N   GLN A  46      14.422   4.887  -3.045  1.00 94.38           N  
ATOM    373  CA  GLN A  46      15.164   5.492  -1.944  1.00 94.38           C  
ATOM    374  C   GLN A  46      14.609   5.039  -0.595  1.00 94.38           C  
ATOM    375  CB  GLN A  46      15.125   7.016  -2.043  1.00 94.38           C  
ATOM    376  O   GLN A  46      15.266   5.203   0.436  1.00 94.38           O  
ATOM    377  CG  GLN A  46      13.734   7.609  -1.896  1.00 94.38           C  
ATOM    378  CD  GLN A  46      13.680   9.078  -2.260  1.00 94.38           C  
ATOM    379  NE2 GLN A  46      12.852   9.836  -1.549  1.00 94.38           N  
ATOM    380  OE1 GLN A  46      14.375   9.531  -3.174  1.00 94.38           O  
ATOM    381  N   PHE A  47      13.445   4.367  -0.576  1.00 93.12           N  
ATOM    382  CA  PHE A  47      12.844   3.945   0.683  1.00 93.12           C  
ATOM    383  C   PHE A  47      13.266   2.525   1.035  1.00 93.12           C  
ATOM    384  CB  PHE A  47      11.312   4.035   0.605  1.00 93.12           C  
ATOM    385  O   PHE A  47      12.945   2.027   2.117  1.00 93.12           O  
ATOM    386  CG  PHE A  47      10.797   5.414   0.297  1.00 93.12           C  
ATOM    387  CD1 PHE A  47      10.867   6.426   1.248  1.00 93.12           C  
ATOM    388  CD2 PHE A  47      10.250   5.703  -0.945  1.00 93.12           C  
ATOM    389  CE1 PHE A  47      10.391   7.703   0.966  1.00 93.12           C  
ATOM    390  CE2 PHE A  47       9.773   6.977  -1.235  1.00 93.12           C  
ATOM    391  CZ  PHE A  47       9.844   7.977  -0.278  1.00 93.12           C  
ATOM    392  N   ASP A  48      13.992   1.902   0.120  1.00 94.19           N  
ATOM    393  CA  ASP A  48      14.508   0.559   0.360  1.00 94.19           C  
ATOM    394  C   ASP A  48      15.906   0.609   0.978  1.00 94.19           C  
ATOM    395  CB  ASP A  48      14.539  -0.245  -0.942  1.00 94.19           C  
ATOM    396  O   ASP A  48      16.906   0.620   0.260  1.00 94.19           O  
ATOM    397  CG  ASP A  48      13.188  -0.314  -1.627  1.00 94.19           C  
ATOM    398  OD1 ASP A  48      12.219  -0.816  -1.017  1.00 94.19           O  
ATOM    399  OD2 ASP A  48      13.086   0.134  -2.791  1.00 94.19           O  
ATOM    400  N   ASN A  49      15.883   0.599   2.414  1.00 94.62           N  
ATOM    401  CA  ASN A  49      17.156   0.704   3.117  1.00 94.62           C  
ATOM    402  C   ASN A  49      17.172  -0.132   4.395  1.00 94.62           C  
ATOM    403  CB  ASN A  49      17.484   2.166   3.438  1.00 94.62           C  
ATOM    404  O   ASN A  49      16.219  -0.865   4.668  1.00 94.62           O  
ATOM    405  CG  ASN A  49      16.391   2.832   4.262  1.00 94.62           C  
ATOM    406  ND2 ASN A  49      15.852   3.930   3.744  1.00 94.62           N  
ATOM    407  OD1 ASN A  49      16.047   2.367   5.348  1.00 94.62           O  
ATOM    408  N   ASP A  50      18.219  -0.041   5.133  1.00 94.88           N  
ATOM    409  CA  ASP A  50      18.438  -0.907   6.285  1.00 94.88           C  
ATOM    410  C   ASP A  50      17.406  -0.642   7.379  1.00 94.88           C  
ATOM    411  CB  ASP A  50      19.859  -0.713   6.840  1.00 94.88           C  
ATOM    412  O   ASP A  50      17.234  -1.460   8.281  1.00 94.88           O  
ATOM    413  CG  ASP A  50      20.938  -1.257   5.914  1.00 94.88           C  
ATOM    414  OD1 ASP A  50      20.609  -2.018   4.980  1.00 94.88           O  
ATOM    415  OD2 ASP A  50      22.125  -0.924   6.129  1.00 94.88           O  
ATOM    416  N   LYS A  51      16.625   0.395   7.199  1.00 94.12           N  
ATOM    417  CA  LYS A  51      15.617   0.726   8.211  1.00 94.12           C  
ATOM    418  C   LYS A  51      14.219   0.334   7.750  1.00 94.12           C  
ATOM    419  CB  LYS A  51      15.664   2.219   8.539  1.00 94.12           C  
ATOM    420  O   LYS A  51      13.234   0.558   8.461  1.00 94.12           O  
ATOM    421  CG  LYS A  51      16.984   2.682   9.141  1.00 94.12           C  
ATOM    422  CD  LYS A  51      16.938   4.160   9.500  1.00 94.12           C  
ATOM    423  CE  LYS A  51      18.281   4.633  10.070  1.00 94.12           C  
ATOM    424  NZ  LYS A  51      18.266   6.102  10.352  1.00 94.12           N  
ATOM    425  N   THR A  52      14.148  -0.294   6.617  1.00 94.38           N  
ATOM    426  CA  THR A  52      12.852  -0.630   6.035  1.00 94.38           C  
ATOM    427  C   THR A  52      12.383  -2.002   6.512  1.00 94.38           C  
ATOM    428  CB  THR A  52      12.914  -0.611   4.496  1.00 94.38           C  
ATOM    429  O   THR A  52      13.148  -2.967   6.496  1.00 94.38           O  
ATOM    430  CG2 THR A  52      11.539  -0.907   3.891  1.00 94.38           C  
ATOM    431  OG1 THR A  52      13.344   0.681   4.055  1.00 94.38           O  
ATOM    432  N   ASN A  53      11.078  -1.981   6.996  1.00 92.56           N  
ATOM    433  CA  ASN A  53      10.398  -3.246   7.258  1.00 92.56           C  
ATOM    434  C   ASN A  53       9.406  -3.592   6.145  1.00 92.56           C  
ATOM    435  CB  ASN A  53       9.680  -3.199   8.609  1.00 92.56           C  
ATOM    436  O   ASN A  53       8.594  -2.756   5.750  1.00 92.56           O  
ATOM    437  CG  ASN A  53      10.641  -3.143   9.781  1.00 92.56           C  
ATOM    438  ND2 ASN A  53      10.742  -1.979  10.406  1.00 92.56           N  
ATOM    439  OD1 ASN A  53      11.289  -4.137  10.117  1.00 92.56           O  
ATOM    440  N   TYR A  54       9.594  -4.809   5.586  1.00 91.69           N  
ATOM    441  CA  TYR A  54       8.664  -5.285   4.570  1.00 91.69           C  
ATOM    442  C   TYR A  54       7.598  -6.188   5.191  1.00 91.69           C  
ATOM    443  CB  TYR A  54       9.406  -6.039   3.465  1.00 91.69           C  
ATOM    444  O   TYR A  54       7.914  -7.055   6.008  1.00 91.69           O  
ATOM    445  CG  TYR A  54      10.359  -5.176   2.682  1.00 91.69           C  
ATOM    446  CD1 TYR A  54       9.930  -4.430   1.591  1.00 91.69           C  
ATOM    447  CD2 TYR A  54      11.711  -5.105   3.033  1.00 91.69           C  
ATOM    448  CE1 TYR A  54      10.805  -3.631   0.866  1.00 91.69           C  
ATOM    449  CE2 TYR A  54      12.594  -4.312   2.314  1.00 91.69           C  
ATOM    450  OH  TYR A  54      13.016  -2.793   0.521  1.00 91.69           O  
ATOM    451  CZ  TYR A  54      12.141  -3.580   1.235  1.00 91.69           C  
ATOM    452  N   ILE A  55       6.324  -5.871   4.871  1.00 88.19           N  
ATOM    453  CA  ILE A  55       5.215  -6.730   5.277  1.00 88.19           C  
ATOM    454  C   ILE A  55       4.816  -7.641   4.117  1.00 88.19           C  
ATOM    455  CB  ILE A  55       4.000  -5.898   5.746  1.00 88.19           C  
ATOM    456  O   ILE A  55       4.434  -7.164   3.047  1.00 88.19           O  
ATOM    457  CG1 ILE A  55       4.395  -4.996   6.922  1.00 88.19           C  
ATOM    458  CG2 ILE A  55       2.832  -6.812   6.125  1.00 88.19           C  
ATOM    459  CD1 ILE A  55       3.309  -4.012   7.336  1.00 88.19           C  
ATOM    460  N   PHE A  56       4.992  -8.992   4.324  1.00 84.00           N  
ATOM    461  CA  PHE A  56       4.637 -10.008   3.342  1.00 84.00           C  
ATOM    462  C   PHE A  56       3.314 -10.672   3.705  1.00 84.00           C  
ATOM    463  CB  PHE A  56       5.742 -11.062   3.230  1.00 84.00           C  
ATOM    464  O   PHE A  56       3.033 -10.906   4.883  1.00 84.00           O  
ATOM    465  CG  PHE A  56       7.023 -10.539   2.645  1.00 84.00           C  
ATOM    466  CD1 PHE A  56       7.285 -10.664   1.285  1.00 84.00           C  
ATOM    467  CD2 PHE A  56       7.969  -9.922   3.453  1.00 84.00           C  
ATOM    468  CE1 PHE A  56       8.477 -10.180   0.740  1.00 84.00           C  
ATOM    469  CE2 PHE A  56       9.156  -9.438   2.914  1.00 84.00           C  
ATOM    470  CZ  PHE A  56       9.406  -9.570   1.559  1.00 84.00           C  
ATOM    471  N   GLY A  57       2.467 -10.805   2.729  1.00 78.06           N  
ATOM    472  CA  GLY A  57       1.217 -11.484   3.023  1.00 78.06           C  
ATOM    473  C   GLY A  57       0.583 -12.125   1.804  1.00 78.06           C  
ATOM    474  O   GLY A  57       0.896 -11.758   0.669  1.00 78.06           O  
ATOM    475  N   VAL A  58      -0.020 -13.336   1.919  1.00 61.84           N  
ATOM    476  CA  VAL A  58      -0.797 -14.039   0.901  1.00 61.84           C  
ATOM    477  C   VAL A  58      -2.287 -13.797   1.132  1.00 61.84           C  
ATOM    478  CB  VAL A  58      -0.497 -15.555   0.899  1.00 61.84           C  
ATOM    479  O   VAL A  58      -2.781 -13.953   2.250  1.00 61.84           O  
ATOM    480  CG1 VAL A  58      -1.255 -16.250  -0.227  1.00 61.84           C  
ATOM    481  CG2 VAL A  58       1.006 -15.797   0.770  1.00 61.84           C  
ATOM    482  N   GLU A  59      -2.746 -12.508   0.855  1.00 58.19           N  
ATOM    483  CA  GLU A  59      -4.129 -12.062   0.732  1.00 58.19           C  
ATOM    484  C   GLU A  59      -4.496 -11.086   1.848  1.00 58.19           C  
ATOM    485  CB  GLU A  59      -5.086 -13.258   0.745  1.00 58.19           C  
ATOM    486  O   GLU A  59      -4.082 -11.266   2.996  1.00 58.19           O  
ATOM    487  CG  GLU A  59      -5.453 -13.766  -0.642  1.00 58.19           C  
ATOM    488  CD  GLU A  59      -6.582 -14.781  -0.628  1.00 58.19           C  
ATOM    489  OE1 GLU A  59      -6.977 -15.266  -1.714  1.00 58.19           O  
ATOM    490  OE2 GLU A  59      -7.078 -15.102   0.477  1.00 58.19           O  
ATOM    491  N   ASN A  60      -5.273  -9.984   1.467  1.00 55.94           N  
ATOM    492  CA  ASN A  60      -5.723  -8.602   1.616  1.00 55.94           C  
ATOM    493  C   ASN A  60      -5.613  -8.133   3.062  1.00 55.94           C  
ATOM    494  CB  ASN A  60      -7.160  -8.453   1.116  1.00 55.94           C  
ATOM    495  O   ASN A  60      -6.004  -8.844   3.986  1.00 55.94           O  
ATOM    496  CG  ASN A  60      -7.266  -8.508  -0.395  1.00 55.94           C  
ATOM    497  ND2 ASN A  60      -8.461  -8.797  -0.896  1.00 55.94           N  
ATOM    498  OD1 ASN A  60      -6.277  -8.305  -1.105  1.00 55.94           O  
ATOM    499  N   GLY A  61      -4.770  -7.090   3.330  1.00 55.59           N  
ATOM    500  CA  GLY A  61      -4.746  -5.680   3.693  1.00 55.59           C  
ATOM    501  C   GLY A  61      -4.941  -5.445   5.180  1.00 55.59           C  
ATOM    502  O   GLY A  61      -4.922  -4.301   5.637  1.00 55.59           O  
ATOM    503  N   MET A  62      -5.117  -6.492   6.172  1.00 62.69           N  
ATOM    504  CA  MET A  62      -5.336  -6.234   7.594  1.00 62.69           C  
ATOM    505  C   MET A  62      -4.012  -6.043   8.320  1.00 62.69           C  
ATOM    506  CB  MET A  62      -6.125  -7.379   8.234  1.00 62.69           C  
ATOM    507  O   MET A  62      -3.947  -5.332   9.328  1.00 62.69           O  
ATOM    508  CG  MET A  62      -6.605  -7.078   9.641  1.00 62.69           C  
ATOM    509  SD  MET A  62      -7.469  -8.508  10.406  1.00 62.69           S  
ATOM    510  CE  MET A  62      -6.121  -9.719  10.422  1.00 62.69           C  
ATOM    511  N   SER A  63      -2.990  -6.301   7.656  1.00 72.19           N  
ATOM    512  CA  SER A  63      -1.747  -6.375   8.422  1.00 72.19           C  
ATOM    513  C   SER A  63      -1.132  -4.992   8.609  1.00 72.19           C  
ATOM    514  CB  SER A  63      -0.746  -7.297   7.723  1.00 72.19           C  
ATOM    515  O   SER A  63      -0.461  -4.734   9.609  1.00 72.19           O  
ATOM    516  OG  SER A  63      -0.318  -6.738   6.492  1.00 72.19           O  
ATOM    517  N   LEU A  64      -1.706  -4.000   7.969  1.00 83.19           N  
ATOM    518  CA  LEU A  64      -0.994  -2.730   8.062  1.00 83.19           C  
ATOM    519  C   LEU A  64      -1.399  -1.968   9.312  1.00 83.19           C  
ATOM    520  CB  LEU A  64      -1.266  -1.876   6.820  1.00 83.19           C  
ATOM    521  O   LEU A  64      -0.549  -1.399  10.008  1.00 83.19           O  
ATOM    522  CG  LEU A  64      -0.609  -2.342   5.520  1.00 83.19           C  
ATOM    523  CD1 LEU A  64      -1.143  -1.536   4.340  1.00 83.19           C  
ATOM    524  CD2 LEU A  64       0.908  -2.223   5.613  1.00 83.19           C  
ATOM    525  N   ILE A  65      -2.760  -2.010   9.656  1.00 88.75           N  
ATOM    526  CA  ILE A  65      -3.248  -1.293  10.828  1.00 88.75           C  
ATOM    527  C   ILE A  65      -2.676  -1.924  12.094  1.00 88.75           C  
ATOM    528  CB  ILE A  65      -4.793  -1.286  10.883  1.00 88.75           C  
ATOM    529  O   ILE A  65      -2.217  -1.217  12.992  1.00 88.75           O  
ATOM    530  CG1 ILE A  65      -5.363  -0.433   9.742  1.00 88.75           C  
ATOM    531  CG2 ILE A  65      -5.281  -0.782  12.242  1.00 88.75           C  
ATOM    532  CD1 ILE A  65      -6.887  -0.446   9.664  1.00 88.75           C  
ATOM    533  N   ASN A  66      -2.666  -3.254  12.125  1.00 88.31           N  
ATOM    534  CA  ASN A  66      -2.121  -3.947  13.289  1.00 88.31           C  
ATOM    535  C   ASN A  66      -0.639  -3.639  13.484  1.00 88.31           C  
ATOM    536  CB  ASN A  66      -2.336  -5.457  13.164  1.00 88.31           C  
ATOM    537  O   ASN A  66      -0.185  -3.434  14.609  1.00 88.31           O  
ATOM    538  CG  ASN A  66      -3.797  -5.848  13.266  1.00 88.31           C  
ATOM    539  ND2 ASN A  66      -4.117  -7.062  12.828  1.00 88.31           N  
ATOM    540  OD1 ASN A  66      -4.633  -5.066  13.734  1.00 88.31           O  
ATOM    541  N   TYR A  67       0.033  -3.611  12.367  1.00 88.38           N  
ATOM    542  CA  TYR A  67       1.451  -3.273  12.422  1.00 88.38           C  
ATOM    543  C   TYR A  67       1.657  -1.870  12.977  1.00 88.38           C  
ATOM    544  CB  TYR A  67       2.082  -3.381  11.031  1.00 88.38           C  
ATOM    545  O   TYR A  67       2.475  -1.666  13.875  1.00 88.38           O  
ATOM    546  CG  TYR A  67       3.557  -3.055  11.000  1.00 88.38           C  
ATOM    547  CD1 TYR A  67       3.996  -1.748  10.805  1.00 88.38           C  
ATOM    548  CD2 TYR A  67       4.512  -4.051  11.180  1.00 88.38           C  
ATOM    549  CE1 TYR A  67       5.352  -1.442  10.773  1.00 88.38           C  
ATOM    550  CE2 TYR A  67       5.871  -3.756  11.156  1.00 88.38           C  
ATOM    551  OH  TYR A  67       7.625  -2.154  10.930  1.00 88.38           O  
ATOM    552  CZ  TYR A  67       6.281  -2.451  10.953  1.00 88.38           C  
ATOM    553  N   ALA A  68       0.929  -0.976  12.484  1.00 91.62           N  
ATOM    554  CA  ALA A  68       1.064   0.418  12.898  1.00 91.62           C  
ATOM    555  C   ALA A  68       0.708   0.589  14.367  1.00 91.62           C  
ATOM    556  CB  ALA A  68       0.185   1.318  12.031  1.00 91.62           C  
ATOM    557  O   ALA A  68       1.406   1.290  15.109  1.00 91.62           O  
ATOM    558  N   GLN A  69      -0.335  -0.007  14.836  1.00 91.31           N  
ATOM    559  CA  GLN A  69      -0.763   0.088  16.219  1.00 91.31           C  
ATOM    560  C   GLN A  69       0.287  -0.500  17.156  1.00 91.31           C  
ATOM    561  CB  GLN A  69      -2.102  -0.623  16.422  1.00 91.31           C  
ATOM    562  O   GLN A  69       0.605   0.093  18.203  1.00 91.31           O  
ATOM    563  CG  GLN A  69      -3.287   0.115  15.812  1.00 91.31           C  
ATOM    564  CD  GLN A  69      -4.602  -0.610  16.031  1.00 91.31           C  
ATOM    565  NE2 GLN A  69      -5.688   0.148  16.125  1.00 91.31           N  
ATOM    566  OE1 GLN A  69      -4.641  -1.842  16.109  1.00 91.31           O  
ATOM    567  N   GLN A  70       0.831  -1.648  16.812  1.00 90.19           N  
ATOM    568  CA  GLN A  70       1.833  -2.320  17.625  1.00 90.19           C  
ATOM    569  C   GLN A  70       3.082  -1.458  17.781  1.00 90.19           C  
ATOM    570  CB  GLN A  70       2.203  -3.676  17.031  1.00 90.19           C  
ATOM    571  O   GLN A  70       3.746  -1.501  18.828  1.00 90.19           O  
ATOM    572  CG  GLN A  70       3.193  -4.473  17.859  1.00 90.19           C  
ATOM    573  CD  GLN A  70       3.482  -5.844  17.281  1.00 90.19           C  
ATOM    574  NE2 GLN A  70       4.559  -6.469  17.750  1.00 90.19           N  
ATOM    575  OE1 GLN A  70       2.744  -6.336  16.422  1.00 90.19           O  
ATOM    576  N   HIS A  71       3.312  -0.682  16.750  1.00 90.88           N  
ATOM    577  CA  HIS A  71       4.539   0.108  16.781  1.00 90.88           C  
ATOM    578  C   HIS A  71       4.246   1.565  17.125  1.00 90.88           C  
ATOM    579  CB  HIS A  71       5.270   0.019  15.438  1.00 90.88           C  
ATOM    580  O   HIS A  71       5.113   2.430  16.969  1.00 90.88           O  
ATOM    581  CG  HIS A  71       5.887  -1.318  15.180  1.00 90.88           C  
ATOM    582  CD2 HIS A  71       5.418  -2.400  14.516  1.00 90.88           C  
ATOM    583  ND1 HIS A  71       7.145  -1.657  15.633  1.00 90.88           N  
ATOM    584  CE1 HIS A  71       7.422  -2.895  15.250  1.00 90.88           C  
ATOM    585  NE2 HIS A  71       6.391  -3.367  14.578  1.00 90.88           N  
ATOM    586  N   HIS A  72       3.057   1.909  17.484  1.00 93.19           N  
ATOM    587  CA  HIS A  72       2.611   3.191  18.016  1.00 93.19           C  
ATOM    588  C   HIS A  72       2.738   4.297  16.969  1.00 93.19           C  
ATOM    589  CB  HIS A  72       3.408   3.555  19.266  1.00 93.19           C  
ATOM    590  O   HIS A  72       3.174   5.406  17.281  1.00 93.19           O  
ATOM    591  CG  HIS A  72       3.350   2.514  20.344  1.00 93.19           C  
ATOM    592  CD2 HIS A  72       4.320   1.731  20.875  1.00 93.19           C  
ATOM    593  ND1 HIS A  72       2.182   2.180  20.984  1.00 93.19           N  
ATOM    594  CE1 HIS A  72       2.436   1.234  21.875  1.00 93.19           C  
ATOM    595  NE2 HIS A  72       3.725   0.944  21.828  1.00 93.19           N  
ATOM    596  N   TYR A  73       2.434   3.914  15.719  1.00 94.62           N  
ATOM    597  CA  TYR A  73       2.352   4.949  14.695  1.00 94.62           C  
ATOM    598  C   TYR A  73       1.002   5.656  14.734  1.00 94.62           C  
ATOM    599  CB  TYR A  73       2.580   4.344  13.305  1.00 94.62           C  
ATOM    600  O   TYR A  73      -0.011   5.051  15.102  1.00 94.62           O  
ATOM    601  CG  TYR A  73       3.986   3.848  13.086  1.00 94.62           C  
ATOM    602  CD1 TYR A  73       5.078   4.703  13.219  1.00 94.62           C  
ATOM    603  CD2 TYR A  73       4.230   2.523  12.734  1.00 94.62           C  
ATOM    604  CE1 TYR A  73       6.379   4.250  13.016  1.00 94.62           C  
ATOM    605  CE2 TYR A  73       5.523   2.059  12.523  1.00 94.62           C  
ATOM    606  OH  TYR A  73       7.875   2.473  12.461  1.00 94.62           O  
ATOM    607  CZ  TYR A  73       6.590   2.928  12.672  1.00 94.62           C  
ATOM    608  N   ASP A  74       1.014   6.930  14.344  1.00 93.94           N  
ATOM    609  CA  ASP A  74      -0.211   7.723  14.375  1.00 93.94           C  
ATOM    610  C   ASP A  74      -1.084   7.434  13.156  1.00 93.94           C  
ATOM    611  CB  ASP A  74       0.117   9.219  14.445  1.00 93.94           C  
ATOM    612  O   ASP A  74      -2.301   7.625  13.203  1.00 93.94           O  
ATOM    613  CG  ASP A  74       0.783   9.609  15.758  1.00 93.94           C  
ATOM    614  OD1 ASP A  74       0.423   9.062  16.812  1.00 93.94           O  
ATOM    615  OD2 ASP A  74       1.674  10.492  15.719  1.00 93.94           O  
ATOM    616  N   GLY A  75      -0.439   6.926  12.086  1.00 94.88           N  
ATOM    617  CA  GLY A  75      -1.143   6.668  10.836  1.00 94.88           C  
ATOM    618  C   GLY A  75      -0.238   6.141   9.742  1.00 94.88           C  
ATOM    619  O   GLY A  75       0.970   6.000   9.938  1.00 94.88           O  
ATOM    620  N   ILE A  76      -0.866   5.820   8.625  1.00 94.31           N  
ATOM    621  CA  ILE A  76      -0.154   5.285   7.469  1.00 94.31           C  
ATOM    622  C   ILE A  76      -0.301   6.238   6.285  1.00 94.31           C  
ATOM    623  CB  ILE A  76      -0.667   3.877   7.094  1.00 94.31           C  
ATOM    624  O   ILE A  76      -1.418   6.531   5.855  1.00 94.31           O  
ATOM    625  CG1 ILE A  76      -0.511   2.916   8.273  1.00 94.31           C  
ATOM    626  CG2 ILE A  76       0.066   3.348   5.855  1.00 94.31           C  
ATOM    627  CD1 ILE A  76      -1.281   1.611   8.125  1.00 94.31           C  
ATOM    628  N   LEU A  77       0.884   6.629   5.793  1.00 95.75           N  
ATOM    629  CA  LEU A  77       0.884   7.441   4.582  1.00 95.75           C  
ATOM    630  C   LEU A  77       1.127   6.578   3.350  1.00 95.75           C  
ATOM    631  CB  LEU A  77       1.950   8.539   4.676  1.00 95.75           C  
ATOM    632  O   LEU A  77       2.029   5.738   3.342  1.00 95.75           O  
ATOM    633  CG  LEU A  77       1.608   9.742   5.547  1.00 95.75           C  
ATOM    634  CD1 LEU A  77       2.850  10.602   5.773  1.00 95.75           C  
ATOM    635  CD2 LEU A  77       0.493  10.570   4.910  1.00 95.75           C  
ATOM    636  N   ALA A  78       0.213   6.863   2.332  1.00 94.00           N  
ATOM    637  CA  ALA A  78       0.354   6.082   1.107  1.00 94.00           C  
ATOM    638  C   ALA A  78      -0.096   6.879  -0.112  1.00 94.00           C  
ATOM    639  CB  ALA A  78      -0.442   4.781   1.212  1.00 94.00           C  
ATOM    640  O   ALA A  78      -0.922   7.789   0.005  1.00 94.00           O  
ATOM    641  N   VAL A  79       0.542   6.547  -1.221  1.00 93.44           N  
ATOM    642  CA  VAL A  79       0.086   7.035  -2.518  1.00 93.44           C  
ATOM    643  C   VAL A  79      -0.683   5.934  -3.246  1.00 93.44           C  
ATOM    644  CB  VAL A  79       1.268   7.523  -3.387  1.00 93.44           C  
ATOM    645  O   VAL A  79      -0.192   4.809  -3.381  1.00 93.44           O  
ATOM    646  CG1 VAL A  79       0.771   8.016  -4.746  1.00 93.44           C  
ATOM    647  CG2 VAL A  79       2.039   8.625  -2.666  1.00 93.44           C  
ATOM    648  N   ALA A  80      -1.917   6.305  -3.631  1.00 93.38           N  
ATOM    649  CA  ALA A  80      -2.758   5.281  -4.242  1.00 93.38           C  
ATOM    650  C   ALA A  80      -3.326   5.762  -5.574  1.00 93.38           C  
ATOM    651  CB  ALA A  80      -3.889   4.883  -3.297  1.00 93.38           C  
ATOM    652  O   ALA A  80      -3.637   6.945  -5.734  1.00 93.38           O  
ATOM    653  N   SER A  81      -3.393   4.859  -6.500  1.00 92.75           N  
ATOM    654  CA  SER A  81      -4.066   5.117  -7.770  1.00 92.75           C  
ATOM    655  C   SER A  81      -5.578   5.172  -7.590  1.00 92.75           C  
ATOM    656  CB  SER A  81      -3.701   4.043  -8.797  1.00 92.75           C  
ATOM    657  O   SER A  81      -6.090   4.906  -6.500  1.00 92.75           O  
ATOM    658  OG  SER A  81      -4.273   2.795  -8.445  1.00 92.75           O  
ATOM    659  N   HIS A  82      -6.160   5.508  -8.625  1.00 91.56           N  
ATOM    660  CA  HIS A  82      -7.617   5.535  -8.633  1.00 91.56           C  
ATOM    661  C   HIS A  82      -8.195   4.156  -8.312  1.00 91.56           C  
ATOM    662  CB  HIS A  82      -8.141   6.027  -9.977  1.00 91.56           C  
ATOM    663  O   HIS A  82      -9.125   4.035  -7.512  1.00 91.56           O  
ATOM    664  CG  HIS A  82      -9.633   6.121 -10.047  1.00 91.56           C  
ATOM    665  CD2 HIS A  82     -10.547   5.355 -10.695  1.00 91.56           C  
ATOM    666  ND1 HIS A  82     -10.352   7.098  -9.391  1.00 91.56           N  
ATOM    667  CE1 HIS A  82     -11.641   6.930  -9.633  1.00 91.56           C  
ATOM    668  NE2 HIS A  82     -11.781   5.883 -10.422  1.00 91.56           N  
ATOM    669  N   ALA A  83      -7.691   3.127  -8.961  1.00 90.62           N  
ATOM    670  CA  ALA A  83      -8.156   1.766  -8.719  1.00 90.62           C  
ATOM    671  C   ALA A  83      -7.969   1.377  -7.254  1.00 90.62           C  
ATOM    672  CB  ALA A  83      -7.426   0.780  -9.625  1.00 90.62           C  
ATOM    673  O   ALA A  83      -8.867   0.804  -6.637  1.00 90.62           O  
ATOM    674  N   MET A  84      -6.855   1.672  -6.707  1.00 91.25           N  
ATOM    675  CA  MET A  84      -6.574   1.383  -5.301  1.00 91.25           C  
ATOM    676  C   MET A  84      -7.520   2.154  -4.387  1.00 91.25           C  
ATOM    677  CB  MET A  84      -5.125   1.725  -4.961  1.00 91.25           C  
ATOM    678  O   MET A  84      -7.984   1.624  -3.377  1.00 91.25           O  
ATOM    679  CG  MET A  84      -4.723   1.347  -3.545  1.00 91.25           C  
ATOM    680  SD  MET A  84      -4.715  -0.468  -3.277  1.00 91.25           S  
ATOM    681  CE  MET A  84      -3.137  -0.901  -4.062  1.00 91.25           C  
ATOM    682  N   MET A  85      -7.844   3.361  -4.707  1.00 92.06           N  
ATOM    683  CA  MET A  85      -8.773   4.164  -3.920  1.00 92.06           C  
ATOM    684  C   MET A  85     -10.156   3.518  -3.883  1.00 92.06           C  
ATOM    685  CB  MET A  85      -8.875   5.582  -4.488  1.00 92.06           C  
ATOM    686  O   MET A  85     -10.852   3.578  -2.863  1.00 92.06           O  
ATOM    687  CG  MET A  85      -9.648   6.543  -3.600  1.00 92.06           C  
ATOM    688  SD  MET A  85      -8.898   6.730  -1.938  1.00 92.06           S  
ATOM    689  CE  MET A  85     -10.383   6.961  -0.931  1.00 92.06           C  
ATOM    690  N   HIS A  86     -10.508   2.951  -5.012  1.00 91.00           N  
ATOM    691  CA  HIS A  86     -11.789   2.248  -5.055  1.00 91.00           C  
ATOM    692  C   HIS A  86     -11.820   1.103  -4.051  1.00 91.00           C  
ATOM    693  CB  HIS A  86     -12.055   1.717  -6.465  1.00 91.00           C  
ATOM    694  O   HIS A  86     -12.828   0.902  -3.365  1.00 91.00           O  
ATOM    695  CG  HIS A  86     -12.508   2.770  -7.426  1.00 91.00           C  
ATOM    696  CD2 HIS A  86     -11.859   3.373  -8.453  1.00 91.00           C  
ATOM    697  ND1 HIS A  86     -13.766   3.322  -7.387  1.00 91.00           N  
ATOM    698  CE1 HIS A  86     -13.883   4.223  -8.352  1.00 91.00           C  
ATOM    699  NE2 HIS A  86     -12.734   4.270  -9.016  1.00 91.00           N  
ATOM    700  N   ILE A  87     -10.742   0.419  -3.912  1.00 89.44           N  
ATOM    701  CA  ILE A  87     -10.641  -0.698  -2.979  1.00 89.44           C  
ATOM    702  C   ILE A  87     -10.680  -0.177  -1.544  1.00 89.44           C  
ATOM    703  CB  ILE A  87      -9.359  -1.522  -3.217  1.00 89.44           C  
ATOM    704  O   ILE A  87     -11.391  -0.726  -0.697  1.00 89.44           O  
ATOM    705  CG1 ILE A  87      -9.406  -2.203  -4.590  1.00 89.44           C  
ATOM    706  CG2 ILE A  87      -9.164  -2.553  -2.100  1.00 89.44           C  
ATOM    707  CD1 ILE A  87      -8.078  -2.809  -5.027  1.00 89.44           C  
ATOM    708  N   ILE A  88      -9.977   0.872  -1.325  1.00 90.12           N  
ATOM    709  CA  ILE A  88      -9.891   1.451   0.011  1.00 90.12           C  
ATOM    710  C   ILE A  88     -11.258   1.966   0.443  1.00 90.12           C  
ATOM    711  CB  ILE A  88      -8.844   2.592   0.065  1.00 90.12           C  
ATOM    712  O   ILE A  88     -11.688   1.729   1.574  1.00 90.12           O  
ATOM    713  CG1 ILE A  88      -7.426   2.023  -0.056  1.00 90.12           C  
ATOM    714  CG2 ILE A  88      -9.000   3.406   1.353  1.00 90.12           C  
ATOM    715  CD1 ILE A  88      -6.359   3.078  -0.312  1.00 90.12           C  
ATOM    716  N   ARG A  89     -12.000   2.508  -0.415  1.00 88.81           N  
ATOM    717  CA  ARG A  89     -13.297   3.100  -0.099  1.00 88.81           C  
ATOM    718  C   ARG A  89     -14.320   2.021   0.241  1.00 88.81           C  
ATOM    719  CB  ARG A  89     -13.805   3.951  -1.266  1.00 88.81           C  
ATOM    720  O   ARG A  89     -15.172   2.217   1.111  1.00 88.81           O  
ATOM    721  CG  ARG A  89     -13.117   5.305  -1.380  1.00 88.81           C  
ATOM    722  CD  ARG A  89     -13.711   6.141  -2.504  1.00 88.81           C  
ATOM    723  NE  ARG A  89     -13.281   7.535  -2.422  1.00 88.81           N  
ATOM    724  NH1 ARG A  89     -14.664   8.281  -4.117  1.00 88.81           N  
ATOM    725  NH2 ARG A  89     -13.289   9.750  -3.029  1.00 88.81           N  
ATOM    726  CZ  ARG A  89     -13.750   8.516  -3.189  1.00 88.81           C  
ATOM    727  N   THR A  90     -14.078   0.907  -0.387  1.00 88.88           N  
ATOM    728  CA  THR A  90     -15.062  -0.158  -0.190  1.00 88.88           C  
ATOM    729  C   THR A  90     -14.680  -1.022   1.010  1.00 88.88           C  
ATOM    730  CB  THR A  90     -15.180  -1.042  -1.444  1.00 88.88           C  
ATOM    731  O   THR A  90     -15.500  -1.801   1.503  1.00 88.88           O  
ATOM    732  CG2 THR A  90     -15.617  -0.222  -2.654  1.00 88.88           C  
ATOM    733  OG1 THR A  90     -13.914  -1.649  -1.721  1.00 88.88           O  
ATOM    734  N   SER A  91     -13.531  -0.808   1.522  1.00 86.00           N  
ATOM    735  CA  SER A  91     -13.023  -1.640   2.611  1.00 86.00           C  
ATOM    736  C   SER A  91     -13.555  -1.166   3.959  1.00 86.00           C  
ATOM    737  CB  SER A  91     -11.492  -1.636   2.623  1.00 86.00           C  
ATOM    738  O   SER A  91     -13.562  -1.925   4.930  1.00 86.00           O  
ATOM    739  OG  SER A  91     -11.000  -0.390   3.084  1.00 86.00           O  
ATOM    740  N   GLY A  92     -14.000  -0.031   4.055  1.00 87.31           N  
ATOM    741  CA  GLY A  92     -14.406   0.534   5.332  1.00 87.31           C  
ATOM    742  C   GLY A  92     -13.266   1.203   6.078  1.00 87.31           C  
ATOM    743  O   GLY A  92     -13.461   1.722   7.180  1.00 87.31           O  
ATOM    744  N   TRP A  93     -12.039   1.069   5.492  1.00 92.00           N  
ATOM    745  CA  TRP A  93     -10.875   1.713   6.094  1.00 92.00           C  
ATOM    746  C   TRP A  93     -11.016   3.230   6.070  1.00 92.00           C  
ATOM    747  CB  TRP A  93      -9.594   1.298   5.363  1.00 92.00           C  
ATOM    748  O   TRP A  93     -11.273   3.820   5.016  1.00 92.00           O  
ATOM    749  CG  TRP A  93      -8.336   1.712   6.062  1.00 92.00           C  
ATOM    750  CD1 TRP A  93      -8.211   2.139   7.359  1.00 92.00           C  
ATOM    751  CD2 TRP A  93      -7.016   1.744   5.504  1.00 92.00           C  
ATOM    752  CE2 TRP A  93      -6.145   2.199   6.520  1.00 92.00           C  
ATOM    753  CE3 TRP A  93      -6.488   1.430   4.246  1.00 92.00           C  
ATOM    754  NE1 TRP A  93      -6.895   2.434   7.637  1.00 92.00           N  
ATOM    755  CH2 TRP A  93      -4.281   2.035   5.066  1.00 92.00           C  
ATOM    756  CZ2 TRP A  93      -4.770   2.348   6.309  1.00 92.00           C  
ATOM    757  CZ3 TRP A  93      -5.121   1.579   4.039  1.00 92.00           C  
ATOM    758  N   ASN A  94     -10.852   3.805   7.277  1.00 93.69           N  
ATOM    759  CA  ASN A  94     -10.891   5.258   7.402  1.00 93.69           C  
ATOM    760  C   ASN A  94      -9.625   5.906   6.848  1.00 93.69           C  
ATOM    761  CB  ASN A  94     -11.102   5.664   8.859  1.00 93.69           C  
ATOM    762  O   ASN A  94      -8.547   5.766   7.430  1.00 93.69           O  
ATOM    763  CG  ASN A  94     -11.336   7.156   9.023  1.00 93.69           C  
ATOM    764  ND2 ASN A  94     -11.266   7.637  10.258  1.00 93.69           N  
ATOM    765  OD1 ASN A  94     -11.578   7.867   8.047  1.00 93.69           O  
ATOM    766  N   VAL A  95      -9.797   6.613   5.766  1.00 95.12           N  
ATOM    767  CA  VAL A  95      -8.656   7.285   5.148  1.00 95.12           C  
ATOM    768  C   VAL A  95      -9.016   8.734   4.840  1.00 95.12           C  
ATOM    769  CB  VAL A  95      -8.203   6.562   3.859  1.00 95.12           C  
ATOM    770  O   VAL A  95     -10.172   9.055   4.566  1.00 95.12           O  
ATOM    771  CG1 VAL A  95      -7.719   5.148   4.172  1.00 95.12           C  
ATOM    772  CG2 VAL A  95      -9.344   6.527   2.840  1.00 95.12           C  
ATOM    773  N   THR A  96      -8.023   9.594   5.023  1.00 96.81           N  
ATOM    774  CA  THR A  96      -8.125  10.992   4.629  1.00 96.81           C  
ATOM    775  C   THR A  96      -7.277  11.273   3.389  1.00 96.81           C  
ATOM    776  CB  THR A  96      -7.691  11.930   5.770  1.00 96.81           C  
ATOM    777  O   THR A  96      -6.094  10.930   3.354  1.00 96.81           O  
ATOM    778  CG2 THR A  96      -7.828  13.398   5.363  1.00 96.81           C  
ATOM    779  OG1 THR A  96      -8.516  11.688   6.918  1.00 96.81           O  
ATOM    780  N   VAL A  97      -7.934  11.812   2.389  1.00 97.56           N  
ATOM    781  CA  VAL A  97      -7.172  12.258   1.228  1.00 97.56           C  
ATOM    782  C   VAL A  97      -6.492  13.594   1.538  1.00 97.56           C  
ATOM    783  CB  VAL A  97      -8.070  12.398  -0.023  1.00 97.56           C  
ATOM    784  O   VAL A  97      -7.164  14.617   1.710  1.00 97.56           O  
ATOM    785  CG1 VAL A  97      -7.254  12.891  -1.220  1.00 97.56           C  
ATOM    786  CG2 VAL A  97      -8.742  11.062  -0.344  1.00 97.56           C  
ATOM    787  N   LEU A  98      -5.188  13.570   1.599  1.00 97.94           N  
ATOM    788  CA  LEU A  98      -4.441  14.781   1.932  1.00 97.94           C  
ATOM    789  C   LEU A  98      -4.223  15.641   0.692  1.00 97.94           C  
ATOM    790  CB  LEU A  98      -3.094  14.422   2.562  1.00 97.94           C  
ATOM    791  O   LEU A  98      -4.289  16.875   0.766  1.00 97.94           O  
ATOM    792  CG  LEU A  98      -3.148  13.664   3.893  1.00 97.94           C  
ATOM    793  CD1 LEU A  98      -1.743  13.281   4.340  1.00 97.94           C  
ATOM    794  CD2 LEU A  98      -3.840  14.516   4.957  1.00 97.94           C  
ATOM    795  N   GLU A  99      -3.977  14.969  -0.408  1.00 97.75           N  
ATOM    796  CA  GLU A  99      -3.723  15.664  -1.666  1.00 97.75           C  
ATOM    797  C   GLU A  99      -4.059  14.781  -2.863  1.00 97.75           C  
ATOM    798  CB  GLU A  99      -2.262  16.125  -1.742  1.00 97.75           C  
ATOM    799  O   GLU A  99      -4.000  13.555  -2.771  1.00 97.75           O  
ATOM    800  CG  GLU A  99      -1.977  17.078  -2.889  1.00 97.75           C  
ATOM    801  CD  GLU A  99      -0.616  17.750  -2.783  1.00 97.75           C  
ATOM    802  OE1 GLU A  99      -0.224  18.469  -3.723  1.00 97.75           O  
ATOM    803  OE2 GLU A  99       0.064  17.547  -1.753  1.00 97.75           O  
ATOM    804  N   THR A 100      -4.453  15.492  -4.008  1.00 97.50           N  
ATOM    805  CA  THR A 100      -4.656  14.805  -5.277  1.00 97.50           C  
ATOM    806  C   THR A 100      -3.662  15.297  -6.324  1.00 97.50           C  
ATOM    807  CB  THR A 100      -6.094  15.000  -5.797  1.00 97.50           C  
ATOM    808  O   THR A 100      -3.475  16.500  -6.488  1.00 97.50           O  
ATOM    809  CG2 THR A 100      -6.324  14.227  -7.086  1.00 97.50           C  
ATOM    810  OG1 THR A 100      -7.020  14.547  -4.801  1.00 97.50           O  
ATOM    811  N   GLY A 101      -2.998  14.375  -6.852  1.00 95.81           N  
ATOM    812  CA  GLY A 101      -2.072  14.695  -7.930  1.00 95.81           C  
ATOM    813  C   GLY A 101      -2.424  14.008  -9.234  1.00 95.81           C  
ATOM    814  O   GLY A 101      -3.523  13.477  -9.391  1.00 95.81           O  
ATOM    815  N   VAL A 102      -1.502  14.250 -10.242  1.00 94.88           N  
ATOM    816  CA  VAL A 102      -1.685  13.641 -11.555  1.00 94.88           C  
ATOM    817  C   VAL A 102      -0.465  12.789 -11.898  1.00 94.88           C  
ATOM    818  CB  VAL A 102      -1.922  14.703 -12.648  1.00 94.88           C  
ATOM    819  O   VAL A 102       0.675  13.227 -11.734  1.00 94.88           O  
ATOM    820  CG1 VAL A 102      -2.146  14.039 -14.008  1.00 94.88           C  
ATOM    821  CG2 VAL A 102      -3.109  15.594 -12.281  1.00 94.88           C  
ATOM    822  N   SER A 103      -0.715  11.602 -12.305  1.00 92.00           N  
ATOM    823  CA  SER A 103       0.372  10.688 -12.656  1.00 92.00           C  
ATOM    824  C   SER A 103       0.942  11.016 -14.031  1.00 92.00           C  
ATOM    825  CB  SER A 103      -0.112   9.242 -12.625  1.00 92.00           C  
ATOM    826  O   SER A 103       0.453  11.922 -14.711  1.00 92.00           O  
ATOM    827  OG  SER A 103      -0.918   8.953 -13.758  1.00 92.00           O  
ATOM    828  N   GLU A 104       1.895  10.305 -14.445  1.00 90.69           N  
ATOM    829  CA  GLU A 104       2.539  10.430 -15.750  1.00 90.69           C  
ATOM    830  C   GLU A 104       1.579  10.047 -16.875  1.00 90.69           C  
ATOM    831  CB  GLU A 104       3.793   9.555 -15.812  1.00 90.69           C  
ATOM    832  O   GLU A 104       1.814  10.383 -18.047  1.00 90.69           O  
ATOM    833  CG  GLU A 104       3.504   8.055 -15.750  1.00 90.69           C  
ATOM    834  CD  GLU A 104       3.447   7.520 -14.328  1.00 90.69           C  
ATOM    835  OE1 GLU A 104       3.738   6.316 -14.125  1.00 90.69           O  
ATOM    836  OE2 GLU A 104       3.107   8.305 -13.414  1.00 90.69           O  
ATOM    837  N   LYS A 105       0.552   9.391 -16.469  1.00 91.56           N  
ATOM    838  CA  LYS A 105      -0.435   8.953 -17.453  1.00 91.56           C  
ATOM    839  C   LYS A 105      -1.656   9.867 -17.453  1.00 91.56           C  
ATOM    840  CB  LYS A 105      -0.862   7.508 -17.172  1.00 91.56           C  
ATOM    841  O   LYS A 105      -2.715   9.500 -17.969  1.00 91.56           O  
ATOM    842  CG  LYS A 105       0.276   6.500 -17.250  1.00 91.56           C  
ATOM    843  CD  LYS A 105      -0.205   5.090 -16.938  1.00 91.56           C  
ATOM    844  CE  LYS A 105       0.932   4.078 -17.016  1.00 91.56           C  
ATOM    845  NZ  LYS A 105       0.454   2.686 -16.766  1.00 91.56           N  
ATOM    846  N   ASP A 106      -1.576  10.969 -16.797  1.00 93.62           N  
ATOM    847  CA  ASP A 106      -2.637  11.969 -16.719  1.00 93.62           C  
ATOM    848  C   ASP A 106      -3.859  11.406 -15.992  1.00 93.62           C  
ATOM    849  CB  ASP A 106      -3.033  12.453 -18.109  1.00 93.62           C  
ATOM    850  O   ASP A 106      -4.996  11.641 -16.406  1.00 93.62           O  
ATOM    851  CG  ASP A 106      -3.762  13.789 -18.094  1.00 93.62           C  
ATOM    852  OD1 ASP A 106      -3.506  14.609 -17.188  1.00 93.62           O  
ATOM    853  OD2 ASP A 106      -4.602  14.016 -18.984  1.00 93.62           O  
ATOM    854  N   GLU A 107      -3.551  10.523 -14.984  1.00 93.38           N  
ATOM    855  CA  GLU A 107      -4.570   9.945 -14.109  1.00 93.38           C  
ATOM    856  C   GLU A 107      -4.410  10.445 -12.672  1.00 93.38           C  
ATOM    857  CB  GLU A 107      -4.516   8.422 -14.141  1.00 93.38           C  
ATOM    858  O   GLU A 107      -3.297  10.734 -12.234  1.00 93.38           O  
ATOM    859  CG  GLU A 107      -4.824   7.824 -15.508  1.00 93.38           C  
ATOM    860  CD  GLU A 107      -4.680   6.312 -15.555  1.00 93.38           C  
ATOM    861  OE1 GLU A 107      -5.191   5.680 -16.500  1.00 93.38           O  
ATOM    862  OE2 GLU A 107      -4.043   5.754 -14.633  1.00 93.38           O  
ATOM    863  N   PRO A 108      -5.531  10.484 -11.953  1.00 94.75           N  
ATOM    864  CA  PRO A 108      -5.410  10.953 -10.570  1.00 94.75           C  
ATOM    865  C   PRO A 108      -4.660   9.969  -9.680  1.00 94.75           C  
ATOM    866  CB  PRO A 108      -6.863  11.102 -10.117  1.00 94.75           C  
ATOM    867  O   PRO A 108      -4.840   8.750  -9.805  1.00 94.75           O  
ATOM    868  CG  PRO A 108      -7.633  10.172 -10.992  1.00 94.75           C  
ATOM    869  CD  PRO A 108      -6.949  10.102 -12.328  1.00 94.75           C  
ATOM    870  N   VAL A 109      -3.838  10.539  -8.797  1.00 95.62           N  
ATOM    871  CA  VAL A 109      -3.195   9.805  -7.715  1.00 95.62           C  
ATOM    872  C   VAL A 109      -3.438  10.523  -6.387  1.00 95.62           C  
ATOM    873  CB  VAL A 109      -1.680   9.641  -7.961  1.00 95.62           C  
ATOM    874  O   VAL A 109      -3.553  11.750  -6.352  1.00 95.62           O  
ATOM    875  CG1 VAL A 109      -1.425   8.703  -9.141  1.00 95.62           C  
ATOM    876  CG2 VAL A 109      -1.026  11.000  -8.203  1.00 95.62           C  
ATOM    877  N   TYR A 110      -3.598   9.734  -5.359  1.00 97.25           N  
ATOM    878  CA  TYR A 110      -4.023  10.297  -4.086  1.00 97.25           C  
ATOM    879  C   TYR A 110      -2.982  10.039  -3.000  1.00 97.25           C  
ATOM    880  CB  TYR A 110      -5.371   9.703  -3.660  1.00 97.25           C  
ATOM    881  O   TYR A 110      -2.516   8.914  -2.830  1.00 97.25           O  
ATOM    882  CG  TYR A 110      -6.434   9.781  -4.730  1.00 97.25           C  
ATOM    883  CD1 TYR A 110      -7.254  10.898  -4.848  1.00 97.25           C  
ATOM    884  CD2 TYR A 110      -6.613   8.734  -5.629  1.00 97.25           C  
ATOM    885  CE1 TYR A 110      -8.234  10.977  -5.832  1.00 97.25           C  
ATOM    886  CE2 TYR A 110      -7.590   8.797  -6.617  1.00 97.25           C  
ATOM    887  OH  TYR A 110      -9.359   9.984  -7.688  1.00 97.25           O  
ATOM    888  CZ  TYR A 110      -8.398   9.922  -6.711  1.00 97.25           C  
ATOM    889  N   LEU A 111      -2.594  11.164  -2.385  1.00 97.56           N  
ATOM    890  CA  LEU A 111      -1.864  11.023  -1.129  1.00 97.56           C  
ATOM    891  C   LEU A 111      -2.826  10.852   0.042  1.00 97.56           C  
ATOM    892  CB  LEU A 111      -0.966  12.242  -0.891  1.00 97.56           C  
ATOM    893  O   LEU A 111      -3.633  11.742   0.324  1.00 97.56           O  
ATOM    894  CG  LEU A 111      -0.162  12.242   0.410  1.00 97.56           C  
ATOM    895  CD1 LEU A 111       0.840  11.094   0.417  1.00 97.56           C  
ATOM    896  CD2 LEU A 111       0.548  13.578   0.594  1.00 97.56           C  
ATOM    897  N   LEU A 112      -2.645   9.688   0.729  1.00 96.94           N  
ATOM    898  CA  LEU A 112      -3.625   9.305   1.741  1.00 96.94           C  
ATOM    899  C   LEU A 112      -2.977   9.219   3.119  1.00 96.94           C  
ATOM    900  CB  LEU A 112      -4.273   7.965   1.385  1.00 96.94           C  
ATOM    901  O   LEU A 112      -1.808   8.844   3.238  1.00 96.94           O  
ATOM    902  CG  LEU A 112      -4.848   7.844  -0.027  1.00 96.94           C  
ATOM    903  CD1 LEU A 112      -5.223   6.395  -0.324  1.00 96.94           C  
ATOM    904  CD2 LEU A 112      -6.059   8.758  -0.192  1.00 96.94           C  
ATOM    905  N   LEU A 113      -3.789   9.641   4.102  1.00 97.25           N  
ATOM    906  CA  LEU A 113      -3.531   9.258   5.488  1.00 97.25           C  
ATOM    907  C   LEU A 113      -4.535   8.211   5.957  1.00 97.25           C  
ATOM    908  CB  LEU A 113      -3.590  10.484   6.402  1.00 97.25           C  
ATOM    909  O   LEU A 113      -5.723   8.508   6.113  1.00 97.25           O  
ATOM    910  CG  LEU A 113      -3.480  10.219   7.902  1.00 97.25           C  
ATOM    911  CD1 LEU A 113      -2.105   9.648   8.242  1.00 97.25           C  
ATOM    912  CD2 LEU A 113      -3.750  11.492   8.695  1.00 97.25           C  
ATOM    913  N   GLY A 114      -3.953   6.953   6.129  1.00 94.69           N  
ATOM    914  CA  GLY A 114      -4.773   5.902   6.711  1.00 94.69           C  
ATOM    915  C   GLY A 114      -4.793   5.934   8.227  1.00 94.69           C  
ATOM    916  O   GLY A 114      -3.744   5.844   8.867  1.00 94.69           O  
ATOM    917  N   HIS A 115      -5.965   6.000   8.750  1.00 94.88           N  
ATOM    918  CA  HIS A 115      -6.109   6.059  10.203  1.00 94.88           C  
ATOM    919  C   HIS A 115      -6.004   4.672  10.820  1.00 94.88           C  
ATOM    920  CB  HIS A 115      -7.441   6.707  10.578  1.00 94.88           C  
ATOM    921  O   HIS A 115      -6.465   3.688  10.234  1.00 94.88           O  
ATOM    922  CG  HIS A 115      -7.586   8.109  10.094  1.00 94.88           C  
ATOM    923  CD2 HIS A 115      -8.195   8.609   8.992  1.00 94.88           C  
ATOM    924  ND1 HIS A 115      -7.059   9.195  10.766  1.00 94.88           N  
ATOM    925  CE1 HIS A 115      -7.344  10.297  10.102  1.00 94.88           C  
ATOM    926  NE2 HIS A 115      -8.031   9.977   9.023  1.00 94.88           N  
ATOM    927  N   VAL A 116      -5.297   4.641  11.984  1.00 93.69           N  
ATOM    928  CA  VAL A 116      -5.062   3.365  12.656  1.00 93.69           C  
ATOM    929  C   VAL A 116      -5.969   3.254  13.883  1.00 93.69           C  
ATOM    930  CB  VAL A 116      -3.584   3.203  13.070  1.00 93.69           C  
ATOM    931  O   VAL A 116      -5.562   2.717  14.914  1.00 93.69           O  
ATOM    932  CG1 VAL A 116      -2.693   3.053  11.836  1.00 93.69           C  
ATOM    933  CG2 VAL A 116      -3.135   4.391  13.914  1.00 93.69           C  
ATOM    934  N   ASP A 117      -7.250   3.785  13.789  1.00 92.31           N  
ATOM    935  CA  ASP A 117      -8.234   3.764  14.867  1.00 92.31           C  
ATOM    936  C   ASP A 117      -8.922   2.402  14.953  1.00 92.31           C  
ATOM    937  CB  ASP A 117      -9.273   4.867  14.664  1.00 92.31           C  
ATOM    938  O   ASP A 117      -8.938   1.645  13.977  1.00 92.31           O  
ATOM    939  CG  ASP A 117     -10.023   4.746  13.344  1.00 92.31           C  
ATOM    940  OD1 ASP A 117     -11.156   4.223  13.336  1.00 92.31           O  
ATOM    941  OD2 ASP A 117      -9.469   5.168  12.312  1.00 92.31           O  
ATOM    942  N   SER A 118      -9.383   2.078  16.062  1.00 90.12           N  
ATOM    943  CA  SER A 118     -10.008   0.797  16.359  1.00 90.12           C  
ATOM    944  C   SER A 118     -11.188   0.532  15.422  1.00 90.12           C  
ATOM    945  CB  SER A 118     -10.484   0.755  17.812  1.00 90.12           C  
ATOM    946  O   SER A 118     -11.430  -0.612  15.039  1.00 90.12           O  
ATOM    947  OG  SER A 118      -9.391   0.888  18.703  1.00 90.12           O  
ATOM    948  N   GLU A 119     -11.859   1.587  15.055  1.00 90.88           N  
ATOM    949  CA  GLU A 119     -13.000   1.430  14.172  1.00 90.88           C  
ATOM    950  C   GLU A 119     -12.570   0.938  12.789  1.00 90.88           C  
ATOM    951  CB  GLU A 119     -13.766   2.750  14.039  1.00 90.88           C  
ATOM    952  O   GLU A 119     -13.219   0.069  12.203  1.00 90.88           O  
ATOM    953  CG  GLU A 119     -15.102   2.619  13.320  1.00 90.88           C  
ATOM    954  CD  GLU A 119     -15.898   3.912  13.297  1.00 90.88           C  
ATOM    955  OE1 GLU A 119     -17.031   3.922  12.750  1.00 90.88           O  
ATOM    956  OE2 GLU A 119     -15.398   4.926  13.836  1.00 90.88           O  
ATOM    957  N   SER A 120     -11.523   1.547  12.250  1.00 89.75           N  
ATOM    958  CA  SER A 120     -10.984   1.099  10.977  1.00 89.75           C  
ATOM    959  C   SER A 120     -10.578  -0.370  11.031  1.00 89.75           C  
ATOM    960  CB  SER A 120      -9.781   1.954  10.570  1.00 89.75           C  
ATOM    961  O   SER A 120     -10.875  -1.136  10.109  1.00 89.75           O  
ATOM    962  OG  SER A 120     -10.188   3.275  10.258  1.00 89.75           O  
ATOM    963  N   GLN A 121      -9.914  -0.752  12.117  1.00 87.88           N  
ATOM    964  CA  GLN A 121      -9.508  -2.139  12.312  1.00 87.88           C  
ATOM    965  C   GLN A 121     -10.719  -3.068  12.352  1.00 87.88           C  
ATOM    966  CB  GLN A 121      -8.695  -2.285  13.602  1.00 87.88           C  
ATOM    967  O   GLN A 121     -10.719  -4.117  11.695  1.00 87.88           O  
ATOM    968  CG  GLN A 121      -8.133  -3.682  13.820  1.00 87.88           C  
ATOM    969  CD  GLN A 121      -7.453  -3.838  15.172  1.00 87.88           C  
ATOM    970  NE2 GLN A 121      -6.270  -4.438  15.172  1.00 87.88           N  
ATOM    971  OE1 GLN A 121      -7.992  -3.422  16.203  1.00 87.88           O  
ATOM    972  N   ARG A 122     -11.703  -2.727  13.023  1.00 88.00           N  
ATOM    973  CA  ARG A 122     -12.922  -3.527  13.172  1.00 88.00           C  
ATOM    974  C   ARG A 122     -13.609  -3.723  11.828  1.00 88.00           C  
ATOM    975  CB  ARG A 122     -13.883  -2.869  14.164  1.00 88.00           C  
ATOM    976  O   ARG A 122     -14.023  -4.836  11.492  1.00 88.00           O  
ATOM    977  CG  ARG A 122     -15.102  -3.713  14.484  1.00 88.00           C  
ATOM    978  CD  ARG A 122     -16.078  -2.971  15.398  1.00 88.00           C  
ATOM    979  NE  ARG A 122     -15.391  -2.352  16.531  1.00 88.00           N  
ATOM    980  NH1 ARG A 122     -17.312  -1.979  17.750  1.00 88.00           N  
ATOM    981  NH2 ARG A 122     -15.273  -1.348  18.594  1.00 88.00           N  
ATOM    982  CZ  ARG A 122     -15.992  -1.894  17.625  1.00 88.00           C  
ATOM    983  N   LYS A 123     -13.797  -2.691  11.047  1.00 88.06           N  
ATOM    984  CA  LYS A 123     -14.484  -2.744   9.758  1.00 88.06           C  
ATOM    985  C   LYS A 123     -13.719  -3.615   8.766  1.00 88.06           C  
ATOM    986  CB  LYS A 123     -14.664  -1.337   9.188  1.00 88.06           C  
ATOM    987  O   LYS A 123     -14.320  -4.395   8.031  1.00 88.06           O  
ATOM    988  CG  LYS A 123     -15.742  -0.520   9.891  1.00 88.06           C  
ATOM    989  CD  LYS A 123     -15.930   0.838   9.227  1.00 88.06           C  
ATOM    990  CE  LYS A 123     -17.078   1.617   9.859  1.00 88.06           C  
ATOM    991  NZ  LYS A 123     -17.219   2.975   9.258  1.00 88.06           N  
ATOM    992  N   LEU A 124     -12.406  -3.430   8.812  1.00 86.00           N  
ATOM    993  CA  LEU A 124     -11.602  -4.246   7.910  1.00 86.00           C  
ATOM    994  C   LEU A 124     -11.688  -5.719   8.289  1.00 86.00           C  
ATOM    995  CB  LEU A 124     -10.141  -3.781   7.930  1.00 86.00           C  
ATOM    996  O   LEU A 124     -11.812  -6.582   7.414  1.00 86.00           O  
ATOM    997  CG  LEU A 124      -9.836  -2.482   7.180  1.00 86.00           C  
ATOM    998  CD1 LEU A 124      -8.422  -2.002   7.512  1.00 86.00           C  
ATOM    999  CD2 LEU A 124     -10.000  -2.678   5.680  1.00 86.00           C  
ATOM   1000  N   LYS A 125     -11.812  -5.980   9.547  1.00 81.94           N  
ATOM   1001  CA  LYS A 125     -11.961  -7.352  10.031  1.00 81.94           C  
ATOM   1002  C   LYS A 125     -13.297  -7.949   9.609  1.00 81.94           C  
ATOM   1003  CB  LYS A 125     -11.828  -7.395  11.555  1.00 81.94           C  
ATOM   1004  O   LYS A 125     -13.359  -9.094   9.156  1.00 81.94           O  
ATOM   1005  CG  LYS A 125     -10.406  -7.207  12.062  1.00 81.94           C  
ATOM   1006  CD  LYS A 125     -10.312  -7.438  13.562  1.00 81.94           C  
ATOM   1007  CE  LYS A 125     -10.938  -6.289  14.344  1.00 81.94           C  
ATOM   1008  NZ  LYS A 125     -10.797  -6.477  15.820  1.00 81.94           N  
ATOM   1009  N   ALA A 126     -14.227  -7.227   9.828  1.00 83.31           N  
ATOM   1010  CA  ALA A 126     -15.570  -7.684   9.508  1.00 83.31           C  
ATOM   1011  C   ALA A 126     -15.695  -8.031   8.023  1.00 83.31           C  
ATOM   1012  CB  ALA A 126     -16.594  -6.621   9.883  1.00 83.31           C  
ATOM   1013  O   ALA A 126     -16.328  -9.023   7.660  1.00 83.31           O  
ATOM   1014  N   LYS A 127     -15.070  -7.246   7.207  1.00 80.94           N  
ATOM   1015  CA  LYS A 127     -15.125  -7.473   5.766  1.00 80.94           C  
ATOM   1016  C   LYS A 127     -14.391  -8.758   5.387  1.00 80.94           C  
ATOM   1017  CB  LYS A 127     -14.523  -6.285   5.012  1.00 80.94           C  
ATOM   1018  O   LYS A 127     -14.875  -9.531   4.555  1.00 80.94           O  
ATOM   1019  CG  LYS A 127     -14.781  -6.316   3.512  1.00 80.94           C  
ATOM   1020  CD  LYS A 127     -14.539  -4.949   2.879  1.00 80.94           C  
ATOM   1021  CE  LYS A 127     -14.883  -4.957   1.395  1.00 80.94           C  
ATOM   1022  NZ  LYS A 127     -14.797  -3.588   0.803  1.00 80.94           N  
ATOM   1023  N   ILE A 128     -13.234  -8.961   5.926  1.00 77.75           N  
ATOM   1024  CA  ILE A 128     -12.445 -10.164   5.656  1.00 77.75           C  
ATOM   1025  C   ILE A 128     -13.203 -11.398   6.141  1.00 77.75           C  
ATOM   1026  CB  ILE A 128     -11.055 -10.086   6.328  1.00 77.75           C  
ATOM   1027  O   ILE A 128     -13.266 -12.406   5.434  1.00 77.75           O  
ATOM   1028  CG1 ILE A 128     -10.203  -8.992   5.676  1.00 77.75           C  
ATOM   1029  CG2 ILE A 128     -10.344 -11.445   6.258  1.00 77.75           C  
ATOM   1030  CD1 ILE A 128      -8.906  -8.688   6.418  1.00 77.75           C  
ATOM   1031  N   PHE A 129     -13.797 -11.227   7.270  1.00 76.19           N  
ATOM   1032  CA  PHE A 129     -14.531 -12.336   7.863  1.00 76.19           C  
ATOM   1033  C   PHE A 129     -15.750 -12.688   7.020  1.00 76.19           C  
ATOM   1034  CB  PHE A 129     -14.969 -11.992   9.289  1.00 76.19           C  
ATOM   1035  O   PHE A 129     -16.125 -13.859   6.902  1.00 76.19           O  
ATOM   1036  CG  PHE A 129     -15.484 -13.172  10.070  1.00 76.19           C  
ATOM   1037  CD1 PHE A 129     -16.844 -13.375  10.219  1.00 76.19           C  
ATOM   1038  CD2 PHE A 129     -14.609 -14.078  10.648  1.00 76.19           C  
ATOM   1039  CE1 PHE A 129     -17.328 -14.461  10.938  1.00 76.19           C  
ATOM   1040  CE2 PHE A 129     -15.086 -15.164  11.375  1.00 76.19           C  
ATOM   1041  CZ  PHE A 129     -16.453 -15.359  11.516  1.00 76.19           C  
ATOM   1042  N   SER A 130     -16.422 -11.680   6.566  1.00 78.12           N  
ATOM   1043  CA  SER A 130     -17.625 -11.922   5.766  1.00 78.12           C  
ATOM   1044  C   SER A 130     -17.281 -12.672   4.480  1.00 78.12           C  
ATOM   1045  CB  SER A 130     -18.312 -10.602   5.430  1.00 78.12           C  
ATOM   1046  O   SER A 130     -18.094 -13.445   3.977  1.00 78.12           O  
ATOM   1047  OG  SER A 130     -17.547  -9.859   4.484  1.00 78.12           O  
ATOM   1048  N   LYS A 131     -16.031 -12.578   4.039  1.00 75.19           N  
ATOM   1049  CA  LYS A 131     -15.625 -13.188   2.777  1.00 75.19           C  
ATOM   1050  C   LYS A 131     -15.070 -14.594   3.004  1.00 75.19           C  
ATOM   1051  CB  LYS A 131     -14.586 -12.320   2.072  1.00 75.19           C  
ATOM   1052  O   LYS A 131     -15.250 -15.484   2.168  1.00 75.19           O  
ATOM   1053  CG  LYS A 131     -14.320 -12.719   0.630  1.00 75.19           C  
ATOM   1054  CD  LYS A 131     -13.492 -11.672  -0.098  1.00 75.19           C  
ATOM   1055  CE  LYS A 131     -13.141 -12.117  -1.512  1.00 75.19           C  
ATOM   1056  NZ  LYS A 131     -12.352 -11.078  -2.240  1.00 75.19           N  
ATOM   1057  N   TYR A 132     -14.398 -14.797   4.172  1.00 69.00           N  
ATOM   1058  CA  TYR A 132     -13.664 -16.031   4.414  1.00 69.00           C  
ATOM   1059  C   TYR A 132     -14.211 -16.766   5.637  1.00 69.00           C  
ATOM   1060  CB  TYR A 132     -12.172 -15.750   4.602  1.00 69.00           C  
ATOM   1061  O   TYR A 132     -14.477 -16.141   6.668  1.00 69.00           O  
ATOM   1062  CG  TYR A 132     -11.508 -15.172   3.379  1.00 69.00           C  
ATOM   1063  CD1 TYR A 132     -11.070 -15.992   2.340  1.00 69.00           C  
ATOM   1064  CD2 TYR A 132     -11.305 -13.797   3.260  1.00 69.00           C  
ATOM   1065  CE1 TYR A 132     -10.461 -15.461   1.212  1.00 69.00           C  
ATOM   1066  CE2 TYR A 132     -10.688 -13.258   2.137  1.00 69.00           C  
ATOM   1067  OH  TYR A 132      -9.664 -13.562   0.003  1.00 69.00           O  
ATOM   1068  CZ  TYR A 132     -10.273 -14.094   1.118  1.00 69.00           C  
ATOM   1069  N   SER A 133     -15.430 -17.312   5.629  1.00 63.78           N  
ATOM   1070  CA  SER A 133     -16.031 -18.109   6.691  1.00 63.78           C  
ATOM   1071  C   SER A 133     -14.969 -18.672   7.629  1.00 63.78           C  
ATOM   1072  CB  SER A 133     -16.859 -19.234   6.105  1.00 63.78           C  
ATOM   1073  O   SER A 133     -14.578 -19.828   7.500  1.00 63.78           O  
ATOM   1074  OG  SER A 133     -17.750 -19.766   7.074  1.00 63.78           O  
ATOM   1075  N   THR A 134     -13.930 -17.938   8.047  1.00 60.00           N  
ATOM   1076  CA  THR A 134     -12.945 -18.531   8.945  1.00 60.00           C  
ATOM   1077  C   THR A 134     -13.453 -18.516  10.391  1.00 60.00           C  
ATOM   1078  CB  THR A 134     -11.594 -17.797   8.867  1.00 60.00           C  
ATOM   1079  O   THR A 134     -14.305 -17.688  10.742  1.00 60.00           O  
ATOM   1080  CG2 THR A 134     -10.703 -18.406   7.785  1.00 60.00           C  
ATOM   1081  OG1 THR A 134     -11.828 -16.422   8.562  1.00 60.00           O  
ATOM   1082  N   ALA A 135     -13.195 -19.562  11.273  1.00 57.34           N  
ATOM   1083  CA  ALA A 135     -13.695 -19.984  12.570  1.00 57.34           C  
ATOM   1084  C   ALA A 135     -13.117 -19.125  13.695  1.00 57.34           C  
ATOM   1085  CB  ALA A 135     -13.367 -21.469  12.820  1.00 57.34           C  
ATOM   1086  O   ALA A 135     -13.805 -18.828  14.672  1.00 57.34           O  
ATOM   1087  N   ASP A 136     -12.117 -18.062  13.453  1.00 68.62           N  
ATOM   1088  CA  ASP A 136     -11.727 -17.359  14.664  1.00 68.62           C  
ATOM   1089  C   ASP A 136     -11.328 -15.914  14.344  1.00 68.62           C  
ATOM   1090  CB  ASP A 136     -10.578 -18.078  15.367  1.00 68.62           C  
ATOM   1091  O   ASP A 136     -10.234 -15.672  13.828  1.00 68.62           O  
ATOM   1092  CG  ASP A 136     -10.273 -17.500  16.734  1.00 68.62           C  
ATOM   1093  OD1 ASP A 136     -10.898 -16.500  17.141  1.00 68.62           O  
ATOM   1094  OD2 ASP A 136      -9.391 -18.062  17.422  1.00 68.62           O  
ATOM   1095  N   GLU A 137     -12.125 -14.906  14.469  1.00 68.94           N  
ATOM   1096  CA  GLU A 137     -11.945 -13.469  14.273  1.00 68.94           C  
ATOM   1097  C   GLU A 137     -10.789 -12.938  15.109  1.00 68.94           C  
ATOM   1098  CB  GLU A 137     -13.234 -12.719  14.625  1.00 68.94           C  
ATOM   1099  O   GLU A 137     -10.125 -11.977  14.711  1.00 68.94           O  
ATOM   1100  CG  GLU A 137     -13.211 -11.250  14.250  1.00 68.94           C  
ATOM   1101  CD  GLU A 137     -14.500 -10.516  14.594  1.00 68.94           C  
ATOM   1102  OE1 GLU A 137     -14.555  -9.281  14.430  1.00 68.94           O  
ATOM   1103  OE2 GLU A 137     -15.461 -11.188  15.031  1.00 68.94           O  
ATOM   1104  N   THR A 138     -10.523 -13.602  16.250  1.00 72.00           N  
ATOM   1105  CA  THR A 138      -9.539 -13.094  17.203  1.00 72.00           C  
ATOM   1106  C   THR A 138      -8.125 -13.203  16.625  1.00 72.00           C  
ATOM   1107  CB  THR A 138      -9.609 -13.859  18.531  1.00 72.00           C  
ATOM   1108  O   THR A 138      -7.230 -12.469  17.047  1.00 72.00           O  
ATOM   1109  CG2 THR A 138     -10.961 -13.656  19.203  1.00 72.00           C  
ATOM   1110  OG1 THR A 138      -9.422 -15.258  18.281  1.00 72.00           O  
ATOM   1111  N   ARG A 139      -7.898 -14.070  15.672  1.00 72.62           N  
ATOM   1112  CA  ARG A 139      -6.590 -14.266  15.055  1.00 72.62           C  
ATOM   1113  C   ARG A 139      -6.180 -13.039  14.242  1.00 72.62           C  
ATOM   1114  CB  ARG A 139      -6.590 -15.508  14.172  1.00 72.62           C  
ATOM   1115  O   ARG A 139      -4.988 -12.781  14.062  1.00 72.62           O  
ATOM   1116  CG  ARG A 139      -6.566 -16.812  14.945  1.00 72.62           C  
ATOM   1117  CD  ARG A 139      -6.414 -18.016  14.016  1.00 72.62           C  
ATOM   1118  NE  ARG A 139      -5.012 -18.344  13.781  1.00 72.62           N  
ATOM   1119  NH1 ARG A 139      -5.441 -20.328  12.672  1.00 72.62           N  
ATOM   1120  NH2 ARG A 139      -3.281 -19.625  12.984  1.00 72.62           N  
ATOM   1121  CZ  ARG A 139      -4.582 -19.422  13.148  1.00 72.62           C  
ATOM   1122  N   LEU A 140      -7.137 -12.281  13.945  1.00 72.94           N  
ATOM   1123  CA  LEU A 140      -6.859 -11.125  13.086  1.00 72.94           C  
ATOM   1124  C   LEU A 140      -6.430  -9.922  13.922  1.00 72.94           C  
ATOM   1125  CB  LEU A 140      -8.094 -10.773  12.258  1.00 72.94           C  
ATOM   1126  O   LEU A 140      -6.047  -8.891  13.367  1.00 72.94           O  
ATOM   1127  CG  LEU A 140      -8.516 -11.789  11.195  1.00 72.94           C  
ATOM   1128  CD1 LEU A 140      -9.805 -11.344  10.516  1.00 72.94           C  
ATOM   1129  CD2 LEU A 140      -7.402 -11.977  10.164  1.00 72.94           C  
ATOM   1130  N   ASN A 141      -6.477 -10.156  15.273  1.00 73.62           N  
ATOM   1131  CA  ASN A 141      -6.035  -9.078  16.156  1.00 73.62           C  
ATOM   1132  C   ASN A 141      -4.516  -9.078  16.328  1.00 73.62           C  
ATOM   1133  CB  ASN A 141      -6.723  -9.180  17.516  1.00 73.62           C  
ATOM   1134  O   ASN A 141      -3.941  -8.109  16.812  1.00 73.62           O  
ATOM   1135  CG  ASN A 141      -8.211  -8.891  17.453  1.00 73.62           C  
ATOM   1136  ND2 ASN A 141      -8.984  -9.570  18.281  1.00 73.62           N  
ATOM   1137  OD1 ASN A 141      -8.656  -8.070  16.641  1.00 73.62           O  
ATOM   1138  N   ASP A 142      -3.914 -10.148  15.898  1.00 73.38           N  
ATOM   1139  CA  ASP A 142      -2.492 -10.344  16.172  1.00 73.38           C  
ATOM   1140  C   ASP A 142      -1.638  -9.789  15.031  1.00 73.38           C  
ATOM   1141  CB  ASP A 142      -2.186 -11.828  16.375  1.00 73.38           C  
ATOM   1142  O   ASP A 142      -2.115  -9.641  13.898  1.00 73.38           O  
ATOM   1143  CG  ASP A 142      -2.822 -12.383  17.641  1.00 73.38           C  
ATOM   1144  OD1 ASP A 142      -3.084 -11.617  18.594  1.00 73.38           O  
ATOM   1145  OD2 ASP A 142      -3.059 -13.609  17.688  1.00 73.38           O  
ATOM   1146  N   TRP A 143      -0.545  -9.281  15.469  1.00 75.62           N  
ATOM   1147  CA  TRP A 143       0.616  -9.008  14.625  1.00 75.62           C  
ATOM   1148  C   TRP A 143       1.894  -9.531  15.273  1.00 75.62           C  
ATOM   1149  CB  TRP A 143       0.742  -7.508  14.352  1.00 75.62           C  
ATOM   1150  O   TRP A 143       2.217  -9.156  16.406  1.00 75.62           O  
ATOM   1151  CG  TRP A 143       1.875  -7.148  13.438  1.00 75.62           C  
ATOM   1152  CD1 TRP A 143       3.133  -6.754  13.805  1.00 75.62           C  
ATOM   1153  CD2 TRP A 143       1.850  -7.145  12.008  1.00 75.62           C  
ATOM   1154  CE2 TRP A 143       3.129  -6.738  11.570  1.00 75.62           C  
ATOM   1155  CE3 TRP A 143       0.868  -7.449  11.055  1.00 75.62           C  
ATOM   1156  NE1 TRP A 143       3.893  -6.508  12.680  1.00 75.62           N  
ATOM   1157  CH2 TRP A 143       2.475  -6.930   9.305  1.00 75.62           C  
ATOM   1158  CZ2 TRP A 143       3.453  -6.629  10.211  1.00 75.62           C  
ATOM   1159  CZ3 TRP A 143       1.192  -7.340   9.711  1.00 75.62           C  
ATOM   1160  N   PRO A 144       2.670 -10.258  14.250  1.00 73.56           N  
ATOM   1161  CA  PRO A 144       2.273 -10.820  12.961  1.00 73.56           C  
ATOM   1162  C   PRO A 144       1.239 -11.930  13.094  1.00 73.56           C  
ATOM   1163  CB  PRO A 144       3.588 -11.352  12.391  1.00 73.56           C  
ATOM   1164  O   PRO A 144       0.980 -12.414  14.195  1.00 73.56           O  
ATOM   1165  CG  PRO A 144       4.395 -11.742  13.586  1.00 73.56           C  
ATOM   1166  CD  PRO A 144       4.035 -10.828  14.719  1.00 73.56           C  
ATOM   1167  N   LEU A 145       0.519 -12.133  11.922  1.00 70.06           N  
ATOM   1168  CA  LEU A 145      -0.474 -13.203  11.938  1.00 70.06           C  
ATOM   1169  C   LEU A 145       0.200 -14.570  11.898  1.00 70.06           C  
ATOM   1170  CB  LEU A 145      -1.433 -13.055  10.750  1.00 70.06           C  
ATOM   1171  O   LEU A 145      -0.414 -15.578  12.250  1.00 70.06           O  
ATOM   1172  CG  LEU A 145      -2.361 -11.844  10.773  1.00 70.06           C  
ATOM   1173  CD1 LEU A 145      -3.176 -11.773   9.484  1.00 70.06           C  
ATOM   1174  CD2 LEU A 145      -3.279 -11.891  11.992  1.00 70.06           C  
ATOM   1175  N   ALA A 146       1.453 -14.586  11.539  1.00 67.19           N  
ATOM   1176  CA  ALA A 146       2.262 -15.797  11.461  1.00 67.19           C  
ATOM   1177  C   ALA A 146       3.748 -15.477  11.570  1.00 67.19           C  
ATOM   1178  CB  ALA A 146       1.980 -16.531  10.156  1.00 67.19           C  
ATOM   1179  O   ALA A 146       4.160 -14.336  11.344  1.00 67.19           O  
ATOM   1180  N   ALA A 147       4.453 -16.453  12.172  1.00 68.25           N  
ATOM   1181  CA  ALA A 147       5.910 -16.359  12.156  1.00 68.25           C  
ATOM   1182  C   ALA A 147       6.461 -16.578  10.750  1.00 68.25           C  
ATOM   1183  CB  ALA A 147       6.516 -17.375  13.125  1.00 68.25           C  
ATOM   1184  O   ALA A 147       5.793 -17.156   9.898  1.00 68.25           O  
ATOM   1185  N   GLU A 148       7.578 -15.828  10.469  1.00 66.06           N  
ATOM   1186  CA  GLU A 148       8.266 -16.078   9.203  1.00 66.06           C  
ATOM   1187  C   GLU A 148       8.383 -17.562   8.914  1.00 66.06           C  
ATOM   1188  CB  GLU A 148       9.656 -15.430   9.219  1.00 66.06           C  
ATOM   1189  O   GLU A 148       8.766 -18.344   9.789  1.00 66.06           O  
ATOM   1190  CG  GLU A 148      10.352 -15.438   7.863  1.00 66.06           C  
ATOM   1191  CD  GLU A 148      11.727 -14.789   7.891  1.00 66.06           C  
ATOM   1192  OE1 GLU A 148      12.422 -14.805   6.852  1.00 66.06           O  
ATOM   1193  OE2 GLU A 148      12.109 -14.266   8.961  1.00 66.06           O  
ATOM   1194  N   PRO A 149       7.797 -18.078   7.691  1.00 64.06           N  
ATOM   1195  CA  PRO A 149       8.031 -19.500   7.418  1.00 64.06           C  
ATOM   1196  C   PRO A 149       9.516 -19.859   7.418  1.00 64.06           C  
ATOM   1197  CB  PRO A 149       7.426 -19.703   6.027  1.00 64.06           C  
ATOM   1198  O   PRO A 149      10.359 -19.031   7.094  1.00 64.06           O  
ATOM   1199  CG  PRO A 149       7.059 -18.328   5.574  1.00 64.06           C  
ATOM   1200  CD  PRO A 149       7.316 -17.359   6.699  1.00 64.06           C  
ATOM   1201  N   SER A 150       9.938 -20.875   8.359  1.00 56.00           N  
ATOM   1202  CA  SER A 150      11.289 -21.438   8.328  1.00 56.00           C  
ATOM   1203  C   SER A 150      11.656 -21.891   6.922  1.00 56.00           C  
ATOM   1204  CB  SER A 150      11.398 -22.609   9.305  1.00 56.00           C  
ATOM   1205  O   SER A 150      10.844 -22.516   6.230  1.00 56.00           O  
ATOM   1206  OG  SER A 150      10.602 -22.391  10.453  1.00 56.00           O  
ATOM   1207  N   LEU A 151      12.164 -21.094   5.969  1.00 50.66           N  
ATOM   1208  CA  LEU A 151      12.664 -21.688   4.738  1.00 50.66           C  
ATOM   1209  C   LEU A 151      13.328 -23.031   5.016  1.00 50.66           C  
ATOM   1210  CB  LEU A 151      13.664 -20.750   4.055  1.00 50.66           C  
ATOM   1211  O   LEU A 151      14.016 -23.203   6.020  1.00 50.66           O  
ATOM   1212  CG  LEU A 151      13.086 -19.469   3.438  1.00 50.66           C  
ATOM   1213  CD1 LEU A 151      14.180 -18.422   3.258  1.00 50.66           C  
ATOM   1214  CD2 LEU A 151      12.414 -19.781   2.105  1.00 50.66           C  
TER    1215      LEU A 151                                                      
ENDMDL                                                                          
END                                                                             
